# Supplementary material for: Bayesian Inference of Forces Causing Cytoplasmic Streaming in Caenorhabditis elegans Embryos and Mouse Oocytes
Source: PLoS One. 2016 Jul 29;11(7):e0159917. doi: 10.1371/journal.pone.0159917 (PMC4966953; doi:10.1371/journal.pone.0159917)
Supplement: S2 Code — A code and its manual are included in the zip file. (ZIP) [file pone.0159917.s002.zip › S2_Code_PIV_2D/PIV_130122.cc]

/*
 * 
 * this is cpp version of TIFFtutorial070710_bin4.cc
 * in gausiann.cpp we try to find gaussian approximation
 * in bice.cpp
 * */
#include <iostream>
#include <tiffio.h>
#include <cmath>
#include <cstdlib>
#include <sstream>
#include <cstdio>
using namespace std;

#define NJ (2000)
#define TH (100)
#define ATH (20)
#define KAKU_IT (2)
#define kansoku (8)
#define kensa (18)
#define kouho (4)
#define DIFF (1)//ZIKAN SABUN
#define kensa_num (3)
#define db_del (1.0)
#define del (1)
int Rec_Kensa[kensa_num];
int Sibori_Kensa[kensa_num];
int Cento_x[kensa_num+1];
int Cento_y[kensa_num+1];
double g_u;
double g_v;
class Matching{
	public:
	 double correlation(int y,int x ,int tate,int yoko,int **f, int ** g,int kurikaeshi);
	void correlation2(int y,int x ,int vec_v,int vec_u,int **f, int ** g);

	 void clustering(int **row,int **first, int **second, int **last, int *NZL, int **LABEL);
	 void clustering2(int **row, int *NZL, int **LABEL,int TATE,int YOKO,int *AREA);
	 void boucho(int **row,int **conv, int imtate,int imyoko);
	 void syukusyo(int **row,int **conv, int imtate,int imyoko);	 
};
int main(){
	uint32 r=0;
	uint32 rows=0;
	uint32 columns;
	uint16 BitsPerSample;
	uint16 SamplesPerPixels;
	uint16 PhotoMetric;
	uint32 out_rows;
	uint32 out_columns;
	unsigned char *in_image;
	unsigned char *in_image2;
	TIFF *in_filep;
	TIFF *in_filep2;
	int check_io;
	int maxcount=0;
	double max;
	double min;
	int sum;
	char infile[70];
	char infile2[70];
	int n1, n2, n3, n4;
	int NF=1;
	int TATE, YOKO;
	int *NZL;
	int i,iit;
	int *AREA;
	FILE *fp;
	Matching mat;
	NZL = (int*)malloc(sizeof(int)*NJ);//for
//	sprintf(infile,"piv01_1.tif");
	sprintf(infile,"image001_plane.tif");
	AREA = (int*)malloc(sizeof(int)*NJ);//for
	cout << infile << endl;
	in_filep = TIFFOpen(infile, "r");
	if (in_filep == NULL) {
		cout << "could not open input file" << endl;
	}

  	TIFFGetField(in_filep, TIFFTAG_IMAGELENGTH, &rows);
	TIFFGetField(in_filep, TIFFTAG_IMAGEWIDTH, &columns);
	printf ("rows = %ld\n", rows);
	printf ("columns = %ld\n", columns);
	int **out;//for
	int **out2;//for
	int **LABEL;//for
	out = (int**)malloc(sizeof(int*)*rows);
	LABEL = (int**)malloc(sizeof(int*)*rows);
	out2 = (int**)malloc(sizeof(int*)*rows);
	for(i = 0; i < rows; i++){
		out[i] = (int*)malloc(sizeof(int)*columns);
		LABEL[i] = (int*)malloc(sizeof(int)*columns);
		out2[i] = (int*)malloc(sizeof(int)*columns);
	}
	//2zyuuhairetsu
	
	for(NF=1;NF<250;NF++){
		
		n1=NF/100;
		n2=NF/10-n1*10;
		n3=NF-n1*100-n2*10;
		
		int MF,m1,m2,m3;
		MF=NF+DIFF;
		m1=MF/100;
		m2=MF/10-m1*10;
		m3=MF-m1*100-m2*10;
		
		sum=0;
		maxcount=0;
		sprintf(infile,"image%d%d%d_plane.tif",n1,n2,n3);
	//	sprintf(infile,"piv01_%d.tif",n3);
		cout << infile << endl;
		in_filep = TIFFOpen(infile, "r");
		if (in_filep == NULL) {
			cout << "could not open input file" << endl;
		}
		//FILE 1 yomikomi
		sprintf(infile,"PIV_130202_C3_L1_%d%d%d.txt",n1,n2,n3);
		fp=fopen(infile,"w");
		//kakikomifile open
	//	sprintf(infile2,"piv01_%d.tif",m3);
		sprintf(infile2,"image%d%d%d_plane.tif",m1,m2,m3);
		cout << infile2 << endl;
		in_filep2 = TIFFOpen(infile2, "r");
		if (in_filep2 ==NULL) {
			cout << "could not open input2 file" << endl;
		}
		//infilep,p2 file pointer
		//FILE 2 yomikomi
		TIFFGetField(in_filep, TIFFTAG_IMAGELENGTH, &rows);
		TIFFGetField(in_filep, TIFFTAG_IMAGEWIDTH, &columns);
		TIFFGetField(in_filep, TIFFTAG_BITSPERSAMPLE, &BitsPerSample);
		TIFFGetField(in_filep, TIFFTAG_SAMPLESPERPIXEL, &SamplesPerPixels);
		TIFFGetField(in_filep, TIFFTAG_PHOTOMETRIC, &PhotoMetric);
		printf ("rows = %ld\n", rows);
		printf ("columns = %ld\n", columns);
		printf ("BitsPerSample = %d\n", BitsPerSample);
		printf ("SamplesPerPixel = %d\n", SamplesPerPixels);
		printf ("PhotoMetric = %d\n", PhotoMetric);
		//informationextraction of
		out_columns = (int)((columns+7)/8)*8;
		printf("%d oucol\n",out_columns);
		//warikire nakattabaai demo OK
		cout << "ak" << endl;
		in_image = (unsigned char *) _TIFFmalloc(rows*columns);
		if (in_image == NULL) {
			cout << "could not alloctate memory" << endl;
		}
		in_image2 = (unsigned char *) _TIFFmalloc(rows*columns);
		if (in_image2 == NULL) {
			cout << "could not alloctate memory" << endl;
		}
		//in_image for value of brightness
		cout << "swsjj" << endl;

		for (r = 0; r <rows; r++) {
		//	printf("%d r\n",r);
			check_io = TIFFReadScanline(in_filep, &in_image[r*columns], r, 1);
			if (check_io != 1){
				cout<< "not read image from files" << endl;
			}
		}
		for (r = 0; r <rows; r++) {
		//	printf("%d s\n",r);
			check_io = TIFFReadScanline(in_filep2, &in_image2[r*columns], r, 1);
			if (check_io != 1){
				cout<< "not read image from files" << endl;
			}
		}
		//in_image HE dainyu
		cout << "ewa" <<endl;
		
		int c, x, y, k;
		for (y=0;y<(int)rows; y++){
			for (x=0;x<(int)columns;x++){
				out[y][x]=in_image[y*columns+x];
				if(x<3&&y<3){
					printf("1, x %d y %d valu %d\n",x,y,out[y][x]); 
				}
			}
		}
		for (y = 0;y < (int)rows; y++){
			for (x = 0;x < (int)columns;x++){
				out2[y][x]=in_image2[y*columns+x];
				if(x<3&&y<3){
					printf("2, x %d y %d valu %d\n",x,y,out2[y][x]); 
				}
			}
		}
		cout << "point2" <<endl;
		Rec_Kensa[0] = kensa;
		Rec_Kensa[1] = 16;
		Rec_Kensa[2] = 14;
		Sibori_Kensa[0] = kouho;
		Sibori_Kensa[1] = 2;
		Sibori_Kensa[2]	= 1;	
		Cento_x[0] = 0;
		Cento_y[0] = 0;
		for (y = rows-1;y >= 0; y -= kansoku){
			for (x = 0;x < (int)columns; x += kansoku){
				if(y-kensa < 0)continue;
				if(y+kensa > rows-1)continue;
				if(x-kensa < 0)continue;
				if(x+kensa > columns-1)continue;
				double maxsoukan=-1000.0;
				double soukan;
				int yokokun, tatekun;
				int vector_u, vector_v;
				int kensa_ind;
				vector_u = 0;
				vector_v = 0;
				Cento_x[0] = x;
				Cento_y[0] = y;
				for(kensa_ind = 0; kensa_ind < kensa_num; kensa_ind++){
					maxsoukan = -1000.0;
					vector_u = 0;
					vector_v = 0;
					for (tatekun = Cento_y[kensa_ind]-Sibori_Kensa[kensa_ind];tatekun <= Cento_y[kensa_ind]+Sibori_Kensa[kensa_ind];tatekun++){
						for (yokokun = Cento_x[kensa_ind]-Sibori_Kensa[kensa_ind];yokokun <= Cento_x[kensa_ind]+Sibori_Kensa[kensa_ind];yokokun++){
							if(tatekun-kensa < 0)continue;
							if(tatekun+kensa > rows-1)continue;
							if(yokokun-kensa < 0)continue;
							if(yokokun+kensa > columns-1)continue;
							soukan = mat.correlation(y,x,tatekun,yokokun,out,out2,kensa_ind);
							if(soukan > maxsoukan){
								vector_u = yokokun-x;
								vector_v = tatekun-y;
								maxsoukan = soukan;
							}	
						}
					}
					Cento_x[kensa_ind+1] = x + vector_u;
					Cento_y[kensa_ind+1] = y + vector_v;
				}
				mat.correlation2(y,x,vector_v,vector_u,out,out2);
				double db_vector_u = (double)vector_u;
				double db_vector_v = (double)vector_v;
				db_vector_u += g_u;
				db_vector_v += g_v; 
				int mod_y = rows-1-y;
				fprintf(fp,"%d %d %f %f %f %f\n",x,mod_y,db_vector_u,-db_vector_v,g_u,g_v);
				
					
			}
		}
		
		printf("sdaad\n");
		_TIFFfree(in_image);
		_TIFFfree(in_image2);
		TIFFClose(in_filep);
		TIFFClose(in_filep2);
		fclose(fp);	
	}
	free(NZL);
	free(AREA);
//	for(i = 0; i< rows; i++){
//		free(LABEL[i]);
//		free(out[i]);
//		free(out2[i]);
//	}
//	free(LABEL);
//	free(out);
//	free(out2);
	exit (0);
}	
	
double Matching::correlation(int y,int x ,int tate,int yoko,int **f, int ** g,int kurikaeshi){
	int i,j;
	double fmean = 0;
	double gmean = 0;
	double fdev = 0;
	double gdev = 0;
	double fgcor = 0;
	double rvalue;
	for(i = y-Rec_Kensa[kurikaeshi];i <= y+Rec_Kensa[kurikaeshi];i++){
		for(j = x-Rec_Kensa[kurikaeshi];j <= x+Rec_Kensa[kurikaeshi];j++){
			fmean += (double)f[i][j];
		}
	}
	for(i = tate-Rec_Kensa[kurikaeshi];i <= tate+Rec_Kensa[kurikaeshi];i++){
		for(j = yoko-Rec_Kensa[kurikaeshi];j <= yoko+Rec_Kensa[kurikaeshi];j++){
			gmean += (double)g[i][j];
		}
	}
	fmean/=(double)((2.0*Rec_Kensa[kurikaeshi]+1.0)*(2.0*Rec_Kensa[kurikaeshi]+1.0));
	gmean/=(double)((2.0*Rec_Kensa[kurikaeshi]+1.0)*(2.0*Rec_Kensa[kurikaeshi]+1.0));
	for(i = y - Rec_Kensa[kurikaeshi];i <= y + Rec_Kensa[kurikaeshi];i++){
		for(j = x - Rec_Kensa[kurikaeshi]; j <= x + Rec_Kensa[kurikaeshi]; j++){
			fdev  += ((double)f[i][j] - (double)fmean) * ((double)f[i][j] - (double)fmean);
			gdev  += ((double)g[i-y+tate][j-x+yoko] - (double)gmean) * ((double)g[i-y+tate][j-x+yoko] - (double)gmean);
			fgcor += ((double)f[i][j] - (double)fmean) * ((double)g[i-y+tate][j-x+yoko] - (double)gmean);
		
		}
	}
	fdev = sqrt(fdev);
	gdev = sqrt(gdev);
	if(fdev==0||gdev==0){
		return 0.0;
	}
	
	rvalue = fgcor/(fdev*gdev);
	return rvalue;
}
void Matching::correlation2(int y,int x ,int vec_v,int vec_u,int **f, int ** g){
	int i,j;
	double fmean = 0;
	double gmean = 0;
	double fdev = 0;
	double gdev = 0;
	double fgcor = 0;
	double rvalue;
	double xdiff;
	double ydiff;
	double tdiff;
	double a,b,c;
	double p,q;
	a = 0.0;
	b = 0.0;
	c = 0.0;
	p = 0.0;
	q = 0.0;
	for(i = y - Rec_Kensa[kensa_num-1];i <= y + Rec_Kensa[kensa_num-1];i++){
		for(j = x-Rec_Kensa[kensa_num-1];j <= x+Rec_Kensa[kensa_num-1];j++){
			xdiff = (-1.0*f[i][j+2*del]+6.0*f[i][j+del]-3.0*f[i][j]-2.0*f[i][j-del])/(6.0*db_del);
			xdiff += (-1.0*g[i+vec_v][j+2*del+vec_u]+6.0*g[i+vec_v][j+del+vec_u]-3.0*g[i+vec_v][j+vec_u]-2.0*g[i+vec_v][j-del+vec_u])/(6.0*db_del);
			xdiff /= 2.0;
			ydiff = (-1.0*f[i+2*del][j]+6.0*f[i+del][j]-3.0*f[i][j]-2.0*f[i-del][j])/(6.0*db_del);
			ydiff += (-1.0*g[i+2*del+vec_v][j+vec_u] + 6.0*g[i+del+vec_v][j+vec_u] - 3.0*g[i+vec_v][j+vec_u] - 2.0*g[i-del+vec_v][j+vec_u])/(6.0*db_del);
			ydiff /= 2.0;
			tdiff =g[i+vec_v][j+vec_u]-f[i][j];
			
			a += xdiff*xdiff;
			b += xdiff*ydiff;
			c += ydiff*ydiff;
			p -= xdiff*tdiff;
			q -= ydiff*tdiff;	
		}
	}
	double determ = a*c - b*b;
	if(determ!=0){
		g_u = (c*p-b*q)/(a*c-b*b);
		g_v = (-p*b+a*q)/(a*c-b*b);
	}
	else{
		g_v = 0.0;
		g_u = 0.0;
	}  

}


void Matching::clustering(int **row,
 int **first, int **second, int **last, int *NZL, int **LABEL){
 }
 
 void Matching::clustering2(int **row, int *NZL, int **LABEL,int TATE,int YOKO,int *AREA){
	
	int i=0;
	int j=0;
	int k=0;
	int strike=0;
	int lam=0;
	int cop_lab1,cop_lab2;
	int min,max;
	for(i=0;i<NJ;i++){
		NZL[i] = 0;
		AREA[i] = 0;
	}
	
	for(i=0;i<TATE;i++){
		for(j=0;j<YOKO;j++){
			LABEL[i][j]=0;
		}
	}
	printf("KKS");
	
	for(i=1;i<TATE;i++){
		for(j=1;j<YOKO;j++){
			if(row[i][j]==1){
			cop_lab1=NZL[LABEL[i-1][j]];
			cop_lab2=NZL[LABEL[i][j-1]];
		
	
			if(cop_lab1==0&cop_lab2==0) {
				lam++;
				NZL[lam]=lam;
				LABEL[i][j]=lam;
			}
			else if(cop_lab1*cop_lab2!=0&&cop_lab1!=cop_lab2){
				if(cop_lab1<cop_lab2){
					min=cop_lab1;
					max=cop_lab2;
				}
				else{
					min=cop_lab2;
					max=cop_lab1;
				}
				LABEL[i][j]=min;
				for(k=1;k<=lam;k++){
					if(NZL[k]==max){
						NZL[k]=min;
					}
				}
			}
			else{
				if(cop_lab1>0){
					LABEL[i][j]=cop_lab1;
				}
				else{
					LABEL[i][j]=cop_lab2;
				}
			}
			}
		}
	}
	
	for(i=1;i<TATE;i++){
		for(j=1;j<YOKO;j++){
			if(LABEL[i][j]>0){
			LABEL[i][j]=NZL[LABEL[i][j]];
			AREA[LABEL[i][j]]+=1;
			}
		}
	}
	
 }
void Matching::boucho(int **row,int **conv, int imtate,int imyoko){
	int i,j;
	for(i = 0; i < imtate; i++){
		for( j = 0; j < imyoko; j++){
			conv[i][j]=0;
		}
	}
	for(i = 0;i < imtate; i++){
		for(j = 0; j < imyoko; j++){
			if(i > 1-1){
				if(row[i-1][j] == 1 ){
					conv[i][j] = 1;
				}
			}
			if(i < imtate-1){
				if(row[i+1][j] == 1){
					conv[i][j] = 1;
				}
			}
			if(j > 1-1){
				if(row[i][j-1] == 1){
					conv[i][j] = 1;
				}
			}
			if(j < imyoko-1){
				if(row[i][j+1] == 1){
					 conv[i][j] = 1;
				}
			}
			if(row[i][j] == 1){
				conv[i][j] = 1;
			}
		}
	}
}
/*
void Matching::boucho(int **row, int imtate,int imyoko){
	int i,j;
	for(i = 0;i < imtate; i++){
		for(j = 0; j < imyoko; j++){
			if(i > 1-1){
				if(row[i-1][j] == 1 ){
					row[i][j] = 1;
				}
			}
			if(i < imtate-1){
				if(row[i+1][j] == 1){
					row[i][j] = 1;
				}
			}
			if(j > 1-1){
				if(row[i][j-1] == 1){
					conv[i][j] = 1;
				}
			}
			if(j < imyoko-1){
				if(row[i][j+1] == 1){
					 conv[i][j] = 1;
				}
			}
			if(row[i][j] == 1){
				conv[i][j] = 1;
			}
		}
	}
}
*/							
	
void Matching::syukusyo(int **row,int **conv, int imtate,int imyoko){
	int i,j;
	for(i = 0; i < imtate; i++){
		for( j = 0; j < imyoko; j++){
			conv[i][j] = 1;
		}
	}
	for(i = 0;i < imtate; i++){
		for(j = 0; j < imyoko; j++){
			if(i > 1-1){
				if(row[i-1][j] == 0 ){
					conv[i][j] = 0;
				}
			}
			if(i < imtate-1){
				if(row[i+1][j] == 0){
					conv[i][j] = 0;
				}
			}
			if(j > 1-1){
				if(row[i][j-1] == 0){
					conv[i][j] = 0;
				}
			}
			if(j < imyoko-1){
				if(row[i][j+1] == 0){
					 conv[i][j] = 0;
				}
			}
			if(row[i][j] == 0){
				conv[i][j] = 0;
			}
		}
	}
}
				
    		
