# Supplementary material for: Bayesian Inference of Forces Causing Cytoplasmic Streaming in Caenorhabditis elegans Embryos and Mouse Oocytes
Source: PLoS One. 2016 Jul 29;11(7):e0159917. doi: 10.1371/journal.pone.0159917 (PMC4966953; doi:10.1371/journal.pone.0159917)
Supplement: S3 Code — Six codes and their manuals are included in the zip file. (ZIP) [file pone.0159917.s003.zip]

Archive with 20 entries (17 files):
- S3_Codes_DA/
- S3_Codes_DA/.DS_Store
- __MACOSX/
- __MACOSX/S3_Codes_DA/
- __MACOSX/S3_Codes_DA/._.DS_Store
- S3_Codes_DA/eleg_PF_util_SABUN_test.cc
- __MACOSX/S3_Codes_DA/._eleg_PF_util_SABUN_test.cc
- S3_Codes_DA/eleg_PF_util_SABUN_test_130204.cc
- __MACOSX/S3_Codes_DA/._eleg_PF_util_SABUN_test_130204.cc
- S3_Codes_DA/eleg_sabun.h
- __MACOSX/S3_Codes_DA/._eleg_sabun.h
- S3_Codes_DA/README_S3.pdf
- __MACOSX/S3_Codes_DA/._README_S3.pdf
- S3_Codes_DA/sabun_120609_2.cc
- __MACOSX/S3_Codes_DA/._sabun_120609_2.cc
- S3_Codes_DA/sabun_130204ap_2.cc
- __MACOSX/S3_Codes_DA/._sabun_130204ap_2.cc
- S3_Codes_DA/SFMT.c
- __MACOSX/S3_Codes_DA/._SFMT.c
- __MACOSX/._S3_Codes_DA
