# Supplementary material for: Bayesian Inference of Forces Causing Cytoplasmic Streaming in Caenorhabditis elegans Embryos and Mouse Oocytes
Source: PLoS One. 2016 Jul 29;11(7):e0159917. doi: 10.1371/journal.pone.0159917 (PMC4966953; doi:10.1371/journal.pone.0159917)
Supplement: S3 Code — Six codes and their manuals are included in the zip file. (ZIP) [file pone.0159917.s003.zip › S3_Codes_DA/eleg_PF_util_SABUN_test.cc]

#include "eleg_sabun.h"

void yudo_calculus_120426_part1(double data, double sigma2,int my_rank){
	int i,j;
	double dbdist;
	int kendo, karate;
	double dist2;
	for(kendo = 1; kendo <= xdatasuu; kendo++){
		for(karate = 1; karate <= zdatasuu[kendo]; karate++){
			double nearest_kyori=1000.0;
			if(datake_z[kendo][karate]>0.0){
				for(i=2;i<=ie-1;i++){
					for(j=1;j<=je;j++){
						dbdist = halflength - z[i];
						dist2 =sqrt((dbdist-datake_x[kendo][karate])*(dbdist-datake_x[kendo][karate])+(r[i][j]-datake_z[kendo][karate])*(r[i][j]-datake_z[kendo][karate]));
						if(dist2<nearest_kyori){
							simke_u[kendo][karate] = u[i][j];
							simke_v[kendo][karate] = v[i][j];
							nearest_kyori=dist2;
							if(my_rank==0){
						//		printf("azasu ken %d kara %d datake_z[kendo][karate] %.10f r %.10f simke_u %.10f simke_v %.10f \n",kendo,karate, datake_z[kendo][karate],r[i][j], simke_u[kendo][karate], simke_v[kendo][karate]);
							}
						}
					}
				}
			}
			else{
				for(i=2;i<=ie-1;i++){
					for(j=1;j<=je;j++){
						dbdist = halflength - z[i];
						dist2 =sqrt((dbdist-datake_x[kendo][karate])*(dbdist-datake_x[kendo][karate])+(-r[i][j]-datake_z[kendo][karate])*(-r[i][j]-datake_z[kendo][karate]));
						if(dist2<nearest_kyori){
							simke_u[kendo][karate] = u[i][j];
							simke_v[kendo][karate] =-v[i][j];
							nearest_kyori=dist2;
							if(my_rank==0){
						//		printf("izasu ken %d kara %d datake_z[kendo][karate] %.10f r %.10f simke_u %.10f simke_v %.10f \n",kendo,karate, datake_z[kendo][karate],r[i][j], simke_u[kendo][karate], simke_v[kendo][karate]);
							}
						}
					}
				}
			}
		}
	}
}
void yudo_calculus_120426_part2(double data, double sigma2,int my_rank,int kurikaeshi,int n_proc){
	double InVal = 0.000013/7.0;
	int i,j;
	double Vaton;
	double radiusx;
	double dbdist;
	int dist;
	double z_min_dis = 10000.0;
	double temp_dis;
	int j_maxs=0;
	double log_yudo;
	double paai = 4.0*atan(1.0);
	double added = 0.0;
	double sig2_vx = 0.0;
	double sig2_vy = 0.0;
	double co_sig = 0.0;
	double datasuu_count = 0.0;
	for(i = 1; i <= xdatasuu; i++){
		for(j = 1; j <= zdatasuu[i]; j++){
			datasuu_count += 1.0;
			sig2_vx += (datake_u[i][j]-simke_u[i][j])*(datake_u[i][j]-simke_u[i][j]);
			sig2_vy += (datake_v[i][j]-simke_v[i][j])*(datake_v[i][j]-simke_v[i][j]);
			co_sig += (datake_u[i][j]-simke_u[i][j])*(datake_v[i][j]-simke_v[i][j]);
		}
	}
	sig2_vx /= datasuu_count;
	sig2_vy /= datasuu_count;
	co_sig /= datasuu_count;
	if(my_rank == 0){
		printf("sigu %.22f sigv %.22f co_sig %.22f hiki2 %.22f kosuu %.22f\n",sig2_vx,sig2_vy,co_sig, sig2_vx*sig2_vy-co_sig*co_sig,datasuu_count);
	}
				log_yudo = -1.0*log(2.0*paai)-1.0/2.0*log(sig2_vx*sig2_vy-co_sig*co_sig);
	for(i = 1; i <= xdatasuu; i++){
		for(j = 1; j <= zdatasuu[i]; j++){
				
				log_yudo = -1.0*log(2.0*paai)-1.0/2.0*log(sig2_vx*sig2_vy-co_sig*co_sig);
				log_yudo += - sig2_vy*(datake_u[i][j] - simke_u[i][j])*(datake_u[i][j] - simke_u[i][j])/(2.0*(sig2_vx*sig2_vy-co_sig*co_sig));
				log_yudo += - sig2_vx*(datake_v[i][j] - simke_v[i][j])*(datake_v[i][j] - simke_v[i][j])/(2.0*(sig2_vx*sig2_vy-co_sig*co_sig));
				log_yudo +=  co_sig*(datake_u[i][j] - simke_u[i][j])*(datake_v[i][j] - simke_v[i][j])/(sig2_vx*sig2_vy-co_sig*co_sig);
				logzizen[my_rank] += log_yudo;
				logyudoonly[my_rank] += log_yudo;
		//	printf("rank %d beta %.10f\n",i,beta[i]);
		}
	}
}
void set_initial_x_theta_for_eleg(int myrank,double sigx,double sigy){
	int i;
	double x;
	double y;
	double z1;
	double z2;
	double pai = atan(1.0)*4.0;
	double tempt = 0.0;
	int flag = 1;
	double sigy_var;
	double dbmyrank = (double)myrank;
	g_kabesoku_y[myrank][0] = g_ytheta_kouho[0];
	g_kabesoku_y[myrank][Num_Points-1] = g_ytheta_kouho[Num_Points-1];

//OK110720		
	for(i = 1;i <= 7; i++){
//	for(i = 1;i <= 1; i++){
		g_kabesoku_y[myrank][i] = g_ytheta_kouho[i];
		tempt = g_kabesoku_y[myrank][i];
		x = genrand_res53();
		y = genrand_res53();
		z1 = sqrt(-2.0*log(x))*cos(2.0*pai*y);
		z2 = sqrt(-2.0*log(x))*sin(2.0*pai*y);
		//	sigy_var = sigy/2.0;
	//	sigy_var = sigy;
		sigy_var = 0.75;
		g_kabesoku_y[myrank][i] += sigy_var * z2;
		flag = 1;
		if(g_kabesoku_y[myrank][i] < 0.0){
			flag = 0;
		}
		if(g_kabesoku_y[myrank][i] > 5.0){
			flag = 0;
		}	
		while(flag == 0){
			flag = 1;
			x = genrand_res53();
			y = genrand_res53();
			z1 = sqrt(-2.0*log(x))*cos(2.0*pai*y);
			z2 = sqrt(-2.0*log(x))*sin(2.0*pai*y);
			g_kabesoku_y[myrank][i] = tempt + sigy_var*z2;
			if(g_kabesoku_y[myrank][i] < 0.0){
				flag = 0;
			}
			if(g_kabesoku_y[myrank][i] > 5.0){
				flag = 0;
			}	
		}
		logzizen[myrank] +=  -1.0/2.0*log(2.0*pai*sigy_var*sigy_var) - (g_kabesoku_y[myrank][i] - g_ytheta_kouho[i])*(g_kabesoku_y[myrank][i] - g_ytheta_kouho[i])/(2.0*sigy_var*sigy_var);
	}
	for(i = 0;i < Num_Points; i++){
		g_kabesoku_x[myrank][i] = g_xtheta_kouho[i];
	}
}	
void scan_data2_sabun(FILE *file_data,int my_rank){
	int i;
	double minekus = 100.0;
	double maxzee = -100.0;
	double aka, ao, mido, kuro, kii;
	int tate_count, VY_NUM, VT_NUM;
	VT_NUM = 0;
	VY_NUM = 0;
	double x,y, z1,z2;
	double pai = atan(1.0)*4.0;
	if(my_rank == 0){
		 while(fscanf(file_data,"%lf %lf %lf %lf \n",&aka,&ao,&mido,&kuro)==4){
                        if(minekus > aka){
			x = genrand_res53();
			y = genrand_res53();
			z1 = sqrt(-2.0*log(x))*cos(2.0*pai*y);
			z2 = sqrt(-2.0*log(x))*sin(2.0*pai*y);
                                minekus = aka;
                                VY_NUM += 1;
				VT_NUM = 1;
				zdatasuu[VY_NUM] = 1;
				xdatasuu += 1;
				datake_x[VY_NUM][VT_NUM] = aka/A_scale;
				datake_z[VY_NUM][VT_NUM] = ao/A_scale;
				datake_u[VY_NUM][VT_NUM] = mido/U_scale;
				datake_v[VY_NUM][VT_NUM] = kuro/U_scale;
                        }
			else{
			x = genrand_res53();
			y = genrand_res53();
			z1 = sqrt(-2.0*log(x))*cos(2.0*pai*y);
			z2 = sqrt(-2.0*log(x))*sin(2.0*pai*y);
				VT_NUM += 1;
				zdatasuu[VY_NUM] += 1;
				datake_x[VY_NUM][VT_NUM] = aka/A_scale;
				datake_z[VY_NUM][VT_NUM] = ao/A_scale;
				datake_u[VY_NUM][VT_NUM] = mido/U_scale;
				datake_v[VY_NUM][VT_NUM] = kuro/U_scale;
			}		
                }
		fclose(file_data);

	}
	MPI_Bcast(&xdatasuu,1,MPI_INT,0,MPI_COMM_WORLD);
	MPI_Bcast(zdatasuu,(datasuu_max_z),MPI_INT,0,MPI_COMM_WORLD);
	
	MPI_Bcast(datake_x,(datasuu_max_x*datasuu_max_z),MPI_DOUBLE,0,MPI_COMM_WORLD);
	MPI_Bcast(datake_z,(datasuu_max_x*datasuu_max_z),MPI_DOUBLE,0,MPI_COMM_WORLD);
	MPI_Bcast(datake_u,(datasuu_max_x*datasuu_max_z),MPI_DOUBLE,0,MPI_COMM_WORLD);
	MPI_Bcast(datake_v,(datasuu_max_x*datasuu_max_z),MPI_DOUBLE,0,MPI_COMM_WORLD);
	MPI_Barrier(MPI_COMM_WORLD);
}
		
	

void get_beta2(int proc_num,int my_rank){
	double sum =0.0;
	double sa;
	int i;
	int ALL_KAISU = proc_num * max_rep;
	double sumzizen =0.0;
	double sazizen;
	double max_zizen_amomi;
	double sumyudo =0.0;
	double sayudo;
	double max_yudo_amomi;
	if(my_rank == 0){
		max_log_omomi = logzigoall[0];
		max_zizen_amomi = logzizenall[0];
		max_yudo_amomi = logyudoall[0];
		for(i = 0;i < ALL_KAISU; i++){
			if(max_log_omomi < logzigoall[i]){
				max_log_omomi = logzigoall[i];
			}
			if(max_zizen_amomi < logzizenall[i]){
				max_zizen_amomi = logzizenall[i];
			}
			if(max_yudo_amomi < logyudoall[i]){
				max_yudo_amomi = logyudoall[i];
			}
		}
	
		for(i = 0;i < ALL_KAISU; i++){
			sa = logzigoall[i] - max_log_omomi;
			sum += exp(sa);
			sazizen = logzizenall[i] - max_zizen_amomi;
			sumzizen += exp(sazizen);
			sayudo = logyudoall[i] - max_yudo_amomi;
			sumyudo += exp(sayudo);
		}
		for(i = 0;i < ALL_KAISU; i++){
			sa = exp(logzigoall[i] - max_log_omomi);
			sazizen = exp(logzizenall[i] - max_zizen_amomi);
			sayudo = exp(logyudoall[i] - max_yudo_amomi);
			beta[i] = sa/sum;
			betazizen[i] =sazizen/sumzizen;
			betayudo[i] =sayudo/sumyudo;
	//		printf("rank %d beta %.10f\n",i,beta[i]);
		}
	}
	MPI_Barrier(MPI_COMM_WORLD);
}
void accum_zigo(int proc_num,int my_rank,int repetit){
	double sum =0.0;
	double sa;
	int i;
	MPI_Gather(&logzigo[my_rank],1,MPI_DOUBLE,log_omomi_temp,1,MPI_DOUBLE,0,MPI_COMM_WORLD);
	MPI_Gather(&logyudoonly[my_rank],1,MPI_DOUBLE,logyudo_omomi_temp,1,MPI_DOUBLE,0,MPI_COMM_WORLD);
//	MPI_Gather(&flag_for_zero[my_rank],1,MPI_INT,flag_for_zero_temp,1,MPI_INT,0,MPI_COMM_WORLD);
	if(my_rank == 0){
		for(i = 0; i < proc_num; i++){
			logzigoall[i+proc_num*repetit] = log_omomi_temp[i];
			logyudoall[i+proc_num*repetit] = logyudo_omomi_temp[i];
		//	flag_for_zero_all[i+proc_num*repetit] = flag_for_zero_temp[i];
			
		}	
	}
	MPI_Barrier(MPI_COMM_WORLD);
}
void accum_zizen(int proc_num,int my_rank,int repetit){
	double sum =0.0;
	double sa;
	int i;
	MPI_Gather(&logzizen[my_rank],1,MPI_DOUBLE,logzizen_omomi_temp,1,MPI_DOUBLE,0,MPI_COMM_WORLD);
	if(my_rank == 0){
		for(i = 0; i < proc_num; i++){
			logzizenall[i+proc_num*repetit] = logzizen_omomi_temp[i];
			
		}	
	}
	MPI_Barrier(MPI_COMM_WORLD);
}

void accume_kabesoku(int my_rank,int num_proc,int kurikaeshi){
	int i,j;
	MPI_Gather(&(g_kabesoku_x[my_rank][0]),Num_Points,MPI_DOUBLE,g_kabesokux_cop,Num_Points,MPI_DOUBLE,0,MPI_COMM_WORLD);
	MPI_Gather(&(g_kabesoku_y[my_rank][0]),Num_Points,MPI_DOUBLE,g_kabesokuy_cop,Num_Points,MPI_DOUBLE,0,MPI_COMM_WORLD);
	if(my_rank == 0){
		for(j = 0; j < Num_Points; j++){
			for(i = 0; i < num_proc; i++){
				g_kabesoku_xall[kurikaeshi*num_proc+i][j] = g_kabesokux_cop[i][j];
				g_kabesoku_yall[kurikaeshi*num_proc+i][j] = g_kabesokuy_cop[i][j];
			}
		}
	}
	MPI_Barrier(MPI_COMM_WORLD);
}
void get_filter_average2(int my_rank,int num_proc, FILE *fpkun){
	int i,j;
	int TOTAAL = max_rep*num_proc;
	double suguri;
	double asada;
	double ando;
	double pai =atan(1.0)*4.0;
//suki na monoha shikataganai
//g_avex*, g_avey* ha ensemble heikin

	if(my_rank == 0){
		for(j = 1; j < Num_Points-1; j++){
			for(i = 0; i < TOTAAL; i++){
				g_avex[j] += beta[i]*g_kabesoku_xall[i][j]; 
				g_avey[j] += beta[i]*g_kabesoku_yall[i][j]; 
				g_avex_zizen[j] += betazizen[i]*g_kabesoku_xall[i][j]; 
				g_avey_zizen[j] += betazizen[i]*g_kabesoku_yall[i][j]; 
				g_avex_yudo[j] += betayudo[i]*g_kabesoku_xall[i][j]; 
				g_avey_yudo[j] += betayudo[i]*g_kabesoku_yall[i][j]; 
			}
		}
		
		for(i = 0; i < TOTAAL; i++){
			g_avey[0] += beta[i]*g_kabesoku_yall[i][0];
			g_avey[Num_Points-1] += beta[i]*g_kabesoku_yall[i][Num_Points-1];
			g_avey_zizen[0] += betazizen[i]*g_kabesoku_yall[i][0];
			g_avey_zizen[Num_Points-1] += betazizen[i]*g_kabesoku_yall[i][Num_Points-1];
			g_avey_yudo[0] += betayudo[i]*g_kabesoku_yall[i][0];
			g_avey_yudo[Num_Points-1] += betayudo[i]*g_kabesoku_yall[i][Num_Points-1];
		}
		g_avex[0]=g_kabesoku_x[0][0];
		g_avex[Num_Points-1]=g_kabesoku_x[0][Num_Points-1];
		g_avex_zizen[0]=g_kabesoku_x[0][0];
		g_avex_zizen[Num_Points-1]=g_kabesoku_x[0][Num_Points-1];
		g_avex_yudo[0]=g_kabesoku_x[0][0];
		g_avex_yudo[Num_Points-1]=g_kabesoku_x[0][Num_Points-1];
		for(j = 0; j < Num_Points; j++){
			fprintf(fpkun,"%.11f %.11f %d\n", g_avex[j],g_avey[j],j);
		}
		for(j = 0; j < Num_Points; j++){
			fprintf(fpkun,"%.11f %.11f %d\n", g_avex_zizen[j],g_avey_zizen[j],j);
		}
		for(j = 0; j < Num_Points; j++){
			fprintf(fpkun,"%.11f %.11f %d\n", g_avex_yudo[j],g_avey_yudo[j],j);
		}
//		for(i = 0; i < TOTAAL; i++){
//			for(j = 0; j < Num_Points; j++){
//				double sigy_var =0.0000002;
///				if(j==1||j==5){
//					sigy_var /=2.0;
//				}
//				g_write_zizen[i][j] =  -1.0/2.0*log(2.0*pai*sigy_var*sigy_var) - (g_kabesoku_yall[i][j] - g_ytheta_kouho[j])*(g_kabesoku_yall[i][j] - g_ytheta_kouho[j])/(2.0*sigy_var*sigy_var);
//			}
//		}


		for(i = 0; i < TOTAAL; i++){
			suguri = logzizenall[i];
			asada = logyudoall[i];
			ando = logzigoall[i];
			for(j = 0; j < Num_Points; j++){
				fprintf(fpkun,"%.11f %.11f %.11f %.11f %.11f %d %d %.11f %.11f %.11f\n",g_kabesoku_xall[i][j],g_kabesoku_yall[i][j],beta[i],betazizen[i],betayudo[i],i,j,suguri,asada,ando);
			}
		}
					
	}
	MPI_Barrier(MPI_COMM_WORLD);
}
void zigot(int my_rank){
	logzigo[my_rank] =logzizen[my_rank];
}

void set_spline(){
        int i, j;
        for(i = 0; i <= Num_Points; i++){
                gx_sp[i] = 0.0;
                gy_sp[i] = 0.0;
        }
}

double t_sp(double te){
        double res_valu = 0.0;
        if(fabs(te)<1.0){
                res_valu = (3.0*fabs(te)*fabs(te)*fabs(te)-6.0*fabs(te)*fabs(te)+4.0)/6.0;
        }
        else if(fabs(te)<2.0){
                res_valu = -(fabs(te)-2.0)*(fabs(te)-2.0)*(fabs(te)-2.0)/6.0;
        }
        else{
                res_valu = 0.0;
        }
        return res_valu;
}


double get_spline_valux(double a){
        int i;
        double db_i = 0.0;
        double sum = 0.0;
        for(i = 0; i < Num_Points+4; i++){
                db_i = (double)i;
                sum += t_sp(a-db_i+2)*gx_sp[i];
        }
        return sum;
}

double get_spline_valuy(double a){
        int i;
        double db_i = 0.0;
        double sum = 0.0;
        for(i = 0; i < Num_Points+4; i++){
                db_i = (double)i;
                sum += t_sp(a-db_i+2)*gy_sp[i];
        }
        return sum;
}

void get_the_force(int myrank){
	int i;
	double db_i;
	for(i=0;i<=2;i++){
		gx_sp[i]=g_kabesoku_x[myrank][0];
		gy_sp[i]=g_kabesoku_y[myrank][0];
	}
	for(i=3;i<=Num_Points;i++){
		gx_sp[i]=g_kabesoku_x[myrank][i-2];
		gy_sp[i]=g_kabesoku_y[myrank][i-2];
	}
	for(i=Num_Points+1;i<=Num_Points+3;i++){
		gx_sp[i]=g_kabesoku_x[myrank][Num_Points-1];
		gy_sp[i]=g_kabesoku_y[myrank][Num_Points-1];
	}
	double hani_length = db_Num_Points+1.0;
	for(i= 0; i<=num_force;i++){
		double db_i = (double)i;
		db_i=db_i/db_num_force*hani_length-1.0;
		force_x[i] = get_spline_valux(db_i);
		force_y[i] = get_spline_valuy(db_i);
	}
}

void give_the_force(){
	int i,j;
	for(i=1;i<=ie-1;i++){
		double minsa= 100000.0;
		for(j= 0; j<=num_force; j++){
			double dif=fabs(force_x[j]-z[i]);
			if(dif<minsa){
				force_valu[i]=force_y[j];
				minsa = dif;
			}
		}
	}
}

void Qsort(int bottom, int top, double data[],int NUM){
	int lower,upper;
	int i,j;
	double div, temp;
	if(bottom>=top)
	return;
	div=data[bottom];
	for(lower=bottom,upper=top;lower<upper;){
        	while(lower<=upper&&data[lower]<=div)
                	lower++;
		while(lower<=upper&&data[upper]>div)
                	upper--;
        	if(lower<upper){
                	temp=data[lower];
                	data[lower]=data[upper];
                	data[upper]=temp;
			for(i=0;i<Num_Points;i++){
				temp = g_kabesoku_xall[lower][i];
				g_kabesoku_xall[lower][i] = g_kabesoku_xall[upper][i];
				g_kabesoku_xall[upper][i] = temp;
				temp = g_kabesoku_yall[lower][i];
				g_kabesoku_yall[lower][i] = g_kabesoku_yall[upper][i];
				g_kabesoku_yall[upper][i] = temp;
			}
        	}
	}
	temp=data[bottom];
	data[bottom]=data[upper];
	data[upper]=temp;
	for(i=0;i<Num_Points;i++){
		temp = g_kabesoku_xall[bottom][i];
		g_kabesoku_xall[bottom][i] = g_kabesoku_xall[upper][i];
		g_kabesoku_xall[upper][i] = temp;
		temp = g_kabesoku_yall[bottom][i];
		g_kabesoku_yall[bottom][i] = g_kabesoku_yall[upper][i];
		g_kabesoku_yall[upper][i] = temp;
	}
	Qsort(bottom,upper-1,data,NUM);
	Qsort(upper+1,top,data,NUM);

}
