# Supplementary material for: Bayesian Inference of Forces Causing Cytoplasmic Streaming in Caenorhabditis elegans Embryos and Mouse Oocytes
Source: PLoS One. 2016 Jul 29;11(7):e0159917. doi: 10.1371/journal.pone.0159917 (PMC4966953; doi:10.1371/journal.pone.0159917)
Supplement: S3 Code — Six codes and their manuals are included in the zip file. (ZIP) [file pone.0159917.s003.zip › S3_Codes_DA/eleg_sabun.h]

 #include "time.h"
 #include "stdio.h"
 #include "math.h"
 #include "stdlib.h"
 #include "float.h"
 #include "string.h"
 #include "mpi.h"
 #include "SFMT.h"
//for PF
#define neet 128
#define HASH_MAX 70
#define ni 81
//#define je 27
//#define ie (26*2+59)
#define je 14
#define ie (13*2+30)
//#define je 13
//#define ie (13*2-1)
#define Num_Points 9
#define db_Num_Points 9.0
#define data_num 2500
#define PF_number (3300*20*2)
#define datasuu_max_x 100
#define datasuu_max_z 100
//#define PIV_SCALE (0.00000)
#define A_scale (0.000001*13.0)
#define U_scale (2.25)
#define PIV_SCALE (1.0)
//#define A_scale (1.0)
//#define U_scale (1.0)
//#define max_rep (936)
#define max_rep (1)
#define halflength (55.0/13.0/2.0)
//#define halflength (1.0)
#define yuragi_data (0.0)
#define num_force 1000
#define db_num_force 1000.0
//#define MAP_NUMBER 100
#define MAP_NUMBER 3
extern double log_omomi[neet];
extern double log_omomi_temp[neet];
extern double MEM[HASH_MAX];
extern double count_MEM[HASH_MAX];
extern double CEN[HASH_MAX];
extern double count_CEN[HASH_MAX];
extern double kaa[HASH_MAX];
extern double g_kabesoku[neet];
extern double g_kabesoku_temp[neet];
extern double g_kabesokux_cop[neet][Num_Points];
extern double g_kabesokuy_cop[neet][Num_Points];
extern double g_kabesokux_temp[neet][Num_Points];
extern double g_kabesokuy_temp[neet][Num_Points];
extern double max_log_omomi;
extern double beta[PF_number];
extern double g_data_vi;
extern double g_sigma;
extern double g_ave;
extern double g_avex[Num_Points];
extern double g_avey[Num_Points];
extern double xx0_cop[ni];
extern double yy0_cop[ni];
extern double zz0_cop[ni];
extern double u_cop[ni];
extern double v_cop[ni];
extern double wu_cop[ni];
extern int sendlist[neet];
extern int recvlist[neet];
extern double g_xtheta_kouho[Num_Points];
extern double g_ytheta_kouho[Num_Points];
extern double g_kabesoku_x[neet][Num_Points];
extern double g_kabesoku_y[neet][Num_Points];
extern double zizen_x[neet];
extern double zizen_y[neet];
extern double zizen[neet];
extern double logzizen[neet];
extern double zigo_x[neet];
extern double zigo_y[neet];
extern double zigo[neet];
extern double logzigo[neet];
extern double data_x[data_num];
extern double data_y[data_num];
extern double logyudoonly[neet];


//for selected
extern double g_kabesoku_xall[PF_number][Num_Points];
extern double g_kabesoku_yall[PF_number][Num_Points];
extern double logzigoall[PF_number];
extern double got_kabex[Num_Points];
extern double g_count_MEM[HASH_MAX];
extern double g_count_CEN[HASH_MAX];
extern double g_MEM[HASH_MAX];
extern double g_CEN[HASH_MAX];
extern double got_kabey[Num_Points];
extern double datake_x[datasuu_max_x][datasuu_max_z];
extern double datake_z[datasuu_max_x][datasuu_max_z];
extern double datake_u[datasuu_max_x][datasuu_max_z];
extern double datake_v[datasuu_max_x][datasuu_max_z];
extern int xdatasuu;
extern int zdatasuu[datasuu_max_z];
extern double simke_u[datasuu_max_x][datasuu_max_z];
extern double simke_v[datasuu_max_x][datasuu_max_z];
extern double simke_ucount[datasuu_max_x][datasuu_max_z];
extern double simke_vcount[datasuu_max_x][datasuu_max_z];
extern int flag_for_zero[neet];
extern int flag_for_zero_temp[neet];
extern int flag_for_zero_all[PF_number];
extern double g_avex_zizen[Num_Points];
extern double g_avey_zizen[Num_Points];
extern double betazizen[PF_number];
extern double logzizenall[PF_number];
extern double logzizen_omomi_temp[PF_number];
extern double g_avex_yudo[Num_Points];
extern double g_avey_yudo[Num_Points];
extern double betayudo[PF_number];
extern double logyudoall[PF_number];
extern double logyudo_omomi_temp[PF_number];
extern double g_write_zizen[PF_number][Num_Points];
extern double omega[ie+1][je+1];
extern double aomega[ie+1][je+1];
extern double pusai[ie+1][je+1];
extern double prev_pusai[ie+1][je+1];
extern double z[ie+1];
extern double force_valu[ie+1];
extern double r[ie+1][je+1];
extern double s[je+1];
extern double sz[ie+1][je+1];
extern double sr[ie+1];
extern double szz[ie+1][je+1];
extern double u[ie+1][je+1];
extern double v[ie+1][je+1];
extern double force_avex[num_force+1];
extern double force_avey[num_force+1];
extern double force_x[num_force+1];
extern double force_y[num_force+1];
extern double gx_sp[Num_Points+4];
extern double gy_sp[Num_Points+4];
extern double dh,dk,dt,convp,om,pi_sabun,blength,tauw,nend;
extern int nt;
extern double conv;
extern double delp,delo;
extern MPI_Status status;

void zigot(int my_rank);
void yudo_calculus_120426_part1(double data, double sigma2,int my_rank);
void yudo_calculus_120426_part2(double data, double sigma2,int my_rank,int kurikaeshi,int n_proc);
void set_initial_x_theta_for_eleg(int myrank,double sigx,double sigy);
void scan_data2_sabun(FILE *file_data,int my_rank);
void get_beta2(int proc_num,int my_rank);
void accum_zigo(int proc_num,int my_rank,int repetit);
void accum_zizen(int proc_num,int my_rank,int repetit);
void accume_kabesoku(int my_rank,int num_proc,int kurikaeshi);
void get_filter_average2(int my_rank,int num_proc, FILE *fpkun);
void gridgene();
void nseqs(int myrank);
void poisn();
void velocity();
int loopcheck();
double zettai_sabun(double x,int myrank);
void set_spline();
double t_sp(double te);
double get_spline_valux(double a);
double get_spline_valuy(double a);
void get_the_force(int myrank);
void give_the_force();
void Qsort(int bottom, int top, double data[],int NUM);
