# Supplementary material for: Bayesian Inference of Forces Causing Cytoplasmic Streaming in Caenorhabditis elegans Embryos and Mouse Oocytes
Source: PLoS One. 2016 Jul 29;11(7):e0159917. doi: 10.1371/journal.pone.0159917 (PMC4966953; doi:10.1371/journal.pone.0159917)
Supplement: S3 Code — Six codes and their manuals are included in the zip file. (ZIP) [file pone.0159917.s003.zip › S3_Codes_DA/sabun_120609_2.cc]

#include "eleg_sabun.h"


double xkizyun=0.0;
double zkizyun=0.0;
double xmaax=-9999.0;
double xmiin=9999.0;
//newly added
double omomi[neet];
double log_omomi[neet];
double log_omomi_temp[neet];
//double MEM[HASH_MAX];
//double count_MEM[HASH_MAX];
//double CEN[HASH_MAX];
//double count_CEN[HASH_MAX];
//double kaa[HASH_MAX];
double g_kabesoku[neet];
double g_kabesoku_temp[neet];
double g_kabesokux_cop[neet][Num_Points];
double g_kabesokuy_cop[neet][Num_Points];
double g_kabesokux_temp[neet][Num_Points];
double g_kabesokuy_temp[neet][Num_Points];
double max_log_omomi;
double beta[PF_number];
int NUM_PART[neet];
double g_data_vi = 0.0000001;
double g_sigma   = 0.0000001;
double g_ave     = 0.0000001;
double g_avex[Num_Points];
double g_avey[Num_Points];
double xx0_cop[ni];
double yy0_cop[ni];
double zz0_cop[ni];
double u_cop[ni];
double v_cop[ni];
double wu_cop[ni];
int sendlist[neet];
int recvlist[neet];
double g_xtheta_kouho[Num_Points];
double g_ytheta_kouho[Num_Points];
double g_kabesoku_x[neet][Num_Points];
double g_kabesoku_y[neet][Num_Points];
double zizen_x[neet];
double zizen_y[neet];
double zizen[neet];
double logzizen[neet];
double zigo_x[neet];
double zigo_y[neet];
double zigo[neet];
double logzigo[neet];
double logyudoonly[neet];
double data_x[data_num];
double data_y[data_num];
MPI_Status status;
double g_kabesoku_xall[PF_number][Num_Points];
double g_kabesoku_yall[PF_number][Num_Points];
double logzigoall[PF_number];

double got_kabex[Num_Points];
double g_count_MEM[HASH_MAX];
double g_count_CEN[HASH_MAX];
double g_MEM[HASH_MAX];
double g_CEN[HASH_MAX];

double got_kabey[Num_Points];
double datake_x[datasuu_max_x][datasuu_max_z];
double datake_z[datasuu_max_x][datasuu_max_z];
double datake_u[datasuu_max_x][datasuu_max_z];
double datake_v[datasuu_max_x][datasuu_max_z];
int xdatasuu;
int zdatasuu[datasuu_max_z];
double simke_u[datasuu_max_x][datasuu_max_z];
double simke_v[datasuu_max_x][datasuu_max_z];
double simke_ucount[datasuu_max_x][datasuu_max_z];
double simke_vcount[datasuu_max_x][datasuu_max_z];
int flag_for_zero[neet];
int flag_for_zero_temp[neet];
int flag_for_zero_all[PF_number];
double g_avex_zizen[Num_Points];
double g_avey_zizen[Num_Points];
double betazizen[PF_number];
double logzizenall[PF_number];
double logzizen_omomi_temp[PF_number];
double g_avex_yudo[Num_Points];
double g_avey_yudo[Num_Points];
double betayudo[PF_number];
double logyudoall[PF_number];
double logyudo_omomi_temp[PF_number];
double g_write_zizen[PF_number][Num_Points];


double omega[ie+1][je+1];
double aomega[ie+1][je+1];
double pusai[ie+1][je+1];
double prev_pusai[ie+1][je+1];
double z[ie+1];
double force_valu[ie+1];
double r[ie+1][je+1];
double s[je+1];
double sz[ie+1][je+1];
double sr[ie+1];
double szz[ie+1][je+1];
double u[ie+1][je+1];
double v[ie+1][je+1];
double force_avex[num_force+1];
double force_avey[num_force+1];
double force_x[num_force+1];
double force_y[num_force+1];
double gx_sp[Num_Points+4];
double gy_sp[Num_Points+4];

double dh,dk,dt,convp,om,pi_sabun,blength,tauw,nend;
int nt;
double conv;
double delp,delo;
//scaleinshi
double scale_x;
double scale_y;
double velo_scale;
double g_avex_selec[Num_Points];
double g_avey_selec[Num_Points];
double beta_selec[PF_number];
//void gridgene();
//void nseqs();
//void poisn();
//void velocity();

int main(int argc, char* argv[]){
	pi_sabun = atan(1.0)*4.0;
	nt = 450000;
	dt = 0.000001;
	tauw =3.0;
	nend = 100.0;
	convp = 0.0000025;
	om = 1.7;
	blength = 55.0/13.0;
// MPI moromoro
	int my_rank;
    int n_proc;
    int tag = 0;
    MPI_Init(&argc, &argv);
    MPI_Comm_rank(MPI_COMM_WORLD, &my_rank);
    MPI_Comm_size(MPI_COMM_WORLD, &n_proc);
//SFMT
	int seed = 12345 + my_rank +256+12345;
    unsigned long seeda =(unsigned long)seed;
    init_gen_rand(seeda);
    double otameshi = genrand_res53();
	time_t pre_time;
    time_t post_time;
    if( my_rank == 0){
        pre_time = time((time_t *)0);
    }
	int ie_cop = ie;
	int je_cop = je;
	double db_ie_cop = (double)ie_cop;
	double db_je_cop = (double)je_cop;
	dh = blength/(db_ie_cop - 1.0);
	dk = 1.0/ (db_je_cop - 1.0);
	gridgene();
	int i,j;
	for( i=1; i<=ie; i++){
		for(j=1; j<=je; j++){
			pusai[i][j] = 0.0;
			omega[i][j] = 0.0;
			aomega[i][j] = 0.0;
			u[i][j] = 0.0;
			v[i][j] = 0.0;
		}
	}
	int nn;
    MPI_Barrier(MPI_COMM_WORLD);
	if(my_rank==0){
		printf("start iteration\n");
	}
	FILE *fp;//write result of data assimilation
	FILE *data_file;//velocity data file
	char infile[99];
	char velo_name[99];
	char aal[99];
	int gazou_num=1;
	if(my_rank==0){
		sprintf(infile,"test_assim_130106.dat");
		fp=fopen(infile,"w");
		//	sprintf(velo_name, "yomikomi_110809_2.dat");
		sprintf(aal, "080621conv_nom_ave3.txt");	
		//	sprintf(aal, "motomoto120427_4.txt");
		data_file=fopen(aal,"r");
	}
//FILE open done
	int kakutani;
	int tetsuzi;
	for(kakutani = 0; kakutani <datasuu_max_z;kakutani++){
		zdatasuu[kakutani] = 0;
		for(tetsuzi = 0; tetsuzi < datasuu_max_x; tetsuzi++){
			datake_x[tetsuzi][kakutani] = 0.0;
			datake_z[tetsuzi][kakutani] = 0.0;
			datake_u[tetsuzi][kakutani] = 0.0;
			datake_v[tetsuzi][kakutani] = 0.0;
		}
	}
	scan_data2_sabun(data_file,my_rank);
	for(kakutani = 0; kakutani < Num_Points; kakutani++){
		g_avex_selec[kakutani]=0.0;
		g_avey_selec[kakutani]=0.0;
	}
/*	if(my_rank==0){
		for(kakutani = 1; kakutani <= xdatasuu;kakutani++){
         		for(tetsuzi = 1; tetsuzi <= zdatasuu[kakutani]; tetsuzi++){
		fprintf(fp,"%.10f %.10f %.10f %.10f \n",datake_x[kakutani][tetsuzi],datake_z[kakutani][tetsuzi],datake_u[kakutani][tetsuzi],datake_v[kakutani][tetsuzi]);
                	}
		}
        }*/

	MPI_Barrier(MPI_COMM_WORLD);
//datainput final
	if(my_rank == 0 && fp == NULL){
		printf("fpout");
		return 0;
	}
	else{
		int kurikaeshi;
		for(kurikaeshi=0; kurikaeshi < max_rep; kurikaeshi++){
			int kendo;
			for(kendo = 0; kendo < neet; kendo++){
				logzizen[kendo] = 0.0;
				logzigo[kendo] = 0.0;
				logyudoonly[kendo] =0.0;
			}
			int karate;
			for(kendo = 0; kendo <  datasuu_max_x; kendo ++){
				for(karate = 0; karate < datasuu_max_z; karate++){
					simke_ucount[kendo][karate] = 0.0;
					simke_vcount[kendo][karate] = 0.0;
					simke_u[kendo][karate] = 0.0;
                    			simke_v[kendo][karate] = 0.0;
				}
			}
			for( i=1; i<=ie; i++){
				for(j=1; j<=je; j++){
					pusai[i][j] = 0.0;
					omega[i][j] = 0.0;
					aomega[i][j] = 0.0;
					u[i][j] = 0.0;
					v[i][j] = 0.0;
				}
			}
			if(my_rank == 0){
	//			fp_velo=fopen(velo_name,"r");
				printf("n_proc %d\n",n_proc);
			}
			MPI_Barrier(MPI_COMM_WORLD);
			seed = 12345 + my_rank + kurikaeshi*n_proc + 185 + 1 + 3000;
			seed = 12345 + my_rank + kurikaeshi*n_proc + 185 + 6000 + 3000+9000+120000+10000;
			seeda =(unsigned long)seed;
			init_gen_rand(seeda);
			otameshi = genrand_res53();
			MPI_Barrier(MPI_COMM_WORLD);
//			g_xtheta_kouho[0] = DX - 0.5*syokidis;
//			g_xtheta_kouho[Num_Points-1] = DX + 0.5*syokidis + 2.0*radius + breadth;
//			g_xtheta_kouho[1]=DX+radius;
//			g_xtheta_kouho[Num_Points-2] =0.0000588;
//			g_xtheta_kouho[2] = (3.0*g_xtheta_kouho[1]+g_xtheta_kouho[Num_Points-2])/4.0;
//			g_xtheta_kouho[3] = (2.0*g_xtheta_kouho[1]+2.0*g_xtheta_kouho[Num_Points-2])/4.0;
//			g_xtheta_kouho[4] = (1.0*g_xtheta_kouho[1]+3.0*g_xtheta_kouho[Num_Points-2])/4.0;
			double haf=-55.0/13.0/2.0;
			double tsugit = 55.0/13.0/2.0-1.0;
			double razyushi = 0.671545235;
			g_xtheta_kouho[0] = 0.0+haf;
			g_xtheta_kouho[1] = -tsugit - cos(razyushi);
			g_xtheta_kouho[2] = -tsugit -  cos( 2.0*razyushi);
			g_xtheta_kouho[3] = -razyushi;
			g_xtheta_kouho[4] = 0.0;
			g_xtheta_kouho[5] = razyushi;
			g_xtheta_kouho[6] = tsugit + cos(2.0*razyushi);
			g_xtheta_kouho[Num_Points-2] = tsugit + cos(razyushi);
//			g_xtheta_kouho[1] = blength/8.0+haf;
//			g_xtheta_kouho[2] = blength/8.0*2.0+haf;
//			g_xtheta_kouho[3] = blength/8.0*3.0+haf;
//			g_xtheta_kouho[4] = blength/8.0*4.0+haf;
//			g_xtheta_kouho[5] = blength/8.0*5.0+haf;
//			g_xtheta_kouho[6] = blength/8.0*6.0+haf;
//			g_xtheta_kouho[Num_Points-2] = blength/8.0*7.0+haf;
			g_xtheta_kouho[Num_Points-1] = blength+haf;
			double gan2 = 0.0000008;
			g_ytheta_kouho[0]= 0.0;
			g_ytheta_kouho[1] =  0.085*3.5;
			g_ytheta_kouho[2] =  0.291*3.5;
			g_ytheta_kouho[3] =  0.427*3.5;
			g_ytheta_kouho[4] =  0.625*3.5;
			g_ytheta_kouho[5] =  0.823*3.5;
			g_ytheta_kouho[6] =  0.959*3.5;
			g_ytheta_kouho[7] =  0.340*3.5;
		//	g_ytheta_kouho[1] =  0.115*3.0;
		//	g_ytheta_kouho[2] =  0.231*3.0;
		///	g_ytheta_kouho[3] =  0.243*3.0;
		//	g_ytheta_kouho[4] =  0.24*3.0;
		//	g_ytheta_kouho[5] =  0.64*3.0;
		//	g_ytheta_kouho[6] =  1.2*3.0;
		//	g_ytheta_kouho[7] =  0.44*3.0;
		//	g_ytheta_kouho[Num_Points-1]= 0.0;
			g_ytheta_kouho[0] = 0.0;
			g_ytheta_kouho[1] = 0.047;
			g_ytheta_kouho[2] = 0.064;
			g_ytheta_kouho[3] = 0.480;
			g_ytheta_kouho[4] = 1.867;
			g_ytheta_kouho[5] = 3.523;
			g_ytheta_kouho[6] = 3.489;
			g_ytheta_kouho[7] = 0.613;
			g_ytheta_kouho[Num_Points-1] = 0.0;
			
			double siggux=1.0;
			double sigguy=1.0;
			for( i=1; i<=ie; i++){
				for(j=1; j<=je; j++){
					pusai[i][j] = 0.0;
					omega[i][j] = 0.0;
					aomega[i][j] = 0.0;
					u[i][j] = 0.0;
					v[i][j] = 0.0;
				}
			}
			set_initial_x_theta_for_eleg(my_rank,siggux,sigguy);
			accum_zizen(n_proc,my_rank,kurikaeshi);
			if(my_rank==0){
                       //printf("nodenum %d g_kabesoku_y %.11f\n",my_rank,g_kabesoku_y[my_rank][1]);
			}
			MPI_Barrier(MPI_COMM_WORLD);
			int syusoku_flag=0;
			int eyelis;
			get_the_force(my_rank);
			give_the_force();
			for(nn=1;nn<=nt;nn++){
				if(syusoku_flag!=1){
					if(nn%1000==1&&my_rank==0){
						printf("nn %d\n",nn);
					}
					nseqs(my_rank);
					poisn();
					if(nn%500==0){
					//	if((eyelis=loopcheck())==1){
					//		syusoku_flag =1;
					//	}
					}
				}
			}
			double data_v2 = 0.0;
			double data_v = 0.0;
			double sigma2 =  0.005;
			double sigma22 = 0.005;
			MPI_Barrier(MPI_COMM_WORLD);
			velocity();
			if(my_rank==0){
				for(kakutani = 1; kakutani <= xdatasuu;kakutani++){
         				for(tetsuzi = 1; tetsuzi <= zdatasuu[kakutani]; tetsuzi++){
				//		fprintf(fp," %.10f %.10f %.10f %.10f \n",datake_x[kakutani][tetsuzi],datake_z[kakutani][tetsuzi],datake_u[kakutani][tetsuzi],datake_v[kakutani][tetsuzi]);
                			}
				}

				//		fprintf(fp,"\n");
				for(i=2;i<=ie-1;i++){
					for(j=1;j<=je;j++){
				//		fprintf(fp," %.13f %.13f %.13f %.13f\n",z[i],r[i][j],u[i][j],v[i][j]);
					}
					for(j=je;j>=2;j--){
				//		fprintf(fp," %.13f %.13f %.13f %.13f\n",z[i],-r[i][j],u[i][j],-v[i][j]);
					}
				}
				//		fprintf(fp,"\n");
        		}

			MPI_Barrier(MPI_COMM_WORLD);
			yudo_calculus_120426_part1(data_v,sigma2,my_rank);
			MPI_Barrier(MPI_COMM_WORLD);


		/*	if(my_rank == 0){
                                for(kakutani = 1; kakutani <= xdatasuu;kakutani++){
                                        for(tetsuzi = 1; tetsuzi <= zdatasuu[kakutani]; tetsuzi++){
                                                fprintf(fp," %.13f %.13f %.13f %.13f \n",datake_x[kakutani][tetsuzi],datake_z[kakutani][tetsuzi],simke_u[kakutani][tetsuzi],simke_v[kakutani][tetsuzi]);
                                        }
                                }
                        }*/

			yudo_calculus_120426_part2(data_v2,sigma22,my_rank,kurikaeshi,n_proc);
			if(my_rank == 0){
				for(kakutani = 1; kakutani <= xdatasuu;kakutani++){
       		  			for(tetsuzi = 1; tetsuzi <= zdatasuu[kakutani]; tetsuzi++){
				//		fprintf(fp," %.13f %.13f %.13f %.13f \n",datake_x[kakutani][tetsuzi],datake_z[kakutani][tetsuzi],simke_u[kakutani][tetsuzi],simke_v[kakutani][tetsuzi]);
               		 		}
				}
			}
			MPI_Barrier(MPI_COMM_WORLD);

///////////////
//			FILE *fp;
//			fp = fopen("sabun_test120416.dat","w");
//			for(i=1;i<=ie;i++){
//				for(j=1;j<=je;j++){
//					fprintf(fp," %.13f %.13f %.13f %.13f\n",z[i],r[i][j],pusai[i][j],omega[i][j]);
//				}
//			}

//			int i_det,j_det;
//			double bai_u,bai_v;
//			if(kurikaeshi==0&&my_rank==0){
//				for(i_det = 1;i_det <= xdatasuu; i_det++){
///					for(j_det = 1; j_det <= zdatasuu[i_det];j_det++){
///						bai_u = simke_u[i_det][j_det]/PIV_SCALE;
//						bai_v = simke_v[i_det][j_det]/PIV_SCALE;
//						fprintf(file_ke,"%.11f %.11f %.11f %.11f\n",datake_x[i_det][j_det],datake_z[i_det][j_det],bai_u,bai_v);
///					}
//				}
//			}

			zigot(my_rank);
			accume_kabesoku(my_rank,n_proc,kurikaeshi);
			accum_zigo(n_proc, my_rank, kurikaeshi);
			if(my_rank==0){
			//	printf("g_kabesoku_y %.11f\n",g_kabesoku_y[my_rank][1]);
			}
			MPI_Barrier(MPI_COMM_WORLD);
		}
		get_beta2(n_proc,my_rank);
	        get_filter_average2(my_rank,n_proc,fp);
       		if(my_rank==0){
            		printf("kkk\n");
        	}
	}
	if( my_rank == 0){
		FILE *fforce;
		fforce = fopen("FORCE_130106.dat","w");
        	double db_i;
        	for(i=0;i<=2;i++){
                	gx_sp[i]=g_avex_yudo[0];
                	gy_sp[i]=g_avey_yudo[0];
        	}
        	for(i=3;i<=Num_Points;i++){
               		gx_sp[i]=g_avex_yudo[i-2];
                	gy_sp[i]=g_avey_yudo[i-2];
        	}
        	for(i=Num_Points+1;i<=Num_Points+3;i++){
                	gx_sp[i]=g_avex_yudo[Num_Points-1];
                	gy_sp[i]=g_avey_yudo[Num_Points-1];
        	}
        	double hani_length = db_Num_Points+1.0;
        	for(i= 0; i<=num_force;i++){
                	db_i = (double)i;
                	db_i=db_i/db_num_force*hani_length-1.0;
                	force_avex[i] = get_spline_valux(db_i);
                	force_avey[i] = get_spline_valuy(db_i);
			fprintf(fforce,"%.10f %.10f  \n",force_avex[i],force_avey[i]);
        	}
		int ALL_KAISUSAN =max_rep*n_proc;
		Qsort(0,ALL_KAISUSAN-1,logyudoall,1);
		int selec_num;
		double sa_sel, sum_sel;
		sum_sel = 0.0;
		for(selec_num = ALL_KAISUSAN-1;selec_num > ALL_KAISUSAN - MAP_NUMBER-1;selec_num--){
			sa_sel = logyudoall[selec_num] - logyudoall[ALL_KAISUSAN-1];
                        sum_sel += exp(sa_sel);
		}
		double sum_b_selec = 0.0;
		for(selec_num = ALL_KAISUSAN-1; selec_num > ALL_KAISUSAN - MAP_NUMBER-1;selec_num--){
                        sa_sel = exp(logyudoall[selec_num] - logyudoall[ALL_KAISUSAN-1]);
			beta_selec[selec_num]=sa_sel/sum_sel;
			sum_b_selec += beta_selec[selec_num];
		}
		printf("ALL_KAISUSAN  %d \n",ALL_KAISUSAN);
		
		for(j = 1; j < Num_Points-1; j++){
			for(selec_num = ALL_KAISUSAN-1;selec_num > ALL_KAISUSAN - MAP_NUMBER-1; selec_num--){
				g_avex_selec[j] += beta_selec[selec_num]*g_kabesoku_xall[selec_num][j];
				g_avey_selec[j] += beta_selec[selec_num]*g_kabesoku_yall[selec_num][j];
			}
		}
		for(selec_num = ALL_KAISUSAN-1; selec_num > ALL_KAISUSAN - MAP_NUMBER-1; selec_num--){
                        g_avey_selec[0] += beta_selec[selec_num]*g_kabesoku_yall[selec_num][0];
                        g_avey_selec[Num_Points-1] += beta_selec[selec_num]*g_kabesoku_yall[selec_num][Num_Points-1];
                }
   		g_avex_selec[0]=g_kabesoku_x[0][0];
                g_avex_selec[Num_Points-1]=g_kabesoku_x[0][Num_Points-1];
		FILE *fforce2;
		fforce2 = fopen("FORCE2_130106.dat","w");
		for(j = 0; j < Num_Points; j++){
                        fprintf(fforce2,"%.11f %.11f %d\n", g_avex_selec[j],g_avey_selec[j],j);
                }

        	for(i=0;i<=2;i++){
                	gx_sp[i]=g_avex_selec[0];
                	gy_sp[i]=g_avey_selec[0];
        	}
        	for(i=3;i<=Num_Points;i++){
               		gx_sp[i]=g_avex_selec[i-2];
                	gy_sp[i]=g_avey_selec[i-2];
        	}
        	for(i=Num_Points+1;i<=Num_Points+3;i++){
                	gx_sp[i]=g_avex_selec[Num_Points-1];
                	gy_sp[i]=g_avey_selec[Num_Points-1];
        	}
        	for(i= 0; i<=num_force;i++){
                	db_i = (double)i;
                	db_i=db_i/db_num_force*hani_length-1.0;
                	force_avex[i] = get_spline_valux(db_i);
                	force_avey[i] = get_spline_valuy(db_i);
			fprintf(fforce2,"%.10f %.10f  \n",force_avex[i],force_avey[i]);
        	}
		for(i = ALL_KAISUSAN-1; i > ALL_KAISUSAN-MAP_NUMBER-1; i--){
                        double ando = logyudoall[i];
                        for(j = 0; j < Num_Points; j++){
                                fprintf(fforce2,"%.11f %.11f %.11f %d %d %.11f \n",g_kabesoku_xall[i][j],g_kabesoku_yall[i][j],beta_selec[i],i,j,ando);
                        }
                }
		fclose(fforce);
		fclose(fforce2);
        	post_time = time((time_t *)0);
        	printf("diff_time%f \n",difftime(post_time,pre_time));
		fclose(fp);
	}
	MPI_Barrier(MPI_COMM_WORLD);
	MPI_Finalize();
	return 0;
}
/*	for(i=2;i<=ie-1;i++){
		for(j=1;j<=je;j++){
			fprintf(fp," %.13f %.13f %.13f %.13f\n",z[i],r[i][j],u[i][j],v[i][j]);
		}
		for(j=je;j>=2;j--){
			fprintf(fp," %.13f %.13f %.13f %.13f\n",z[i],-r[i][j],u[i][j],-v[i][j]);
		}
	}
	double vt =0.0;
	fprintf(fp," %.13f %.13f\n",z[1],vt);
	double dpds, ex, fw, fwz;
	for(i=2;i<=je-1;i++){
		dpds = (3.0*pusai[i][je]-4.0*pusai[i][je-1]+pusai[i][je-2])/(2.0*dk);
		ex = -(double)(je-i)/(double)(je-1);
		fw = sqrt(1.0 - ex*ex);
		fwz = - ex / sqrt(1.0-ex*ex);
		vt = sqrt( 1.0 +fwz*fwz)*dpds/fw/fw;
		fprintf(fp," %.13f %.13f\n",z[i],vt);
	}
	for(i=je;i<=ie-je+1;i++){
		dpds = (3.0*pusai[i][je]-4.0*pusai[i][je-1]+pusai[i][je-2])/(2.0*dk);
		vt = dpds;
		fprintf(fp," %.13f %.13f\n",z[i],vt);
	}
	for(i=ie-je+2;i<=ie-1;i++){
		dpds = (3.0*pusai[i][je]-4.0*pusai[i][je-1]+pusai[i][je-2])/(2.0*dk);
		ex = -(double)(i-(ie-je+1))/(double)(je-1);
		fw = sqrt(1.0 - ex*ex);
		fwz = - ex / sqrt(1.0-ex*ex);
		vt = sqrt( 1.0 +fwz*fwz)*dpds/fw/fw;
		fprintf(fp," %.13f %.13f\n",z[i],vt);
	}
	vt=0.0;
	fprintf(fp," %.13f %.13f\n",z[ie],vt);
}
*/

void velocity(){
	int i,j;
	for(i=1;i<=ie;i++){
		for(j=1;j<=je;j++){
			u[i][j] = 0.0;
			v[i][j] = 0.0;
		}
	}

	for(i=2;i<=ie-1;i++){
		for(j=2;j<=je-1;j++){
			u[i][j] = sr[i]*(pusai[i][j+1]-pusai[i][j-1])/(2.0*dk)/r[i][j];
			v[i][j] = -(sz[i][j]*(pusai[i][j+1]-pusai[i][j-1])/(2.0*dk)+(pusai[i+1][j]-pusai[i-1][j])/(2.0*dh))/r[i][j];
		}
	}
	for(i=2;i<=ie-1;i++){
		u[i][1] = u[i][2];
	}
	double dpds;
	for(i=2;i<=ie-1;i++){
		dpds = (3.0*pusai[i][je]-4.0*pusai[i][je-1]+pusai[i][je-2])/(2.0*dk);
		u[i][je] =sr[i]*dpds/r[i][je];
		v[i][je] = -sz[i][je]*dpds/r[i][je];
	}
}
//umyumyu

void gridgene(){
	int ie_cop = ie;
	int je_cop = je;
	double cim,im;
	int i, j;
	double fw;
	if(ie_cop%2==0){
		cim = double(ie_cop/2) +0.5;
		for(i=1;i<=ie_cop;i++){
			z[i]=blength*0.5*((double)(i)-cim)/((double)(ie_cop)-cim);
		}
	}
	else{
		im=(double)((ie+1)/2.0);
		for(i=1;i<=ie_cop;i++){
			z[i]=blength*0.5*((double)(i-im))/((double)(ie_cop-im));
		}
	}
	for(j=1;j<=je_cop;j++){
		s[j]=1.0*(double)(j-1)/(double)(je-1);
	}

	for(i=1;i<=je-1;i++){
		fw= sqrt(1.0 - (double)(je-i)*(double)(je-i)/(double)(je-1)/(double)(je-1));
		for(j=1;j<=je;j++){
			r[i][j] = fw*s[j];
		}
	}
	for(i=je;i<=ie-je+1;i++){
		fw = 1.0;
		for(j=1;j<=je;j++){
			r[i][j] = fw*s[j];
		}
	}
	for(i=ie-je+2;i<=ie;i++){
		fw= sqrt(1.0 - (double)(i-(ie-je+1))*(double)(i-(ie-je+1))/(double)(je-1)/(double)(je-1));
		for(j=1;j<=je;j++){
				r[i][j] = fw*s[j];
		}
	}
	double ex,fwz,fwzz;	

//keisu
	for(i=2;i<=je-1;i++){
	  //	for(i=2;i<=je;i++){
		ex = -(double)(je-i)/(double)(je-1);
		fw = sqrt( 1.0 - ex*ex);
		fwz = -ex/sqrt(1.0- ex*ex);
		fwzz = -1.0/((1.0 -ex*ex)*sqrt(1.0-ex*ex));
		sr[i] =1.0/fw;
		for(j=1;j<=je;j++){
			sz[i][j] = -s[j]/fw*fwz;
			szz[i][j] = s[j]/fw*(2.0/fw*fwz*fwz-fwzz);
		}
	}
	for(i=je;i<=ie-je+1;i++){
		sr[i] = 1.0;
		for(j=1;j<=je;j++){
			sz[i][j] = 0.0;
			szz[i][j] = 0.0;
		}
	}
	for(i=ie-je+2;i<=ie;i++){
		ex = (double)(i-(ie-je+1))/(double)(je-1);
		fw = sqrt( 1.0 - ex*ex);
		fwz = -ex/sqrt(1.0- ex*ex);
		fwzz = -1.0/((1.0 -ex*ex)*sqrt(1.0-ex*ex));
		sr[i] = 1.0/fw;
		for(j=1;j<=je;j++){
			sz[i][j] = -s[j]/fw*fwz;
			szz[i][j] = s[j]/fw*(2.0/fw*fwz*fwz -fwzz);
		}
	}
}

void nseqs(int myrank){
	double reso = 0.0;
	int i,j;
	double t2;
	double odel;
	for(i=2;i<=ie-1;i++){
		for(j=2;j<=je-1;j++){
			t2 = (sr[i]*sr[i]+sz[i][j]*sz[i][j])*(omega[i][j+1]-2.0*omega[i][j]+omega[i][j-1])/(dk*dk)+(omega[i+1][j]-2.0*omega[i][j]+omega[i-1][j])/(dh*dh)+ 2.0*sz[i][j]*(omega[i+1][j+1]-omega[i-1][j+1]-omega[i+1][j-1]+omega[i-1][j-1])/(4.0*dk*dh)+(szz[i][j]+sr[i]/r[i][j])*(omega[i][j+1]-omega[i][j-1])/(2.0*dk)-omega[i][j]/r[i][j]/r[i][j];
			odel =t2*dt;
			delo = reso + odel*odel;
			aomega[i][j] = omega[i][j] +odel;
		}
	}
	delo= sqrt(delo/(double)(ie-2)/(double)(je-2));
	for(i=2;i<=ie-1;i++){
		for(j=2;j<=je-1;j++){
			omega[i][j] = aomega[i][j];
		}
	}
	double dpds;
	double ex;
	double fw;
	double fwz;
	double vt;

	for(i=2;i<=je-1;i++){
	  //	for(i=2;i<=je;i++){
		
		dpds = (3.0*pusai[i][je] -4.0*pusai[i][je-1]+pusai[i][je-2])/(2.0*dk);
		ex = -(double)(je-i)/(double)(je-1);
		fw = sqrt(1.0-ex*ex);
	//	tauw =-g_kabesoku_y[myrank][1]*fw;
	//	tauw =-zettai_sabun(z[i],myrank);
		tauw =-force_valu[i];
		fwz = -ex /sqrt(1.0-ex*ex);
		vt =sqrt(1.0+fwz*fwz)*dpds/fw/fw;
		omega[i][je] = -tauw -2.0*vt;
	}
	for(i =je;i<=ie-je+1;i++){
		tauw = -force_valu[i];
		omega[i][je] = -tauw;
	}
	for(i=ie-je+2;i<=ie-1;i++){
		dpds = (3.0*pusai[i][je] -4.0*pusai[i][je-1]+pusai[i][je-2])/(2.0*dk);
		ex = (double)(i-(ie-je+1))/(double)(je-1);
		fw = sqrt(1.0-ex*ex);
	//	tauw =-g_kabesoku_y[myrank][1]*fw;
		tauw =-zettai_sabun(z[i],myrank);
		tauw =-force_valu[i];
		fwz = -ex /sqrt(1.0-ex*ex);
		vt =sqrt(1.0+fwz*fwz)*dpds/fw/fw;
		omega[i][je] = -tauw -2.0*vt;
	}
}


void poisn(){
	int enu;
	int i,j;
	double delp,pdel;
	double omg,t1;
	int flagg = 1;
	for(enu=1; enu<=nend;enu++){
	
		delp = 0.0;
		if(flagg==1){
			for(i=2;i<=ie-1;i++){
				for(j=2;j<=je-1;j++){
					omg = (om*dh*dh*dk*dk)/(2.0*((sr[i]*sr[i]+sz[i][j]*sz[i][j])*dh*dh+dk*dk));
					t1= (sr[i]*sr[i] +sz[i][j]*sz[i][j])*(pusai[i][j+1]-2.0*pusai[i][j]+pusai[i][j-1])/dk/dk+(pusai[i+1][j]-2.0*pusai[i][j]+pusai[i-1][j])/dh/dh +2.0*sz[i][j]*(pusai[i+1][j+1]-pusai[i-1][j+1]-pusai[i+1][j-1]+pusai[i-1][j-1])/(4.0*dh*dk) +(szz[i][j] -sr[i]/r[i][j])*(pusai[i][j+1]-pusai[i][j-1])/(2.0*dk)+omega[i][j]*r[i][j];
					pdel = omg*t1;
					delp = delp + pdel*pdel;
					pusai[i][j] =pusai[i][j] +pdel;
				}
			}
			delp = sqrt(delp/(double)((ie-2)*(je-2)));
			if(delp<convp){
				flagg=0;
			}
		}
	}
}

int loopcheck(){
	int i,j;
	int flagsan=1;
	double diff;
	for(i=1;i<=ie;i++){
		for(j=1;j<=je;j++){
			if(prev_pusai[i][j]!=0.0){
				diff=fabs(prev_pusai[i][j]-pusai[i][j])/fabs(prev_pusai[i][j]);
				if(diff>0.00001){
					flagsan = 0;
				}
			}
			prev_pusai[i][j]=pusai[i][j];
		}
	}
	
	return flagsan;
}

double zettai_sabun(double x,int myrank){
        double gan2=0.0;
        int i;
        int caun=0;
        int flaf=0;
        for(i = 0; i < Num_Points-1; i++){
                if(g_kabesoku_x[myrank][i] < x && x <= g_kabesoku_x[myrank][i+1]){
                        caun = i;
                        flaf = 1;
                }
        }
        if(flaf==0){
                printf("cautionen\n");
                exit(1);
        }

        gan2 = (g_kabesoku_y[myrank][caun+1]-g_kabesoku_y[myrank][caun])/(g_kabesoku_x[myrank][caun+1]-g_kabesoku_x[myrank][caun])*(x-g_kabesoku_x[myrank][caun])+g_kabesoku_y[myrank][caun];
        return gan2;
}
