# Supplementary material for: Bayesian Inference of Forces Causing Cytoplasmic Streaming in Caenorhabditis elegans Embryos and Mouse Oocytes
Source: PLoS One. 2016 Jul 29;11(7):e0159917. doi: 10.1371/journal.pone.0159917 (PMC4966953; doi:10.1371/journal.pone.0159917)
Supplement: S1 Dataset — The dataset was used as input for the inference in this study. The dataset is in Excel format and contains 13 sheets: six (Ce1 to Ce6) are from six individual C. elegans and seven (Mm1 to Mm7) are from seven individual mice. Each sheet consists of four columns: D(Sc(z)), Sc(r), vz, and vr, where z and r are coordinates of the position along and perpendicular to the drain-source axis, respectively. vz and vr are z- and r-axis components of the flow velocity, respectively. Sc(z) and Sc(r) are the scaled z and r, respectively, obtained by multiplying scaling factors (as described in “Materials and Methods”). D(Sc(z)) is the distance between the point Sc(z) and the source pole in the z-direction. (XLSX) [file pone.0159917.s004.xlsx]

## Sheet: Ce1
D(Sc(x))	Sc(y)	vz	vr
5.3712e-05	-5.6416e-06	-0.021475	-0.370997
5.3712e-05	-3.385e-06	0.532783	-0.216429
5.3712e-05	-1.1283e-06	0.372718	-0.08514
5.3712e-05	1.1283e-06	0.603755	-0.566036
5.3712e-05	3.385e-06	-0.307879	-0.207045
5.3712e-05	5.6416e-06	-0.370495	-0.613246
5.26614e-05	-7.4387e-06	-0.019137	-0.094469
5.26614e-05	-5.579e-06	0.135304	-0.286612
5.26614e-05	-3.7193e-06	0.098298	-0.432546
5.26614e-05	-1.8597e-06	0.023456	0.050697
5.26614e-05	0	0.015519	-0.177771
5.26614e-05	1.8597e-06	0.099949	-0.451082
5.26614e-05	3.7193e-06	0.422582	-0.427132
5.26614e-05	5.579e-06	0.142908	-0.163718
5.26614e-05	7.4387e-06	-0.139542	-0.57971
5.16108e-05	-8.754e-06	0.323771	-0.387408
5.16108e-05	-6.8086e-06	0.138991	-0.297627
5.16108e-05	-4.8633e-06	0.125415	-0.15655
5.16108e-05	-2.918e-06	0.423353	-0.21908
5.16108e-05	-9.727e-07	0.565253	-0.037751
5.16108e-05	9.727e-07	0.746607	-0.024166
5.16108e-05	2.918e-06	0.21151	-0.552703
5.16108e-05	4.8633e-06	0.376995	-0.085936
5.16108e-05	6.8086e-06	0.052521	-0.248629
5.16108e-05	8.754e-06	-0.182626	-0.228938
5.05602e-05	-9.7838e-06	0.250562	-0.482186
5.05602e-05	-7.3378e-06	0.299008	-0.261093
5.05602e-05	-4.8919e-06	0.175222	-0.39531
5.05602e-05	-2.4459e-06	0.715531	-0.141964
5.05602e-05	0	0.542263	-0.014706
5.05602e-05	2.4459e-06	0.049723	-0.171587
5.05602e-05	4.8919e-06	0.39495	-0.55324
5.05602e-05	7.3378e-06	-0.024839	-0.303663
5.05602e-05	9.7838e-06	0.208639	-0.223069
4.95096e-05	-1.06116e-05	0.397939	0.009823
4.95096e-05	-8.979e-06	0.201276	-0.384597
4.95096e-05	-7.3465e-06	0.086591	-0.43926
4.95096e-05	-5.7139e-06	0.004524	0.15129
4.95096e-05	-4.0814e-06	0.396634	-0.180138
4.95096e-05	-2.4488e-06	0.892698	-0.34307
4.95096e-05	-8.163e-07	0.400799	0.015798
4.95096e-05	8.163e-07	0.040516	-0.175835
4.95096e-05	2.4488e-06	-0.234956	-0.306254
4.95096e-05	4.0814e-06	0.018405	-0.156761
4.95096e-05	5.7139e-06	-0.297165	-0.188061
4.95096e-05	7.3465e-06	-0.517202	-0.066413
4.95096e-05	8.979e-06	-0.279466	-0.376854
4.95096e-05	1.06116e-05	-0.235678	-0.396046
4.8459e-05	-1.12819e-05	0.625358	-0.358857
4.8459e-05	-9.8716e-06	0.416176	0.032336
4.8459e-05	-8.4614e-06	0.650673	0.009111
4.8459e-05	-7.0512e-06	0.695351	-0.311647
4.8459e-05	-5.6409e-06	0.285163	-0.106117
4.8459e-05	-4.2307e-06	0.185126	-0.276489
4.8459e-05	-2.8205e-06	0.307005	-0.627318
4.8459e-05	-1.4102e-06	0.248806	0.107274
4.8459e-05	0	0.267481	0.010191
4.8459e-05	1.4102e-06	0.171353	-0.039602
4.8459e-05	2.8205e-06	-0.028581	-0.416928
4.8459e-05	4.2307e-06	-0.130482	-0.428617
4.8459e-05	5.6409e-06	-0.497988	-0.071418
4.8459e-05	7.0512e-06	-0.551289	0.056162
4.8459e-05	8.4614e-06	-0.03053	-0.271917
4.8459e-05	9.8716e-06	-0.116601	-0.104418
4.8459e-05	1.12819e-05	-0.363341	-0.101351
4.74084e-05	-1.18215e-05	0.53883	-0.14947
4.74084e-05	-1.04308e-05	0.607587	-0.04192
4.74084e-05	-9.04e-06	0.769236	-0.158022
4.74084e-05	-7.6492e-06	0.375929	-0.281428
4.74084e-05	-6.2585e-06	0.394628	-0.241038
4.74084e-05	-4.8677e-06	0.328882	-0.41046
4.74084e-05	-3.4769e-06	0.191057	-0.568584
4.74084e-05	-2.0862e-06	0.482798	-0.161902
4.74084e-05	-6.954e-07	-0.028474	0.039436
4.74084e-05	6.954e-07	-0.163009	0.288877
4.74084e-05	2.0862e-06	-0.56007	-0.161371
4.74084e-05	3.4769e-06	-0.043541	-0.320235
4.74084e-05	4.8677e-06	-0.160067	-0.400434
4.74084e-05	6.2585e-06	-0.750896	-0.541911
4.74084e-05	7.6492e-06	-0.805312	-0.825817
4.74084e-05	9.04e-06	-0.607936	-0.215632
4.74084e-05	1.04308e-05	-0.372787	0.114034
4.74084e-05	1.18215e-05	-0.316913	-0.18747
4.63578e-05	-1.22478e-05	0.403891	0.098721
4.63578e-05	-1.08069e-05	0.465958	0.062696
4.63578e-05	-9.366e-06	0.355348	-0.171251
4.63578e-05	-7.9251e-06	0.566611	-0.32644
4.63578e-05	-6.4841e-06	0.477531	-0.091091
4.63578e-05	-5.0432e-06	0.547704	0.149585
4.63578e-05	-3.6023e-06	0.618488	-0.007305
4.63578e-05	-2.1614e-06	0.417925	0.052974
4.63578e-05	-7.205e-07	-0.136936	-0.124413
4.63578e-05	7.205e-07	-0.319749	-0.143812
4.63578e-05	2.1614e-06	-0.294767	-0.32118
4.63578e-05	3.6023e-06	-0.721131	-0.088014
4.63578e-05	5.0432e-06	-0.663997	-0.394224
4.63578e-05	6.4841e-06	-0.755433	-0.266999
4.63578e-05	7.9251e-06	-0.897132	-0.480842
4.63578e-05	9.366e-06	-0.519769	-0.324411
4.63578e-05	1.08069e-05	-0.776508	0.099037
4.63578e-05	1.22478e-05	-0.582342	-0.133671
4.53072e-05	-1.25723e-05	0.27615	-0.087602
4.53072e-05	-1.11754e-05	0.825465	-0.084582
4.53072e-05	-9.7784e-06	0.706142	-0.05373
4.53072e-05	-8.3815e-06	0.772691	0.192916
4.53072e-05	-6.9846e-06	0.799876	0.084025
4.53072e-05	-5.5877e-06	0.570409	0.050015
4.53072e-05	-4.1908e-06	0.447302	0.125078
4.53072e-05	-2.7938e-06	-0.074882	0.391065
4.53072e-05	-1.3969e-06	0.091772	-0.04494
4.53072e-05	0	-0.345204	-0.115139
4.53072e-05	1.3969e-06	0.085311	-0.067289
4.53072e-05	2.7938e-06	-0.17363	0.056038
4.53072e-05	4.1908e-06	-0.386067	0.05026
4.53072e-05	5.5877e-06	-0.421178	-0.049888
4.53072e-05	6.9846e-06	-0.281758	-0.02113
4.53072e-05	8.3815e-06	-0.382466	-0.433418
4.53072e-05	9.7784e-06	-0.861037	-0.361113
4.53072e-05	1.11754e-05	-0.989172	0.093238
4.53072e-05	1.25723e-05	-0.850668	-0.206451
4.42566e-05	-1.28026e-05	-0.079493	0.092537
4.42566e-05	-1.15224e-05	0.560605	-0.262254
4.42566e-05	-1.02421e-05	0.686205	-0.220971
4.42566e-05	-8.9618e-06	0.512499	0.195219
4.42566e-05	-7.6816e-06	0.179796	0.106142
4.42566e-05	-6.4013e-06	0.402645	-0.005073
4.42566e-05	-5.1211e-06	0.199766	0.212469
4.42566e-05	-3.8408e-06	0.378885	-0.017658
4.42566e-05	-2.5605e-06	0.276748	-0.087683
4.42566e-05	-1.2803e-06	-0.002074	-0.198157
4.42566e-05	0	0.145268	-0.315762
4.42566e-05	1.2803e-06	-0.120147	0.032648
4.42566e-05	2.5605e-06	0.191286	0.212036
4.42566e-05	3.8408e-06	-0.069843	-0.298083
4.42566e-05	5.1211e-06	-0.242873	0.025737
4.42566e-05	6.4013e-06	-0.144378	-0.275519
4.42566e-05	7.6816e-06	-0.560073	-0.163841
4.42566e-05	8.9618e-06	-0.702766	-0.310675
4.42566e-05	1.02421e-05	-0.64871	-0.309158
4.42566e-05	1.15224e-05	-0.79035	-0.285369
4.42566e-05	1.28026e-05	-0.789548	-0.143876
4.3206e-05	-1.29439e-05	0.058024	-0.132315
4.3206e-05	-1.16495e-05	0.211252	-0.157103
4.3206e-05	-1.03551e-05	0.573014	0.327797
4.3206e-05	-9.0608e-06	0.43169	0.294833
4.3206e-05	-7.7664e-06	0.430838	0.266799
4.3206e-05	-6.472e-06	-0.11129	0.231486
4.3206e-05	-5.1776e-06	0.226409	0.113854
4.3206e-05	-3.8832e-06	0.776515	0.351539
4.3206e-05	-2.5888e-06	0.391721	-0.123941
4.3206e-05	-1.2944e-06	0.532884	-0.379497
4.3206e-05	0	0.324702	-0.154494
4.3206e-05	1.2944e-06	0.297182	-0.13033
4.3206e-05	2.5888e-06	0.04936	0.042447
4.3206e-05	3.8832e-06	0.175973	-0.155513
4.3206e-05	5.1776e-06	0.090127	0.320181
4.3206e-05	6.472e-06	-0.097628	0.010304
4.3206e-05	7.7664e-06	-0.699552	-0.205903
4.3206e-05	9.0608e-06	-0.616021	-0.096072
4.3206e-05	1.03551e-05	-0.937921	-0.284708
4.3206e-05	1.16495e-05	-0.796319	-0.318829
4.3206e-05	1.29439e-05	-0.775511	-0.119095
4.21554e-05	-1.29991e-05	0.076428	-0.047128
4.21554e-05	-1.16992e-05	0.233399	0.127937
4.21554e-05	-1.03993e-05	0.215575	0.165698
4.21554e-05	-9.0993e-06	0.780938	0.715094
4.21554e-05	-7.7994e-06	0.539903	0.07172
4.21554e-05	-6.4995e-06	0.060659	0.242085
4.21554e-05	-5.1996e-06	0.142616	0.313575
4.21554e-05	-3.8997e-06	0.29949	0.217566
4.21554e-05	-2.5998e-06	0.243712	-0.101972
4.21554e-05	-1.2999e-06	0.324053	-0.033686
4.21554e-05	0	0.464038	-0.092147
4.21554e-05	1.2999e-06	0.48769	-0.67018
4.21554e-05	2.5998e-06	0.179082	0.036338
4.21554e-05	3.8997e-06	0.21084	-0.190493
4.21554e-05	5.1996e-06	0.010846	0.043394
4.21554e-05	6.4995e-06	-0.566754	0.185349
4.21554e-05	7.7994e-06	-0.343239	0.22353
4.21554e-05	9.0993e-06	-0.239556	-0.185497
4.21554e-05	1.03993e-05	-0.734653	-0.022175
4.21554e-05	1.16992e-05	-0.745975	-0.208283
4.21554e-05	1.29991e-05	-0.760445	-0.112646
4.11048e-05	-1.3e-05	-0.430012	-0.098497
4.11048e-05	-1.17e-05	-0.034279	0.571471
4.11048e-05	-1.04e-05	0.245416	0.672623
4.11048e-05	-9.1e-06	0.60819	0.757086
4.11048e-05	-7.8e-06	0.376742	0.676704
4.11048e-05	-6.5e-06	0.622926	0.18583
4.11048e-05	-5.2e-06	0.016523	0.135058
4.11048e-05	-3.9e-06	0.351566	-0.033174
4.11048e-05	-2.6e-06	0.310927	0.379686
4.11048e-05	-1.3e-06	0.130733	-0.027188
4.11048e-05	0	0.158162	-0.14289
4.11048e-05	1.3e-06	0.057026	-0.265564
4.11048e-05	2.6e-06	0.388972	-0.082879
4.11048e-05	3.9e-06	0.03836	0.102669
4.11048e-05	5.2e-06	-0.071036	0.072628
4.11048e-05	6.5e-06	-0.039494	-0.086868
4.11048e-05	7.8e-06	-0.148444	-0.208463
4.11048e-05	9.1e-06	-0.463631	-0.268979
4.11048e-05	1.04e-05	-0.775343	0.014532
4.11048e-05	1.17e-05	-0.69447	-0.238742
4.11048e-05	1.3e-05	-0.808447	-0.228326
4.00542e-05	-1.3e-05	-0.362545	0.063909
4.00542e-05	-1.17e-05	-0.065349	0.525183
4.00542e-05	-1.04e-05	0.182509	0.737577
4.00542e-05	-9.1e-06	0.479699	0.614926
4.00542e-05	-7.8e-06	0.646099	0.446287
4.00542e-05	-6.5e-06	0.615019	0.521709
4.00542e-05	-5.2e-06	0.328165	0.238924
4.00542e-05	-3.9e-06	0.397026	0.225579
4.00542e-05	-2.6e-06	-0.084538	0.157876
4.00542e-05	-1.3e-06	0.041516	0.351699
4.00542e-05	0	-0.159536	0.228063
4.00542e-05	1.3e-06	0.002151	-0.028789
4.00542e-05	2.6e-06	0.268409	0.003039
4.00542e-05	3.9e-06	0.094832	-0.166653
4.00542e-05	5.2e-06	-0.244018	-0.38632
4.00542e-05	6.5e-06	-0.302196	-0.167526
4.00542e-05	7.8e-06	-0.110073	-0.165198
4.00542e-05	9.1e-06	-0.305573	-0.053833
4.00542e-05	1.04e-05	-0.695453	-0.312964
4.00542e-05	1.17e-05	-0.71413	-0.071325
4.00542e-05	1.3e-05	-0.387267	-0.097728
3.90036e-05	-1.3e-05	-0.074508	0.456362
3.90036e-05	-1.17e-05	-0.110849	0.574491
3.90036e-05	-1.04e-05	0.324964	0.628638
3.90036e-05	-9.1e-06	0.459976	0.882486
3.90036e-05	-7.8e-06	0.581687	0.61863
3.90036e-05	-6.5e-06	0.542189	0.360687
3.90036e-05	-5.2e-06	0.368618	0.295475
3.90036e-05	-3.9e-06	0.385225	0.041907
3.90036e-05	-2.6e-06	0.142445	-0.071198
3.90036e-05	-1.3e-06	0.239401	-0.049194
3.90036e-05	0	0.049309	0.041168
3.90036e-05	1.3e-06	0.188311	0.242893
3.90036e-05	2.6e-06	0.716672	0.282101
3.90036e-05	3.9e-06	0.497106	-0.254278
3.90036e-05	5.2e-06	-0.16701	-0.086364
3.90036e-05	6.5e-06	-0.097184	0.076345
3.90036e-05	7.8e-06	0.415716	-0.323817
3.90036e-05	9.1e-06	-0.248612	-0.276123
3.90036e-05	1.04e-05	-0.237504	-0.542763
3.90036e-05	1.17e-05	-0.64778	-0.313888
3.90036e-05	1.3e-05	-0.323428	-0.305706
3.7953e-05	-1.3e-05	-0.25566	0.554986
3.7953e-05	-1.17619e-05	-0.047993	0.587158
3.7953e-05	-1.05238e-05	-0.287338	0.824716
3.7953e-05	-9.2857e-06	0.480768	0.618424
3.7953e-05	-8.0476e-06	0.722693	0.24148
3.7953e-05	-6.8095e-06	0.830005	0.378004
3.7953e-05	-5.5714e-06	1.01256	0.482854
3.7953e-05	-4.3333e-06	0.621708	0.060371
3.7953e-05	-3.0952e-06	0.54928	0.098218
3.7953e-05	-1.8571e-06	0.151114	0.163004
3.7953e-05	-6.19e-07	-0.041229	-0.077394
3.7953e-05	6.19e-07	-0.009219	0.223753
3.7953e-05	1.8571e-06	0.16687	0.279745
3.7953e-05	3.0952e-06	0.678521	0.390507
3.7953e-05	4.3333e-06	0.317223	-0.032204
3.7953e-05	5.5714e-06	0.504985	-0.219265
3.7953e-05	6.8095e-06	0.245488	0.013167
3.7953e-05	8.0476e-06	0.461343	-0.043165
3.7953e-05	9.2857e-06	0.144599	-0.581577
3.7953e-05	1.05238e-05	-0.472696	-0.636645
3.7953e-05	1.17619e-05	-0.624089	-0.463484
3.7953e-05	1.3e-05	-0.538479	-0.439805
3.69024e-05	-1.3e-05	-0.300907	0.415246
3.69024e-05	-1.17619e-05	-0.157519	0.58044
3.69024e-05	-1.05238e-05	-0.066392	0.274742
3.69024e-05	-9.2857e-06	0.068555	0.337445
3.69024e-05	-8.0476e-06	0.590014	0.161872
3.69024e-05	-6.8095e-06	0.788132	0.297424
3.69024e-05	-5.5714e-06	0.719245	0.257604
3.69024e-05	-4.3333e-06	0.701741	0.48209
3.69024e-05	-3.0952e-06	0.54313	0.208909
3.69024e-05	-1.8571e-06	0.553817	0.241976
3.69024e-05	-6.19e-07	0.487194	0.255269
3.69024e-05	6.19e-07	0.155385	0.116738
3.69024e-05	1.8571e-06	0.36176	0.168112
3.69024e-05	3.0952e-06	0.191915	0.10194
3.69024e-05	4.3333e-06	0.164814	-0.281825
3.69024e-05	5.5714e-06	0.499883	-0.093521
3.69024e-05	6.8095e-06	0.350132	-0.412908
3.69024e-05	8.0476e-06	0.388132	-0.695033
3.69024e-05	9.2857e-06	0.054977	-0.601975
3.69024e-05	1.05238e-05	-0.260748	-0.396944
3.69024e-05	1.17619e-05	-0.397532	-0.235398
3.69024e-05	1.3e-05	-0.534571	-0.237446
3.58518e-05	-1.3e-05	-0.229725	0.536084
3.58518e-05	-1.18182e-05	-0.485912	0.264662
3.58518e-05	-1.06364e-05	-0.326371	0.348567
3.58518e-05	-9.4545e-06	-0.016747	0.139022
3.58518e-05	-8.2727e-06	0.212397	0.332788
3.58518e-05	-7.0909e-06	0.47673	0.121159
3.58518e-05	-5.9091e-06	0.784293	0.258345
3.58518e-05	-4.7273e-06	1.09239	0.061452
3.58518e-05	-3.5455e-06	0.915912	0.261885
3.58518e-05	-2.3636e-06	0.957011	0.022392
3.58518e-05	-1.1818e-06	0.717838	0.436735
3.58518e-05	0	0.378408	0.549193
3.58518e-05	1.1818e-06	-0.052503	0.319011
3.58518e-05	2.3636e-06	0.357712	0.232885
3.58518e-05	3.5455e-06	0.152586	0.099905
3.58518e-05	4.7273e-06	0.053864	-0.247817
3.58518e-05	5.9091e-06	0.449617	-0.411692
3.58518e-05	7.0909e-06	0.333995	-0.405317
3.58518e-05	8.2727e-06	0.232313	-0.288965
3.58518e-05	9.4545e-06	0.207427	-0.571432
3.58518e-05	1.06364e-05	-0.371704	-0.390593
3.58518e-05	1.18182e-05	-0.542928	-0.250787
3.58518e-05	1.3e-05	-0.774517	-0.316509
3.48012e-05	-1.3e-05	-0.261287	0.537258
3.48012e-05	-1.18182e-05	-0.319349	0.205375
3.48012e-05	-1.06364e-05	-0.333281	0.284979
3.48012e-05	-9.4545e-06	-0.061746	0.18014
3.48012e-05	-8.2727e-06	0.110792	0.172706
3.48012e-05	-7.0909e-06	0.545546	0.300541
3.48012e-05	-5.9091e-06	0.792269	0.558106
3.48012e-05	-4.7273e-06	1.08629	0.598759
3.48012e-05	-3.5455e-06	1.08934	0.437774
3.48012e-05	-2.3636e-06	0.705674	0.53485
3.48012e-05	-1.1818e-06	0.803348	0.19559
3.48012e-05	0	0.179938	0.569904
3.48012e-05	1.1818e-06	0.138724	0.340194
3.48012e-05	2.3636e-06	0.118998	0.205087
3.48012e-05	3.5455e-06	0.260499	-0.299455
3.48012e-05	4.7273e-06	0.300588	-0.393357
3.48012e-05	5.9091e-06	0.373344	-0.491107
3.48012e-05	7.0909e-06	-0.062949	-0.070259
3.48012e-05	8.2727e-06	0.239403	-0.240863
3.48012e-05	9.4545e-06	0.054162	-0.031179
3.48012e-05	1.06364e-05	0.002551	-0.261549
3.48012e-05	1.18182e-05	-0.52501	-0.121653
3.48012e-05	1.3e-05	-0.57431	-0.225694
3.37506e-05	-1.3e-05	-0.396175	0.316181
3.37506e-05	-1.17619e-05	-0.631252	0.541691
3.37506e-05	-1.05238e-05	0.015089	0.227786
3.37506e-05	-9.2857e-06	0.405098	0.780011
3.37506e-05	-8.0476e-06	0.458975	0.724027
3.37506e-05	-6.8095e-06	0.708285	0.863046
3.37506e-05	-5.5714e-06	0.804853	0.446941
3.37506e-05	-4.3333e-06	1.09966	0.491442
3.37506e-05	-3.0952e-06	0.724286	0.512007
3.37506e-05	-1.8571e-06	1.13856	0.179482
3.37506e-05	-6.19e-07	0.669455	0.0037
3.37506e-05	6.19e-07	1.06761	0.294582
3.37506e-05	1.8571e-06	0.848212	0.190308
3.37506e-05	3.0952e-06	0.680634	-0.090418
3.37506e-05	4.3333e-06	0.278186	-0.496331
3.37506e-05	5.5714e-06	0.344302	-0.365697
3.37506e-05	6.8095e-06	0.30518	-0.226709
3.37506e-05	8.0476e-06	0.052619	-0.297532
3.37506e-05	9.2857e-06	0.044279	-0.332361
3.37506e-05	1.05238e-05	-0.152709	0.038406
3.37506e-05	1.17619e-05	-0.485413	0.131107
3.37506e-05	1.3e-05	-0.613087	0.012267
3.27e-05	-1.3e-05	-0.300549	0.227428
3.27e-05	-1.18696e-05	-0.196972	0.34569
3.27e-05	-1.07391e-05	-0.40657	0.571805
3.27e-05	-9.6087e-06	-0.009105	0.294602
3.27e-05	-8.4783e-06	0.236869	0.350957
3.27e-05	-7.3478e-06	0.213708	0.547671
3.27e-05	-6.2174e-06	0.47776	0.250567
3.27e-05	-5.087e-06	0.385642	0.444865
3.27e-05	-3.9565e-06	0.305841	0.454564
3.27e-05	-2.8261e-06	0.467373	0.141741
3.27e-05	-1.6957e-06	0.676519	-0.07127
3.27e-05	-5.652e-07	0.591168	0.299978
3.27e-05	5.652e-07	0.613172	-0.059135
3.27e-05	1.6957e-06	0.244303	-0.255302
3.27e-05	2.8261e-06	0.185563	-0.517276
3.27e-05	3.9565e-06	0.091766	-0.480481
3.27e-05	5.087e-06	0.107449	-0.311245
3.27e-05	6.2174e-06	0.482972	-0.040513
3.27e-05	7.3478e-06	-0.144918	-0.382241
3.27e-05	8.4783e-06	-0.09349	-0.426505
3.27e-05	9.6087e-06	-0.654883	-0.646914
3.27e-05	1.07391e-05	-0.878551	-0.364204
3.27e-05	1.18696e-05	-1.01787	-0.174996
3.27e-05	1.3e-05	-0.782638	-0.01927
3.16494e-05	-1.3e-05	-0.448169	0.209406
3.16494e-05	-1.18696e-05	-0.037656	0.277435
3.16494e-05	-1.07391e-05	-0.330193	0.260506
3.16494e-05	-9.6087e-06	0.070585	0.023978
3.16494e-05	-8.4783e-06	0.256676	0.196499
3.16494e-05	-7.3478e-06	0.491621	0.230343
3.16494e-05	-6.2174e-06	0.404094	0.23488
3.16494e-05	-5.087e-06	0.525265	0.730656
3.16494e-05	-3.9565e-06	0.782863	0.093674
3.16494e-05	-2.8261e-06	1.19119	0.227753
3.16494e-05	-1.6957e-06	0.614504	0.057248
3.16494e-05	-5.652e-07	0.749254	-0.459405
3.16494e-05	5.652e-07	0.366377	-0.294781
3.16494e-05	1.6957e-06	0.702049	-0.623707
3.16494e-05	2.8261e-06	0.353427	-0.746662
3.16494e-05	3.9565e-06	0.062078	-0.381621
3.16494e-05	5.087e-06	0.251334	-0.149731
3.16494e-05	6.2174e-06	0.220976	-0.105435
3.16494e-05	7.3478e-06	0.378666	-0.287637
3.16494e-05	8.4783e-06	-0.177438	-0.169017
3.16494e-05	9.6087e-06	-0.479833	-0.63548
3.16494e-05	1.07391e-05	-0.715091	-0.099922
3.16494e-05	1.18696e-05	-0.905012	-0.029707
3.16494e-05	1.3e-05	-0.756625	0.118018
3.05988e-05	-1.3e-05	-0.638118	0.034404
3.05988e-05	-1.19167e-05	-0.461109	0.060976
3.05988e-05	-1.08333e-05	-0.525132	0.16132
3.05988e-05	-9.75e-06	-0.296391	0.291658
3.05988e-05	-8.6667e-06	0.131824	0.377144
3.05988e-05	-7.5833e-06	0.353287	0.42658
3.05988e-05	-6.5e-06	0.42372	0.50081
3.05988e-05	-5.4167e-06	0.507918	0.599632
3.05988e-05	-4.3333e-06	0.914587	0.022432
3.05988e-05	-3.25e-06	0.910095	0.009382
3.05988e-05	-2.1667e-06	1.0928	-0.402354
3.05988e-05	-1.0833e-06	1.05447	-0.367978
3.05988e-05	0	0.969153	-0.578769
3.05988e-05	1.0833e-06	0.701508	-0.176697
3.05988e-05	2.1667e-06	0.557877	-0.559752
3.05988e-05	3.25e-06	0.226509	-0.292404
3.05988e-05	4.3333e-06	0.243977	-0.241067
3.05988e-05	5.4167e-06	0.433472	-0.367725
3.05988e-05	6.5e-06	0.258214	-0.151429
3.05988e-05	7.5833e-06	-0.363382	-0.251979
3.05988e-05	8.6667e-06	-0.227354	-0.322627
3.05988e-05	9.75e-06	-0.656304	-0.160003
3.05988e-05	1.08333e-05	-0.914724	0.192828
3.05988e-05	1.19167e-05	-0.552458	0.143424
3.05988e-05	1.3e-05	-1.08273	0.061266
2.95482e-05	-1.3e-05	-0.768671	-0.051311
2.95482e-05	-1.19167e-05	-0.247575	0.139973
2.95482e-05	-1.08333e-05	-0.189261	0.108574
2.95482e-05	-9.75e-06	-0.100761	-0.191614
2.95482e-05	-8.6667e-06	-0.384126	0.21957
2.95482e-05	-7.5833e-06	0.222159	0.529976
2.95482e-05	-6.5e-06	0.68118	0.108739
2.95482e-05	-5.4167e-06	1.186	-0.236346
2.95482e-05	-4.3333e-06	0.786443	-0.065684
2.95482e-05	-3.25e-06	1.0557	0.119105
2.95482e-05	-2.1667e-06	0.710004	-0.060229
2.95482e-05	-1.0833e-06	1.08146	0.082464
2.95482e-05	0	1.08203	-0.170811
2.95482e-05	1.0833e-06	0.707539	-0.048628
2.95482e-05	2.1667e-06	0.692999	-0.486392
2.95482e-05	3.25e-06	0.451549	-0.398798
2.95482e-05	4.3333e-06	0.220481	-0.173253
2.95482e-05	5.4167e-06	0.167199	-0.180321
2.95482e-05	6.5e-06	0.014387	-0.389992
2.95482e-05	7.5833e-06	-0.457577	-0.315422
2.95482e-05	8.6667e-06	-0.601859	-0.4327
2.95482e-05	9.75e-06	-0.583055	-0.531479
2.95482e-05	1.08333e-05	-1.02265	-0.196204
2.95482e-05	1.19167e-05	-1.08831	0.01786
2.95482e-05	1.3e-05	-0.946533	0.011593
2.84976e-05	-1.3e-05	-0.604182	0.224562
2.84976e-05	-1.19167e-05	-0.611628	-0.004233
2.84976e-05	-1.08333e-05	-0.612103	0.253319
2.84976e-05	-9.75e-06	-0.472215	-0.088152
2.84976e-05	-8.6667e-06	-0.054461	0.19755
2.84976e-05	-7.5833e-06	0.612493	0.467023
2.84976e-05	-6.5e-06	0.692748	0.325359
2.84976e-05	-5.4167e-06	1.28504	-0.464298
2.84976e-05	-4.3333e-06	0.745181	0.17149
2.84976e-05	-3.25e-06	0.965137	0.144417
2.84976e-05	-2.1667e-06	0.895913	0.121129
2.84976e-05	-1.0833e-06	1.08374	0.088355
2.84976e-05	0	1.32688	0.151975
2.84976e-05	1.0833e-06	0.906808	-0.171914
2.84976e-05	2.1667e-06	0.931049	-0.345674
2.84976e-05	3.25e-06	0.332826	-0.230265
2.84976e-05	4.3333e-06	0.161537	-0.188978
2.84976e-05	5.4167e-06	0.00073	-0.198928
2.84976e-05	6.5e-06	-0.277178	-0.115172
2.84976e-05	7.5833e-06	-0.466618	-0.206054
2.84976e-05	8.6667e-06	-0.400424	-0.398868
2.84976e-05	9.75e-06	-0.482272	-0.720357
2.84976e-05	1.08333e-05	-0.81054	-0.609728
2.84976e-05	1.19167e-05	-1.07344	-0.171062
2.84976e-05	1.3e-05	-1.39685	-0.179602
2.7447e-05	-1.3e-05	-0.806654	0.252469
2.7447e-05	-1.19167e-05	-0.528751	0.017507
2.7447e-05	-1.08333e-05	-0.523766	0.151502
2.7447e-05	-9.75e-06	-0.397761	0.162736
2.7447e-05	-8.6667e-06	-0.083709	0.11631
2.7447e-05	-7.5833e-06	0.947129	0.325437
2.7447e-05	-6.5e-06	1.12763	0.280249
2.7447e-05	-5.4167e-06	1.01636	-0.234154
2.7447e-05	-4.3333e-06	1.14846	0.186013
2.7447e-05	-3.25e-06	0.729332	0.258477
2.7447e-05	-2.1667e-06	0.960866	-0.004491
2.7447e-05	-1.0833e-06	1.3663	-0.348789
2.7447e-05	0	1.82249	-0.147476
2.7447e-05	1.0833e-06	1.03669	-0.067783
2.7447e-05	2.1667e-06	1.04211	-0.045051
2.7447e-05	3.25e-06	0.638081	-0.34985
2.7447e-05	4.3333e-06	0.488293	-0.336928
2.7447e-05	5.4167e-06	0.217075	-0.331151
2.7447e-05	6.5e-06	-0.285296	-0.0706
2.7447e-05	7.5833e-06	-0.482701	-0.35746
2.7447e-05	8.6667e-06	-0.588008	-0.520938
2.7447e-05	9.75e-06	-0.848557	-0.621856
2.7447e-05	1.08333e-05	-1.00492	-0.633726
2.7447e-05	1.19167e-05	-1.28255	-0.341454
2.7447e-05	1.3e-05	-1.26094	-0.138162
2.63964e-05	-1.3e-05	-0.896828	-0.029686
2.63964e-05	-1.19167e-05	-0.751686	0.033631
2.63964e-05	-1.08333e-05	-0.473324	0.101243
2.63964e-05	-9.75e-06	-0.35994	0.172589
2.63964e-05	-8.6667e-06	-0.105115	0.240601
2.63964e-05	-7.5833e-06	0.761147	0.349066
2.63964e-05	-6.5e-06	1.20316	0.165576
2.63964e-05	-5.4167e-06	1.29348	0.035161
2.63964e-05	-4.3333e-06	1.05773	-0.128369
2.63964e-05	-3.25e-06	1.02666	-0.214899
2.63964e-05	-2.1667e-06	1.32429	0.033667
2.63964e-05	-1.0833e-06	1.41985	-0.366099
2.63964e-05	0	1.21737	-0.452189
2.63964e-05	1.0833e-06	1.0659	-0.547267
2.63964e-05	2.1667e-06	0.531522	-0.462497
2.63964e-05	3.25e-06	0.527098	-0.331924
2.63964e-05	4.3333e-06	0.339392	-0.609569
2.63964e-05	5.4167e-06	0.456439	-0.33896
2.63964e-05	6.5e-06	-0.352708	-0.345817
2.63964e-05	7.5833e-06	-0.141831	-0.439233
2.63964e-05	8.6667e-06	-0.250892	-0.423009
2.63964e-05	9.75e-06	-0.980601	-0.415615
2.63964e-05	1.08333e-05	-1.08968	-0.322398
2.63964e-05	1.19167e-05	-1.02108	-0.097047
2.63964e-05	1.3e-05	-1.07131	-0.063764
2.53458e-05	-1.3e-05	-0.788987	-0.040042
2.53458e-05	-1.19167e-05	-0.688379	-0.095136
2.53458e-05	-1.08333e-05	-0.722381	0.103724
2.53458e-05	-9.75e-06	-0.291715	0.100843
2.53458e-05	-8.6667e-06	-0.058977	0.223062
2.53458e-05	-7.5833e-06	0.718801	0.18258
2.53458e-05	-6.5e-06	1.20814	0.09195
2.53458e-05	-5.4167e-06	1.1801	0.29716
2.53458e-05	-4.3333e-06	1.17546	-0.170215
2.53458e-05	-3.25e-06	1.15133	-0.447863
2.53458e-05	-2.1667e-06	1.56146	-0.130861
2.53458e-05	-1.0833e-06	1.39688	-0.067373
2.53458e-05	0	1.09199	-0.398008
2.53458e-05	1.0833e-06	1.09661	-0.249732
2.53458e-05	2.1667e-06	1.067	-0.073432
2.53458e-05	3.25e-06	0.525876	-0.546552
2.53458e-05	4.3333e-06	0.479425	-0.510736
2.53458e-05	5.4167e-06	0.503852	-0.686144
2.53458e-05	6.5e-06	0.364675	-0.414577
2.53458e-05	7.5833e-06	-0.096535	-0.219732
2.53458e-05	8.6667e-06	-0.248921	-0.427522
2.53458e-05	9.75e-06	-0.624616	-0.639127
2.53458e-05	1.08333e-05	-0.771538	-0.428922
2.53458e-05	1.19167e-05	-0.873622	-0.245187
2.53458e-05	1.3e-05	-1.02365	-0.101077
2.42952e-05	-1.3e-05	-1.21993	-0.145958
2.42952e-05	-1.19167e-05	-0.95812	-0.102403
2.42952e-05	-1.08333e-05	-0.526951	-0.093942
2.42952e-05	-9.75e-06	-0.3418	0.022373
2.42952e-05	-8.6667e-06	0.255204	0.267437
2.42952e-05	-7.5833e-06	0.642151	-0.086928
2.42952e-05	-6.5e-06	1.07021	0.069871
2.42952e-05	-5.4167e-06	1.13396	-0.0531
2.42952e-05	-4.3333e-06	1.57692	0.040523
2.42952e-05	-3.25e-06	2.0784	-0.066685
2.42952e-05	-2.1667e-06	1.62378	-0.014506
2.42952e-05	-1.0833e-06	1.18168	-0.039602
2.42952e-05	0	1.48757	-0.176338
2.42952e-05	1.0833e-06	1.24368	-0.382122
2.42952e-05	2.1667e-06	0.639077	-0.41684
2.42952e-05	3.25e-06	0.660821	-0.630959
2.42952e-05	4.3333e-06	0.230413	-0.432112
2.42952e-05	5.4167e-06	0.394016	-0.605735
2.42952e-05	6.5e-06	0.173893	-0.707333
2.42952e-05	7.5833e-06	0.0159	-0.68474
2.42952e-05	8.6667e-06	-0.322971	-0.677793
2.42952e-05	9.75e-06	-0.788395	-0.550939
2.42952e-05	1.08333e-05	-0.952874	-0.4161
2.42952e-05	1.19167e-05	-1.10558	-0.2969
2.42952e-05	1.3e-05	-0.985057	-0.212163
2.32446e-05	-1.3e-05	-1.18103	0.073961
2.32446e-05	-1.19167e-05	-0.635075	-0.025236
2.32446e-05	-1.08333e-05	-0.415986	-0.054491
2.32446e-05	-9.75e-06	-0.322796	0.20376
2.32446e-05	-8.6667e-06	-0.10197	0.102001
2.32446e-05	-7.5833e-06	0.489418	-0.000424
2.32446e-05	-6.5e-06	0.811436	0.044091
2.32446e-05	-5.4167e-06	1.2991	0.259407
2.32446e-05	-4.3333e-06	1.67515	0.205587
2.32446e-05	-3.25e-06	1.73178	-0.102438
2.32446e-05	-2.1667e-06	1.66094	-0.144642
2.32446e-05	-1.0833e-06	1.44384	0.221798
2.32446e-05	0	1.35596	0.06469
2.32446e-05	1.0833e-06	1.00848	-0.022636
2.32446e-05	2.1667e-06	0.802265	-0.368698
2.32446e-05	3.25e-06	0.960803	-0.541638
2.32446e-05	4.3333e-06	0.333965	-0.877894
2.32446e-05	5.4167e-06	0.626115	-0.883721
2.32446e-05	6.5e-06	0.488501	-0.870001
2.32446e-05	7.5833e-06	-0.114987	-0.730092
2.32446e-05	8.6667e-06	-0.231849	-0.87448
2.32446e-05	9.75e-06	-0.444534	-0.47865
2.32446e-05	1.08333e-05	-0.814205	-0.273399
2.32446e-05	1.19167e-05	-0.766242	-0.261552
2.32446e-05	1.3e-05	-0.971488	-0.265939
2.2194e-05	-1.3e-05	-0.254045	0.366356
2.2194e-05	-1.18696e-05	-0.430018	0.226159
2.2194e-05	-1.07391e-05	-0.276919	0.09628
2.2194e-05	-9.6087e-06	0.057494	0.405216
2.2194e-05	-8.4783e-06	0.211408	0.374412
2.2194e-05	-7.3478e-06	0.621797	0.105308
2.2194e-05	-6.2174e-06	0.856147	-0.038662
2.2194e-05	-5.087e-06	1.11245	0.188566
2.2194e-05	-3.9565e-06	1.42671	-0.131317
2.2194e-05	-2.8261e-06	1.84859	-0.151167
2.2194e-05	-1.6957e-06	1.66653	0.079852
2.2194e-05	-5.652e-07	1.23072	0.160639
2.2194e-05	5.652e-07	0.871026	-0.052079
2.2194e-05	1.6957e-06	0.800652	-0.253512
2.2194e-05	2.8261e-06	0.756464	-0.710762
2.2194e-05	3.9565e-06	1.00226	-1.10738
2.2194e-05	5.087e-06	0.395388	-1.00748
2.2194e-05	6.2174e-06	0.621909	-0.729544
2.2194e-05	7.3478e-06	0.387047	-0.930518
2.2194e-05	8.4783e-06	0.198216	-1.03703
2.2194e-05	9.6087e-06	-0.597382	-0.831505
2.2194e-05	1.07391e-05	-1.07895	-0.282273
2.2194e-05	1.18696e-05	-0.606818	-0.413292
2.2194e-05	1.3e-05	-0.553817	-0.17934
2.11434e-05	-1.3e-05	-0.552379	0.314522
2.11434e-05	-1.18696e-05	-0.437253	-0.054744
2.11434e-05	-1.07391e-05	-0.368412	0.07539
2.11434e-05	-9.6087e-06	-0.213993	0.117994
2.11434e-05	-8.4783e-06	0.045992	0.19814
2.11434e-05	-7.3478e-06	0.592433	0.135359
2.11434e-05	-6.2174e-06	0.669063	-0.125044
2.11434e-05	-5.087e-06	1.40813	0.177215
2.11434e-05	-3.9565e-06	1.2592	-0.124564
2.11434e-05	-2.8261e-06	1.69956	0.194183
2.11434e-05	-1.6957e-06	1.9554	0.087588
2.11434e-05	-5.652e-07	1.54658	-0.332917
2.11434e-05	5.652e-07	0.900025	-0.644831
2.11434e-05	1.6957e-06	0.976456	-0.293025
2.11434e-05	2.8261e-06	0.941971	-0.72908
2.11434e-05	3.9565e-06	0.762557	-0.939436
2.11434e-05	5.087e-06	0.971766	-1.20301
2.11434e-05	6.2174e-06	0.696967	-1.27528
2.11434e-05	7.3478e-06	0.236612	-1.12145
2.11434e-05	8.4783e-06	0.180761	-1.11705
2.11434e-05	9.6087e-06	-0.191395	-0.790022
2.11434e-05	1.07391e-05	-0.810261	-0.868646
2.11434e-05	1.18696e-05	-0.994866	-0.249016
2.11434e-05	1.3e-05	-0.558439	-0.688091
2.00928e-05	-1.3e-05	-0.920521	0.08787
2.00928e-05	-1.18182e-05	-0.812872	0.084713
2.00928e-05	-1.06364e-05	-0.517359	-0.051487
2.00928e-05	-9.4545e-06	0.031609	0.139922
2.00928e-05	-8.2727e-06	0.344963	-0.025435
2.00928e-05	-7.0909e-06	1.00416	0.105552
2.00928e-05	-5.9091e-06	1.27301	-0.165684
2.00928e-05	-4.7273e-06	1.44543	-0.277906
2.00928e-05	-3.5455e-06	1.40037	0.054138
2.00928e-05	-2.3636e-06	1.55717	0.104333
2.00928e-05	-1.1818e-06	1.97	-0.349034
2.00928e-05	0	1.45509	-0.269781
2.00928e-05	1.1818e-06	1.48587	-0.324138
2.00928e-05	2.3636e-06	1.78502	-0.206341
2.00928e-05	3.5455e-06	1.21508	-0.485518
2.00928e-05	4.7273e-06	1.07337	-0.592877
2.00928e-05	5.9091e-06	0.956558	-0.635692
2.00928e-05	7.0909e-06	0.83122	-1.12174
2.00928e-05	8.2727e-06	0.379328	-1.05993
2.00928e-05	9.4545e-06	-0.391774	-0.819356
2.00928e-05	1.06364e-05	-0.5099	-0.967507
2.00928e-05	1.18182e-05	-1.00025	-0.609068
2.00928e-05	1.3e-05	-1.27689	-0.551869
1.90422e-05	-1.3e-05	-1.19665	0.081043
1.90422e-05	-1.18182e-05	-0.862224	-0.005382
1.90422e-05	-1.06364e-05	-0.542168	0.183911
1.90422e-05	-9.4545e-06	0.205273	-0.107874
1.90422e-05	-8.2727e-06	0.774983	-1.6e-05
1.90422e-05	-7.0909e-06	1.28387	0.337083
1.90422e-05	-5.9091e-06	1.43618	-0.176514
1.90422e-05	-4.7273e-06	1.36379	-0.34188
1.90422e-05	-3.5455e-06	1.42139	-0.434051
1.90422e-05	-2.3636e-06	1.23977	-0.043961
1.90422e-05	-1.1818e-06	1.55976	-0.320362
1.90422e-05	0	1.56945	-0.262824
1.90422e-05	1.1818e-06	1.79282	-0.103542
1.90422e-05	2.3636e-06	1.8362	-0.34694
1.90422e-05	3.5455e-06	1.47821	-0.759496
1.90422e-05	4.7273e-06	1.35551	-0.737441
1.90422e-05	5.9091e-06	0.718475	-0.295013
1.90422e-05	7.0909e-06	0.545979	-1.00109
1.90422e-05	8.2727e-06	0.523264	-1.11122
1.90422e-05	9.4545e-06	-0.058723	-0.655554
1.90422e-05	1.06364e-05	-0.547365	-0.953729
1.90422e-05	1.18182e-05	-1.06062	-0.659446
1.90422e-05	1.3e-05	-1.0841	-0.581689
1.79916e-05	-1.3e-05	-1.00421	0.005683
1.79916e-05	-1.18182e-05	-0.986849	0.150557
1.79916e-05	-1.06364e-05	-0.039688	-0.169218
1.79916e-05	-9.4545e-06	0.238946	-0.311445
1.79916e-05	-8.2727e-06	0.620744	-0.189518
1.79916e-05	-7.0909e-06	1.06386	0.178038
1.79916e-05	-5.9091e-06	1.34924	0.002361
1.79916e-05	-4.7273e-06	1.19908	-0.021523
1.79916e-05	-3.5455e-06	1.44545	0.17669
1.79916e-05	-2.3636e-06	1.39763	-0.015901
1.79916e-05	-1.1818e-06	1.56358	-0.247699
1.79916e-05	0	1.98725	0.082891
1.79916e-05	1.1818e-06	1.89372	-0.658198
1.79916e-05	2.3636e-06	2.10239	-0.348415
1.79916e-05	3.5455e-06	1.79576	-0.475635
1.79916e-05	4.7273e-06	1.72455	-0.752811
1.79916e-05	5.9091e-06	0.701516	-0.71058
1.79916e-05	7.0909e-06	0.636544	-0.858984
1.79916e-05	8.2727e-06	0.313187	-0.851844
1.79916e-05	9.4545e-06	-0.182312	-0.810295
1.79916e-05	1.06364e-05	-0.804319	-0.642085
1.79916e-05	1.18182e-05	-1.38111	-0.470961
1.79916e-05	1.3e-05	-1.88967	-0.376373
1.6941e-05	-1.3e-05	-1.10117	-0.005275
1.6941e-05	-1.18182e-05	-0.6791	-0.153405
1.6941e-05	-1.06364e-05	-0.175715	0.18816
1.6941e-05	-9.4545e-06	0.14872	-0.420602
1.6941e-05	-8.2727e-06	0.410322	-0.480234
1.6941e-05	-7.0909e-06	1.20089	0.022665
1.6941e-05	-5.9091e-06	1.87935	0.018451
1.6941e-05	-4.7273e-06	1.84267	-0.195452
1.6941e-05	-3.5455e-06	1.78692	-0.454612
1.6941e-05	-2.3636e-06	1.79617	-0.365439
1.6941e-05	-1.1818e-06	1.8186	-0.235899
1.6941e-05	0	2.18857	-0.306049
1.6941e-05	1.1818e-06	1.99331	-0.354597
1.6941e-05	2.3636e-06	1.8794	-0.165007
1.6941e-05	3.5455e-06	2.0857	-0.444058
1.6941e-05	4.7273e-06	1.40681	-0.311226
1.6941e-05	5.9091e-06	1.09162	-0.826844
1.6941e-05	7.0909e-06	1.00308	-0.789959
1.6941e-05	8.2727e-06	0.025897	-0.622664
1.6941e-05	9.4545e-06	0.049253	-0.880994
1.6941e-05	1.06364e-05	-0.897978	-0.414522
1.6941e-05	1.18182e-05	-1.59691	-0.295791
1.6941e-05	1.3e-05	-1.60287	-0.255276
1.58904e-05	-1.3e-05	-1.3998	-0.163751
1.58904e-05	-1.18182e-05	-0.868098	-0.093046
1.58904e-05	-1.06364e-05	-0.309357	0.109397
1.58904e-05	-9.4545e-06	-0.179847	-0.243715
1.58904e-05	-8.2727e-06	0.164537	-0.261452
1.58904e-05	-7.0909e-06	1.53861	-0.27621
1.58904e-05	-5.9091e-06	1.60737	-0.35763
1.58904e-05	-4.7273e-06	1.84746	-0.184997
1.58904e-05	-3.5455e-06	2.05571	-0.390265
1.58904e-05	-2.3636e-06	2.03732	-0.383823
1.58904e-05	-1.1818e-06	2.25779	-0.298691
1.58904e-05	0	2.36864	-0.161951
1.58904e-05	1.1818e-06	2.17509	-0.3717
1.58904e-05	2.3636e-06	1.81318	-0.557979
1.58904e-05	3.5455e-06	1.82573	-0.637329
1.58904e-05	4.7273e-06	1.56604	-0.394543
1.58904e-05	5.9091e-06	1.28875	-0.657203
1.58904e-05	7.0909e-06	1.00046	-0.894168
1.58904e-05	8.2727e-06	0.18435	-0.73701
1.58904e-05	9.4545e-06	-0.388562	-0.716431
1.58904e-05	1.06364e-05	-1.07029	-0.237693
1.58904e-05	1.18182e-05	-1.47244	-0.377321
1.58904e-05	1.3e-05	-1.59239	-0.161678
1.48398e-05	-1.3e-05	-1.32027	-0.215916
1.48398e-05	-1.18182e-05	-0.829853	0.090065
1.48398e-05	-1.06364e-05	0.038279	-0.136397
1.48398e-05	-9.4545e-06	0.02925	-0.150039
1.48398e-05	-8.2727e-06	0.795583	-0.418782
1.48398e-05	-7.0909e-06	1.25759	-0.101014
1.48398e-05	-5.9091e-06	1.66302	-0.586051
1.48398e-05	-4.7273e-06	1.59486	-0.506728
1.48398e-05	-3.5455e-06	1.79376	-0.364149
1.48398e-05	-2.3636e-06	1.82688	-0.120775
1.48398e-05	-1.1818e-06	2.17498	-0.190105
1.48398e-05	0	2.24319	-0.153155
1.48398e-05	1.1818e-06	2.04754	-0.143624
1.48398e-05	2.3636e-06	1.94336	-0.646468
1.48398e-05	3.5455e-06	1.59468	-0.224692
1.48398e-05	4.7273e-06	1.1968	-0.193658
1.48398e-05	5.9091e-06	1.18298	-0.472614
1.48398e-05	7.0909e-06	0.974323	-0.30974
1.48398e-05	8.2727e-06	0.414017	-0.407442
1.48398e-05	9.4545e-06	-0.739782	-0.113433
1.48398e-05	1.06364e-05	-1.03844	-0.05326
1.48398e-05	1.18182e-05	-1.62019	0.052357
1.48398e-05	1.3e-05	-1.73423	0.118351
1.37892e-05	-1.3e-05	-0.495396	0.015528
1.37892e-05	-1.18696e-05	-0.947255	-0.280753
1.37892e-05	-1.07391e-05	-0.736712	-0.154907
1.37892e-05	-9.6087e-06	0.037378	0.051317
1.37892e-05	-8.4783e-06	0.470958	0.160887
1.37892e-05	-7.3478e-06	0.707912	-0.059292
1.37892e-05	-6.2174e-06	0.990171	-0.421971
1.37892e-05	-5.087e-06	1.83327	-0.487809
1.37892e-05	-3.9565e-06	2.03054	-0.315236
1.37892e-05	-2.8261e-06	1.90147	-0.452923
1.37892e-05	-1.6957e-06	1.74955	-0.254689
1.37892e-05	-5.652e-07	2.24734	0.032491
1.37892e-05	5.652e-07	1.71977	-0.219516
1.37892e-05	1.6957e-06	1.84918	-0.27844
1.37892e-05	2.8261e-06	1.42963	-0.238161
1.37892e-05	3.9565e-06	1.38504	-0.143388
1.37892e-05	5.087e-06	1.33927	-0.317229
1.37892e-05	6.2174e-06	1.13516	-0.178994
1.37892e-05	7.3478e-06	0.980469	0.03336
1.37892e-05	8.4783e-06	0.226614	0.362063
1.37892e-05	9.6087e-06	-0.380374	0.232517
1.37892e-05	1.07391e-05	-0.934234	-0.058218
1.37892e-05	1.18696e-05	-1.32845	0.227343
1.37892e-05	1.3e-05	-1.73766	0.240225
1.27386e-05	-1.29016e-05	-0.870673	-0.330193
1.27386e-05	-1.17287e-05	-0.68698	-0.25039
1.27386e-05	-1.05558e-05	-0.396459	-0.145463
1.27386e-05	-9.383e-06	0.169206	0.169083
1.27386e-05	-8.2101e-06	0.624713	0.417744
1.27386e-05	-7.0372e-06	1.26343	-0.241563
1.27386e-05	-5.8643e-06	1.48414	-0.310557
1.27386e-05	-4.6915e-06	1.84377	0.134521
1.27386e-05	-3.5186e-06	1.58454	0.178912
1.27386e-05	-2.3457e-06	2.0667	-0.021551
1.27386e-05	-1.1729e-06	1.75357	-0.046509
1.27386e-05	0	1.70464	-0.013937
1.27386e-05	1.1729e-06	2.12952	-0.369405
1.27386e-05	2.3457e-06	1.31824	0.021767
1.27386e-05	3.5186e-06	1.54548	-0.263468
1.27386e-05	4.6915e-06	1.52816	0.083229
1.27386e-05	5.8643e-06	1.25796	0.328501
1.27386e-05	7.0372e-06	0.908524	0.226027
1.27386e-05	8.2101e-06	0.3333	0.085028
1.27386e-05	9.383e-06	-0.405467	0.229766
1.27386e-05	1.05558e-05	-0.741417	0.119613
1.27386e-05	1.17287e-05	-1.33577	0.172805
1.27386e-05	1.29016e-05	-1.83739	0.198922
1.1688e-05	-1.28526e-05	-0.961422	-0.369083
1.1688e-05	-1.16286e-05	-0.669254	-0.353163
1.1688e-05	-1.04045e-05	-0.233356	0.08726
1.1688e-05	-9.1804e-06	0.302831	0.147088
1.1688e-05	-7.9564e-06	0.714171	0.211588
1.1688e-05	-6.7323e-06	1.34646	-0.016061
1.1688e-05	-5.5083e-06	1.41128	0.141143
1.1688e-05	-4.2842e-06	1.68373	0.344663
1.1688e-05	-3.0601e-06	1.56824	0.340902
1.1688e-05	-1.8361e-06	1.52754	0.043523
1.1688e-05	-6.12e-07	1.60242	0.204016
1.1688e-05	6.12e-07	1.9551	-0.102824
1.1688e-05	1.8361e-06	1.69248	-0.287702
1.1688e-05	3.0601e-06	1.53902	-0.105089
1.1688e-05	4.2842e-06	1.76963	-0.226182
1.1688e-05	5.5083e-06	1.44009	0.033715
1.1688e-05	6.7323e-06	1.16368	0.363482
1.1688e-05	7.9564e-06	0.717105	0.256678
1.1688e-05	9.1804e-06	0.192964	0.226199
1.1688e-05	1.04045e-05	-0.266842	0.243934
1.1688e-05	1.16286e-05	-0.794253	0.211065
1.1688e-05	1.28526e-05	-1.41331	0.162587
1.06373e-05	-1.27156e-05	-1.12201	-0.431892
1.06373e-05	-1.15597e-05	-0.988859	-0.334559
1.06373e-05	-1.04037e-05	-0.332228	-0.040236
1.06373e-05	-9.2477e-06	0.295297	0.043402
1.06373e-05	-8.0918e-06	0.53653	0.007861
1.06373e-05	-6.9358e-06	1.262	-0.092139
1.06373e-05	-5.7798e-06	1.45646	0.095195
1.06373e-05	-4.6239e-06	1.54998	0.4459
1.06373e-05	-3.4679e-06	1.65877	0.171929
1.06373e-05	-2.3119e-06	1.63595	0.059618
1.06373e-05	-1.156e-06	1.68144	0.101415
1.06373e-05	0	1.54752	0.224022
1.06373e-05	1.156e-06	1.69023	-0.005101
1.06373e-05	2.3119e-06	1.78299	0.222465
1.06373e-05	3.4679e-06	1.49388	0.374088
1.06373e-05	4.6239e-06	1.43971	0.13623
1.06373e-05	5.7798e-06	1.12376	0.308621
1.06373e-05	6.9358e-06	0.46734	0.41291
1.06373e-05	8.0918e-06	0.006572	0.363531
1.06373e-05	9.2477e-06	-0.602859	0.423694
1.06373e-05	1.04037e-05	-1.1372	0.361333
1.06373e-05	1.15597e-05	-1.51965	0.390172
1.06373e-05	1.27156e-05	-1.68005	0.401021
9.5867e-06	-1.24878e-05	-1.03854	-0.40826
9.5867e-06	-1.12985e-05	-1.00042	-0.35712
9.5867e-06	-1.01091e-05	-0.583144	-0.299985
9.5867e-06	-8.9198e-06	0.207592	-0.202112
9.5867e-06	-7.7305e-06	0.609226	-0.290268
9.5867e-06	-6.5412e-06	0.835621	-0.161032
9.5867e-06	-5.3519e-06	1.15574	-0.133412
9.5867e-06	-4.1626e-06	1.42598	0.081952
9.5867e-06	-2.9733e-06	1.20426	0.347958
9.5867e-06	-1.784e-06	1.58279	0.087224
9.5867e-06	-5.947e-07	1.51634	0.215084
9.5867e-06	5.947e-07	1.43662	0.074014
9.5867e-06	1.784e-06	1.56893	0.046656
9.5867e-06	2.9733e-06	1.64275	0.140397
9.5867e-06	4.1626e-06	1.26108	0.341811
9.5867e-06	5.3519e-06	1.06665	0.466974
9.5867e-06	6.5412e-06	1.0305	0.347776
9.5867e-06	7.7305e-06	0.410187	0.224948
9.5867e-06	8.9198e-06	-0.167584	0.508212
9.5867e-06	1.01091e-05	-0.840485	0.404826
9.5867e-06	1.12985e-05	-1.21294	0.659565
9.5867e-06	1.24878e-05	-1.35347	0.829774
8.5361e-06	-1.21639e-05	-0.994112	-0.428427
8.5361e-06	-1.09475e-05	-0.597383	-0.232161
8.5361e-06	-9.7311e-06	-0.227986	-0.246112
8.5361e-06	-8.5147e-06	0.148656	-0.350907
8.5361e-06	-7.2983e-06	0.6799	-0.381582
8.5361e-06	-6.0819e-06	1.15899	-0.229171
8.5361e-06	-4.8655e-06	1.34301	-0.056569
8.5361e-06	-3.6492e-06	1.10901	0.053503
8.5361e-06	-2.4328e-06	1.31859	0.05114
8.5361e-06	-1.2164e-06	1.21887	0.086268
8.5361e-06	0	1.48246	0.371821
8.5361e-06	1.2164e-06	1.42499	0.616344
8.5361e-06	2.4328e-06	1.37214	0.501546
8.5361e-06	3.6492e-06	1.06785	0.348541
8.5361e-06	4.8655e-06	0.988741	0.547165
8.5361e-06	6.0819e-06	1.1396	0.377529
8.5361e-06	7.2983e-06	0.305062	0.323312
8.5361e-06	8.5147e-06	-0.199315	0.389314
8.5361e-06	9.7311e-06	-1.02916	0.563763
8.5361e-06	1.09475e-05	-1.60101	0.786723
8.5361e-06	1.21639e-05	-1.87784	0.819391
7.4855e-06	-1.1736e-05	-0.773582	-0.137915
7.4855e-06	-1.05624e-05	-0.733462	-0.259005
7.4855e-06	-9.3888e-06	-0.22864	-0.396195
7.4855e-06	-8.2152e-06	0.142706	-0.409466
7.4855e-06	-7.0416e-06	0.34219	-0.22793
7.4855e-06	-5.868e-06	0.733869	-0.445067
7.4855e-06	-4.6944e-06	0.887889	-0.250308
7.4855e-06	-3.5208e-06	0.949723	-0.091625
7.4855e-06	-2.3472e-06	1.13003	-0.013806
7.4855e-06	-1.1736e-06	1.15002	0.25263
7.4855e-06	0	1.24577	0.488734
7.4855e-06	1.1736e-06	1.45161	0.630677
7.4855e-06	2.3472e-06	1.21866	0.520553
7.4855e-06	3.5208e-06	1.24174	0.483849
7.4855e-06	4.6944e-06	0.987375	0.682174
7.4855e-06	5.868e-06	1.09949	0.639601
7.4855e-06	7.0416e-06	0.451389	0.421486
7.4855e-06	8.2152e-06	-0.300792	0.484697
7.4855e-06	9.3888e-06	-0.905353	0.70449
7.4855e-06	1.05624e-05	-1.81487	0.942256
7.4855e-06	1.1736e-05	-1.74851	0.866119
6.4349e-06	-1.11923e-05	-0.545955	-0.299613
6.4349e-06	-9.9487e-06	-0.179855	-0.476604
6.4349e-06	-8.7051e-06	0.142583	-0.386442
6.4349e-06	-7.4615e-06	0.237194	-0.378044
6.4349e-06	-6.2179e-06	0.611221	-0.45367
6.4349e-06	-4.9743e-06	0.848739	-0.318191
6.4349e-06	-3.7308e-06	0.800777	-0.09093
6.4349e-06	-2.4872e-06	0.814177	0.182979
6.4349e-06	-1.2436e-06	0.936588	0.18303
6.4349e-06	0	0.942586	0.513094
6.4349e-06	1.2436e-06	0.980504	0.550378
6.4349e-06	2.4872e-06	1.15598	0.452671
6.4349e-06	3.7308e-06	1.27827	0.443042
6.4349e-06	4.9743e-06	1.15751	0.637163
6.4349e-06	6.2179e-06	0.766919	0.524979
6.4349e-06	7.4615e-06	0.211379	0.719941
6.4349e-06	8.7051e-06	-0.237304	0.840486
6.4349e-06	9.9487e-06	-0.951077	1.00432
6.4349e-06	1.11923e-05	-1.41013	0.974943
5.3843e-06	-1.05147e-05	-0.483393	-0.16951
5.3843e-06	-9.3464e-06	-0.529872	-0.368788
5.3843e-06	-8.1781e-06	-0.022568	-0.271726
5.3843e-06	-7.0098e-06	0.205173	-0.27471
5.3843e-06	-5.8415e-06	0.597382	-0.25922
5.3843e-06	-4.6732e-06	0.800991	0.013566
5.3843e-06	-3.5049e-06	0.823219	0.034402
5.3843e-06	-2.3366e-06	0.625191	0.06595
5.3843e-06	-1.1683e-06	0.818611	0.195924
5.3843e-06	0	0.736834	0.452151
5.3843e-06	1.1683e-06	1.00156	0.226943
5.3843e-06	2.3366e-06	1.061	0.004531
5.3843e-06	3.5049e-06	1.25018	0.542161
5.3843e-06	4.6732e-06	0.545989	1.09963
5.3843e-06	5.8415e-06	0.107937	0.805389
5.3843e-06	7.0098e-06	-0.323091	0.5406
5.3843e-06	8.1781e-06	-0.370841	1.09044
5.3843e-06	9.3464e-06	-1.08993	1.01435
5.3843e-06	1.05147e-05	-1.35348	1.0541
4.3337e-06	-9.6752e-06	-0.554982	-0.319832
4.3337e-06	-8.4658e-06	-0.262287	-0.283917
4.3337e-06	-7.2564e-06	0.134153	-0.11723
4.3337e-06	-6.047e-06	0.394979	-0.225598
4.3337e-06	-4.8376e-06	0.742941	0.086917
4.3337e-06	-3.6282e-06	0.648617	0.092535
4.3337e-06	-2.4188e-06	0.375824	-0.01574
4.3337e-06	-1.2094e-06	0.725936	0.136654
4.3337e-06	0	0.868111	0.250719
4.3337e-06	1.2094e-06	0.650759	0.309876
4.3337e-06	2.4188e-06	0.844199	0.323904
4.3337e-06	3.6282e-06	0.575513	0.514182
4.3337e-06	4.8376e-06	0.138541	0.882059
4.3337e-06	6.047e-06	-0.049412	0.827589
4.3337e-06	7.2564e-06	-0.440428	0.837198
4.3337e-06	8.4658e-06	-0.740121	0.940792
4.3337e-06	9.6752e-06	-1.21481	1.18995
3.2831e-06	-8.6266e-06	-0.302808	-0.343046
3.2831e-06	-7.3942e-06	-0.147666	-0.46964
3.2831e-06	-6.1618e-06	0.295362	-0.393557
3.2831e-06	-4.9295e-06	0.295875	-0.140336
3.2831e-06	-3.6971e-06	0.367425	-0.153222
3.2831e-06	-2.4647e-06	0.41588	0.227407
3.2831e-06	-1.2324e-06	0.629565	0.215176
3.2831e-06	0	0.667637	0.128122
3.2831e-06	1.2324e-06	0.722654	0.455334
3.2831e-06	2.4647e-06	0.402309	0.340235
3.2831e-06	3.6971e-06	0.240449	0.618128
3.2831e-06	4.9295e-06	0.029686	0.591873
3.2831e-06	6.1618e-06	-0.625835	1.14982
3.2831e-06	7.3942e-06	-0.787945	1.34854
3.2831e-06	8.6266e-06	-1.10776	1.44556
2.2325e-06	-7.2791e-06	-0.092543	-0.110306
2.2325e-06	-6.0659e-06	0.004985	-0.324864
2.2325e-06	-4.8527e-06	0.356634	0.110552
2.2325e-06	-3.6396e-06	0.385479	-0.018459
2.2325e-06	-2.4264e-06	0.029204	0.274377
2.2325e-06	-1.2132e-06	0.458548	0.359168
2.2325e-06	0	0.627432	0.342243
2.2325e-06	1.2132e-06	0.525464	0.265635
2.2325e-06	2.4264e-06	0.152142	0.71749
2.2325e-06	3.6396e-06	-0.034408	0.744674
2.2325e-06	4.8527e-06	-0.213543	0.754378
2.2325e-06	6.0659e-06	-0.671972	1.13467
2.2325e-06	7.2791e-06	-0.797807	1.27386
1.1819e-06	-5.414e-06	0.089031	0.181531
1.1819e-06	-3.8672e-06	0.256269	0.429994
1.1819e-06	-2.3203e-06	0.284239	0.491762
1.1819e-06	-7.734e-07	0.188111	0.453965
1.1819e-06	7.734e-07	0.211255	0.671498
1.1819e-06	2.3203e-06	-0.090156	0.9201
1.1819e-06	3.8672e-06	-0.511815	1.01264
1.1819e-06	5.414e-06	-0.540447	0.97789
1.313e-07	-1.8431e-06	0.048143	0.431634
1.313e-07	0	0.092896	0.644385
1.313e-07	1.8431e-06	-0.013867	0.596675

## Sheet: Ce2
D(Sc(x))	Sc(y)	vz	vr
5.43617e-05	0	-0.216322	0.42778
5.32551e-05	-6.5056e-06	-0.142892	0.225133
5.32551e-05	-2.1685e-06	-0.172318	0.272899
5.32551e-05	2.1685e-06	-0.178811	0.246297
5.32551e-05	6.5056e-06	-0.492028	0.341059
5.21485e-05	-8.1246e-06	-0.607345	0.648036
5.21485e-05	-6.0934e-06	-0.295207	0.386007
5.21485e-05	-4.0623e-06	-0.324386	0.432971
5.21485e-05	-2.0311e-06	-0.14251	0.38242
5.21485e-05	0	-0.151095	0.067586
5.21485e-05	2.0311e-06	-0.131864	0.232352
5.21485e-05	4.0623e-06	-0.445364	0.137118
5.21485e-05	6.0934e-06	-0.546577	0.159746
5.21485e-05	8.1246e-06	-0.490112	-0.140456
5.10419e-05	-9.3405e-06	-0.687981	0.706269
5.10419e-05	-7.7837e-06	-0.718212	0.831588
5.10419e-05	-6.227e-06	-0.404139	0.53997
5.10419e-05	-4.6702e-06	-0.351043	0.295854
5.10419e-05	-3.1135e-06	-0.308232	0.338388
5.10419e-05	-1.5567e-06	-0.127094	0.362782
5.10419e-05	0	-0.090404	0.017629
5.10419e-05	1.5567e-06	-0.124104	0.005209
5.10419e-05	3.1135e-06	-0.255919	0.063878
5.10419e-05	4.6702e-06	-0.455117	-0.110729
5.10419e-05	6.227e-06	-0.253342	-0.273383
5.10419e-05	7.7837e-06	-0.15268	-0.337103
5.10419e-05	9.3405e-06	-0.227012	-0.407125
4.99353e-05	-1.02972e-05	-0.20423	0.149423
4.99353e-05	-8.8261e-06	-0.601157	0.509644
4.99353e-05	-7.3551e-06	-0.457877	0.443176
4.99353e-05	-5.8841e-06	-0.312489	0.22064
4.99353e-05	-4.4131e-06	-0.285139	0.132969
4.99353e-05	-2.942e-06	-0.244669	0.106184
4.99353e-05	-1.471e-06	-0.100086	0.075456
4.99353e-05	0	-0.116585	-0.023972
4.99353e-05	1.471e-06	-0.20985	-0.190708
4.99353e-05	2.942e-06	-0.295417	-0.193575
4.99353e-05	4.4131e-06	-0.186581	-0.149401
4.99353e-05	5.8841e-06	-0.242038	-0.2029
4.99353e-05	7.3551e-06	-0.034068	-0.257133
4.99353e-05	8.8261e-06	-0.3152	-0.414763
4.99353e-05	1.02972e-05	-0.234227	-0.41163
4.88287e-05	-1.10621e-05	-0.420066	0.223097
4.88287e-05	-9.5871e-06	-0.452501	0.227379
4.88287e-05	-8.1122e-06	-0.584654	0.247768
4.88287e-05	-6.6372e-06	-0.513849	0.110618
4.88287e-05	-5.1623e-06	-0.267842	-0.027889
4.88287e-05	-3.6874e-06	-0.415937	-0.176076
4.88287e-05	-2.2124e-06	-0.386191	-0.198953
4.88287e-05	-7.375e-07	-0.225224	0.118666
4.88287e-05	7.375e-07	0.05971	0.126282
4.88287e-05	2.2124e-06	0.047735	-0.175707
4.88287e-05	3.6874e-06	-0.204134	-0.067204
4.88287e-05	5.1623e-06	-0.180842	-0.287214
4.88287e-05	6.6372e-06	-0.241173	-0.292523
4.88287e-05	8.1122e-06	-0.184289	-0.365406
4.88287e-05	9.5871e-06	-0.336038	-0.338086
4.88287e-05	1.10621e-05	-0.315157	-0.320554
4.77221e-05	-1.1673e-05	-0.448707	0.204113
4.77221e-05	-1.01166e-05	-0.414699	0.238411
4.77221e-05	-8.5602e-06	-0.609361	0.106059
4.77221e-05	-7.0038e-06	-0.338449	-0.047606
4.77221e-05	-5.4474e-06	-0.246866	-0.13001
4.77221e-05	-3.891e-06	-0.281523	-0.178528
4.77221e-05	-2.3346e-06	-0.213068	-0.127902
4.77221e-05	-7.782e-07	-0.239867	-0.080367
4.77221e-05	7.782e-07	-0.135334	-0.14289
4.77221e-05	2.3346e-06	-0.047305	-0.119336
4.77221e-05	3.891e-06	0.008783	-0.052871
4.77221e-05	5.4474e-06	0.159064	-0.09001
4.77221e-05	7.0038e-06	-0.061004	-0.343894
4.77221e-05	8.5602e-06	-0.137216	-0.559408
4.77221e-05	1.01166e-05	-0.03421	0.072727
4.77221e-05	1.1673e-05	0.038484	-0.131679
4.66155e-05	-1.21531e-05	-0.291112	0.069871
4.66155e-05	-1.06339e-05	-0.376213	0.052552
4.66155e-05	-9.1148e-06	-0.501769	-0.120138
4.66155e-05	-7.5957e-06	-0.243559	-0.081896
4.66155e-05	-6.0765e-06	-0.118863	-0.023413
4.66155e-05	-4.5574e-06	-0.007517	-0.168666
4.66155e-05	-3.0383e-06	0.023696	-0.046331
4.66155e-05	-1.5191e-06	-0.050664	-0.094735
4.66155e-05	0	-0.05161	-0.179284
4.66155e-05	1.5191e-06	0.229342	-0.167037
4.66155e-05	3.0383e-06	0.34025	0.112721
4.66155e-05	4.5574e-06	0.161165	0.041745
4.66155e-05	6.0765e-06	-0.026429	-0.173383
4.66155e-05	7.5957e-06	0.077179	-0.163844
4.66155e-05	9.1148e-06	0.120659	-0.209265
4.66155e-05	1.06339e-05	-0.019747	-0.292248
4.66155e-05	1.21531e-05	0.01053	-0.167777
4.55089e-05	-1.25175e-05	-0.44282	-0.020951
4.55089e-05	-1.09528e-05	-0.369553	0.084066
4.55089e-05	-9.3881e-06	-0.462277	-0.081943
4.55089e-05	-7.8234e-06	-0.324999	0.02386
4.55089e-05	-6.2587e-06	-0.052312	-0.006176
4.55089e-05	-4.6941e-06	0.045834	-0.081128
4.55089e-05	-3.1294e-06	0.093176	0.01738
4.55089e-05	-1.5647e-06	-0.043723	-0.239561
4.55089e-05	0	0.111086	-0.117159
4.55089e-05	1.5647e-06	0.417659	-0.071115
4.55089e-05	3.1294e-06	0.326126	-0.002041
4.55089e-05	4.6941e-06	0.205081	-0.077787
4.55089e-05	6.2587e-06	-0.008104	-0.229622
4.55089e-05	7.8234e-06	0.108754	-0.154591
4.55089e-05	9.3881e-06	0.209731	-0.305214
4.55089e-05	1.09528e-05	0.051427	-0.162367
4.55089e-05	1.25175e-05	0.007729	0.012258
4.44023e-05	-1.27761e-05	-0.514579	0.173268
4.44023e-05	-1.1273e-05	-0.547828	0.180655
4.44023e-05	-9.77e-06	-0.361669	0.100429
4.44023e-05	-8.2669e-06	-0.206901	0.061913
4.44023e-05	-6.7638e-06	-0.098424	0.077709
4.44023e-05	-5.2608e-06	-0.03253	0.110799
4.44023e-05	-3.7577e-06	0.177653	0.314661
4.44023e-05	-2.2546e-06	0.262288	0.101657
4.44023e-05	-7.515e-07	0.266046	-0.084502
4.44023e-05	7.515e-07	0.280682	0.071049
4.44023e-05	2.2546e-06	0.433767	0.038639
4.44023e-05	3.7577e-06	0.305171	-0.140471
4.44023e-05	5.2608e-06	0.258689	-0.358227
4.44023e-05	6.7638e-06	0.115619	-0.110128
4.44023e-05	8.2669e-06	-0.002086	-0.487153
4.44023e-05	9.77e-06	-0.023966	0.028334
4.44023e-05	1.1273e-05	-0.262321	-0.10222
4.44023e-05	1.27761e-05	-0.381103	-0.032389
4.32957e-05	-1.29353e-05	-0.447469	0.153501
4.32957e-05	-1.1498e-05	-0.432437	0.171185
4.32957e-05	-1.00608e-05	-0.291038	0.187043
4.32957e-05	-8.6235e-06	-0.057152	0.219918
4.32957e-05	-7.1863e-06	-0.076002	0.147597
4.32957e-05	-5.749e-06	0.097118	0.252225
4.32957e-05	-4.3118e-06	0.193729	0.124868
4.32957e-05	-2.8745e-06	0.389548	0.273632
4.32957e-05	-1.4373e-06	0.226247	0.120403
4.32957e-05	0	0.307977	0.142496
4.32957e-05	1.4373e-06	0.332176	0.035063
4.32957e-05	2.8745e-06	0.175551	-0.266669
4.32957e-05	4.3118e-06	0.253944	-0.174327
4.32957e-05	5.749e-06	0.120684	-0.174142
4.32957e-05	7.1863e-06	0.021825	-0.054894
4.32957e-05	8.6235e-06	-0.107391	0.002007
4.32957e-05	1.00608e-05	-0.446814	0.019618
4.32957e-05	1.1498e-05	-0.353931	0.005558
4.32957e-05	1.29353e-05	-0.313615	0.017553
4.21891e-05	-1.29986e-05	-0.442672	0.496837
4.21891e-05	-1.15543e-05	-0.327792	0.45585
4.21891e-05	-1.011e-05	-0.29713	0.35551
4.21891e-05	-8.6657e-06	0.095287	0.159073
4.21891e-05	-7.2215e-06	-0.033594	0.167605
4.21891e-05	-5.7772e-06	-0.035445	-0.011166
4.21891e-05	-4.3329e-06	-0.078841	0.044633
4.21891e-05	-2.8886e-06	0.260665	0.188335
4.21891e-05	-1.4443e-06	0.177545	0.275827
4.21891e-05	0	0.20018	0.092503
4.21891e-05	1.4443e-06	0.281278	0.002301
4.21891e-05	2.8886e-06	0.347157	-0.112158
4.21891e-05	4.3329e-06	0.287843	-0.128461
4.21891e-05	5.7772e-06	0.290042	-0.125418
4.21891e-05	7.2215e-06	0.2188	0.16971
4.21891e-05	8.6657e-06	-0.036425	0.008235
4.21891e-05	1.011e-05	-0.374463	-0.022041
4.21891e-05	1.15543e-05	-0.311781	-0.003802
4.21891e-05	1.29986e-05	-0.41893	-0.065863
4.10825e-05	-1.3e-05	-0.440481	0.423719
4.10825e-05	-1.17e-05	-0.523631	0.493929
4.10825e-05	-1.04e-05	-0.215748	0.485309
4.10825e-05	-9.1e-06	-0.198945	0.302205
4.10825e-05	-7.8e-06	0.156409	0.029314
4.10825e-05	-6.5e-06	0.178589	-0.015135
4.10825e-05	-5.2e-06	0.248167	0.215765
4.10825e-05	-3.9e-06	0.407073	0.209513
4.10825e-05	-2.6e-06	0.321973	0.316787
4.10825e-05	-1.3e-06	0.293071	0.336389
4.10825e-05	0	0.349441	0.107003
4.10825e-05	1.3e-06	0.254215	0.031639
4.10825e-05	2.6e-06	0.444413	-0.189656
4.10825e-05	3.9e-06	0.368209	-0.385572
4.10825e-05	5.2e-06	0.272123	-0.402836
4.10825e-05	6.5e-06	0.179048	-0.309203
4.10825e-05	7.8e-06	-0.006299	-0.204138
4.10825e-05	9.1e-06	-0.170177	-0.191836
4.10825e-05	1.04e-05	-0.24233	-0.120921
4.10825e-05	1.17e-05	-0.303864	-0.176196
4.10825e-05	1.3e-05	-0.286447	-0.048366
3.99759e-05	-1.3e-05	-0.512147	0.336923
3.99759e-05	-1.17619e-05	-0.598844	0.426886
3.99759e-05	-1.05238e-05	-0.754879	0.486706
3.99759e-05	-9.2857e-06	-0.368052	0.480505
3.99759e-05	-8.0476e-06	-0.113509	0.319818
3.99759e-05	-6.8095e-06	0.115046	0.089485
3.99759e-05	-5.5714e-06	0.23275	0.250539
3.99759e-05	-4.3333e-06	0.389154	0.329223
3.99759e-05	-3.0952e-06	0.436707	0.407553
3.99759e-05	-1.8571e-06	0.187949	0.323181
3.99759e-05	-6.19e-07	0.399041	0.340228
3.99759e-05	6.19e-07	0.379997	0.32239
3.99759e-05	1.8571e-06	0.35936	0.105304
3.99759e-05	3.0952e-06	0.208443	-0.173377
3.99759e-05	4.3333e-06	0.18936	-0.539594
3.99759e-05	5.5714e-06	0.147838	-0.66648
3.99759e-05	6.8095e-06	0.159864	-0.54444
3.99759e-05	8.0476e-06	0.281233	-0.332517
3.99759e-05	9.2857e-06	0.034222	-0.181257
3.99759e-05	1.05238e-05	-0.113418	-0.227829
3.99759e-05	1.17619e-05	-0.067474	-0.099537
3.99759e-05	1.3e-05	-0.104033	-0.182445
3.88693e-05	-1.3e-05	-0.795784	0.168545
3.88693e-05	-1.17619e-05	-0.708969	0.256593
3.88693e-05	-1.05238e-05	-0.841064	0.253145
3.88693e-05	-9.2857e-06	-0.694746	0.099725
3.88693e-05	-8.0476e-06	-0.235825	0.066008
3.88693e-05	-6.8095e-06	0.222068	0.473693
3.88693e-05	-5.5714e-06	0.363096	0.463159
3.88693e-05	-4.3333e-06	0.605011	0.500544
3.88693e-05	-3.0952e-06	0.562221	0.389903
3.88693e-05	-1.8571e-06	0.439691	0.228998
3.88693e-05	-6.19e-07	0.472418	0.19274
3.88693e-05	6.19e-07	0.389691	0.17358
3.88693e-05	1.8571e-06	0.308065	0.108324
3.88693e-05	3.0952e-06	0.570674	-0.179947
3.88693e-05	4.3333e-06	0.357338	-0.34859
3.88693e-05	5.5714e-06	0.179875	-0.494452
3.88693e-05	6.8095e-06	0.17907	-0.52858
3.88693e-05	8.0476e-06	0.324715	-0.392371
3.88693e-05	9.2857e-06	0.042424	-0.553964
3.88693e-05	1.05238e-05	-0.033795	-0.390513
3.88693e-05	1.17619e-05	-0.185037	-0.266755
3.88693e-05	1.3e-05	-0.213941	-0.270236
3.77627e-05	-1.3e-05	-0.777737	0.173461
3.77627e-05	-1.18182e-05	-0.790624	-0.00536
3.77627e-05	-1.06364e-05	-0.844033	-0.014911
3.77627e-05	-9.4545e-06	-0.710507	0.041852
3.77627e-05	-8.2727e-06	-0.514437	0.231498
3.77627e-05	-7.0909e-06	0.059689	0.315949
3.77627e-05	-5.9091e-06	0.362565	0.313569
3.77627e-05	-4.7273e-06	0.392888	0.346411
3.77627e-05	-3.5455e-06	0.65474	0.454305
3.77627e-05	-2.3636e-06	0.706325	0.232176
3.77627e-05	-1.1818e-06	0.464831	0.071387
3.77627e-05	0	0.463127	0.04375
3.77627e-05	1.1818e-06	0.695799	0.034807
3.77627e-05	2.3636e-06	0.649559	-0.039442
3.77627e-05	3.5455e-06	0.452371	-0.210285
3.77627e-05	4.7273e-06	0.389724	-0.178108
3.77627e-05	5.9091e-06	0.432387	-0.312368
3.77627e-05	7.0909e-06	0.59553	-0.295396
3.77627e-05	8.2727e-06	0.479908	-0.383852
3.77627e-05	9.4545e-06	0.103153	-0.494586
3.77627e-05	1.06364e-05	-0.063011	-0.380215
3.77627e-05	1.18182e-05	-0.398893	-0.340792
3.77627e-05	1.3e-05	-0.337757	-0.18741
3.66561e-05	-1.3e-05	-0.900081	0.092823
3.66561e-05	-1.18182e-05	-0.953967	0.037369
3.66561e-05	-1.06364e-05	-1.03161	0.091975
3.66561e-05	-9.4545e-06	-0.739285	0.224427
3.66561e-05	-8.2727e-06	-0.407964	0.553979
3.66561e-05	-7.0909e-06	0.053382	0.523718
3.66561e-05	-5.9091e-06	0.325174	0.422082
3.66561e-05	-4.7273e-06	0.284412	0.477615
3.66561e-05	-3.5455e-06	0.542227	0.277806
3.66561e-05	-2.3636e-06	0.608036	0.146082
3.66561e-05	-1.1818e-06	0.354743	0.083181
3.66561e-05	0	0.549104	-0.079251
3.66561e-05	1.1818e-06	0.88373	-0.22931
3.66561e-05	2.3636e-06	0.847339	-0.267015
3.66561e-05	3.5455e-06	0.745583	-0.237585
3.66561e-05	4.7273e-06	0.730778	-0.199235
3.66561e-05	5.9091e-06	0.553371	-0.278
3.66561e-05	7.0909e-06	0.473163	-0.171135
3.66561e-05	8.2727e-06	0.315244	-0.19782
3.66561e-05	9.4545e-06	0.139611	-0.34962
3.66561e-05	1.06364e-05	-0.226701	-0.180167
3.66561e-05	1.18182e-05	-0.564963	-0.358118
3.66561e-05	1.3e-05	-0.605775	-0.24146
3.55495e-05	-1.3e-05	-1.13802	0.151294
3.55495e-05	-1.18696e-05	-1.24365	0.178648
3.55495e-05	-1.07391e-05	-1.08624	0.057252
3.55495e-05	-9.6087e-06	-0.789407	0.016986
3.55495e-05	-8.4783e-06	-0.570247	0.377624
3.55495e-05	-7.3478e-06	-0.232898	0.555707
3.55495e-05	-6.2174e-06	0.021424	0.606313
3.55495e-05	-5.087e-06	0.343018	0.315709
3.55495e-05	-3.9565e-06	0.428137	0.274073
3.55495e-05	-2.8261e-06	0.476382	0.217131
3.55495e-05	-1.6957e-06	0.542582	0.160872
3.55495e-05	-5.652e-07	0.718657	0.013923
3.55495e-05	5.652e-07	0.869207	-0.098437
3.55495e-05	1.6957e-06	0.891207	-0.087401
3.55495e-05	2.8261e-06	1.01811	-0.216798
3.55495e-05	3.9565e-06	0.955232	-0.282702
3.55495e-05	5.087e-06	0.603204	-0.215537
3.55495e-05	6.2174e-06	0.586519	-0.16308
3.55495e-05	7.3478e-06	0.323783	-0.022002
3.55495e-05	8.4783e-06	0.038362	-0.222763
3.55495e-05	9.6087e-06	-0.146238	-0.150974
3.55495e-05	1.07391e-05	-0.388538	-0.19565
3.55495e-05	1.18696e-05	-0.815471	-0.26421
3.55495e-05	1.3e-05	-0.6933	-0.209526
3.44429e-05	-1.3e-05	-1.10305	0.125653
3.44429e-05	-1.18696e-05	-1.21501	0.142921
3.44429e-05	-1.07391e-05	-1.02605	0.130932
3.44429e-05	-9.6087e-06	-0.754205	-0.015423
3.44429e-05	-8.4783e-06	-0.58826	0.126052
3.44429e-05	-7.3478e-06	-0.34543	0.225714
3.44429e-05	-6.2174e-06	0.0088	0.309432
3.44429e-05	-5.087e-06	0.50805	0.470765
3.44429e-05	-3.9565e-06	0.5346	0.313843
3.44429e-05	-2.8261e-06	0.587935	0.130977
3.44429e-05	-1.6957e-06	0.57063	-0.001804
3.44429e-05	-5.652e-07	0.613471	-0.018616
3.44429e-05	5.652e-07	0.717344	-0.126571
3.44429e-05	1.6957e-06	1.08269	-0.263019
3.44429e-05	2.8261e-06	1.30717	-0.352089
3.44429e-05	3.9565e-06	1.09615	-0.341372
3.44429e-05	5.087e-06	0.90236	-0.263624
3.44429e-05	6.2174e-06	0.684351	-0.16951
3.44429e-05	7.3478e-06	0.36769	-0.101938
3.44429e-05	8.4783e-06	-0.123313	-0.146478
3.44429e-05	9.6087e-06	-0.32565	-0.137676
3.44429e-05	1.07391e-05	-0.456273	-0.163363
3.44429e-05	1.18696e-05	-0.757381	-0.086802
3.44429e-05	1.3e-05	-0.939224	-0.19546
3.33363e-05	-1.3e-05	-1.31025	0.203194
3.33363e-05	-1.18696e-05	-1.4235	0.202942
3.33363e-05	-1.07391e-05	-1.25448	0.213387
3.33363e-05	-9.6087e-06	-0.791966	0.046695
3.33363e-05	-8.4783e-06	-0.572492	0.232289
3.33363e-05	-7.3478e-06	-0.097937	0.317205
3.33363e-05	-6.2174e-06	0.176382	0.379332
3.33363e-05	-5.087e-06	0.401036	0.400222
3.33363e-05	-3.9565e-06	0.319432	0.301696
3.33363e-05	-2.8261e-06	0.560214	0.288619
3.33363e-05	-1.6957e-06	0.593313	0.205663
3.33363e-05	-5.652e-07	0.612312	0.300228
3.33363e-05	5.652e-07	0.92394	0.00658
3.33363e-05	1.6957e-06	1.22688	-0.247186
3.33363e-05	2.8261e-06	1.1563	-0.254438
3.33363e-05	3.9565e-06	1.11909	-0.414994
3.33363e-05	5.087e-06	1.08147	-0.322686
3.33363e-05	6.2174e-06	0.790323	0.000566
3.33363e-05	7.3478e-06	0.235989	-0.22422
3.33363e-05	8.4783e-06	-0.014317	-0.225133
3.33363e-05	9.6087e-06	-0.318808	-0.157672
3.33363e-05	1.07391e-05	-0.499956	-0.177434
3.33363e-05	1.18696e-05	-0.658382	-0.078887
3.33363e-05	1.3e-05	-0.830192	-0.24065
3.22297e-05	-1.3e-05	-1.57309	0.334419
3.22297e-05	-1.18696e-05	-1.48614	0.364711
3.22297e-05	-1.07391e-05	-1.10994	0.411265
3.22297e-05	-9.6087e-06	-0.544503	0.450718
3.22297e-05	-8.4783e-06	-0.273966	0.497266
3.22297e-05	-7.3478e-06	-0.084647	0.589445
3.22297e-05	-6.2174e-06	0.216163	0.15793
3.22297e-05	-5.087e-06	0.450161	0.311002
3.22297e-05	-3.9565e-06	0.35558	0.308437
3.22297e-05	-2.8261e-06	0.555631	0.38497
3.22297e-05	-1.6957e-06	0.601888	0.32103
3.22297e-05	-5.652e-07	0.879137	0.380833
3.22297e-05	5.652e-07	0.924137	0.07477
3.22297e-05	1.6957e-06	1.07844	-0.111816
3.22297e-05	2.8261e-06	0.957672	-0.404025
3.22297e-05	3.9565e-06	1.06951	-0.352929
3.22297e-05	5.087e-06	0.973554	-0.190637
3.22297e-05	6.2174e-06	0.7078	-0.146444
3.22297e-05	7.3478e-06	0.3169	-0.105803
3.22297e-05	8.4783e-06	-0.08071	-0.10361
3.22297e-05	9.6087e-06	-0.329094	-0.017882
3.22297e-05	1.07391e-05	-0.377869	-0.116855
3.22297e-05	1.18696e-05	-0.532103	-0.067292
3.22297e-05	1.3e-05	-0.696142	-0.11674
3.11231e-05	-1.3e-05	-1.6212	0.283509
3.11231e-05	-1.18696e-05	-1.23948	0.436
3.11231e-05	-1.07391e-05	-0.883195	0.494998
3.11231e-05	-9.6087e-06	-0.538129	0.527657
3.11231e-05	-8.4783e-06	-0.36746	0.595943
3.11231e-05	-7.3478e-06	-0.243229	0.464773
3.11231e-05	-6.2174e-06	0.251709	0.244639
3.11231e-05	-5.087e-06	0.480652	0.268969
3.11231e-05	-3.9565e-06	0.377628	0.227653
3.11231e-05	-2.8261e-06	0.695922	0.22091
3.11231e-05	-1.6957e-06	0.687606	0.125761
3.11231e-05	-5.652e-07	0.822392	0.021595
3.11231e-05	5.652e-07	0.930358	-0.085204
3.11231e-05	1.6957e-06	1.07786	-0.312371
3.11231e-05	2.8261e-06	1.07824	-0.340091
3.11231e-05	3.9565e-06	1.01462	-0.409469
3.11231e-05	5.087e-06	0.641615	-0.280208
3.11231e-05	6.2174e-06	0.462969	-0.274636
3.11231e-05	7.3478e-06	0.299041	-0.205024
3.11231e-05	8.4783e-06	-0.045353	-0.175981
3.11231e-05	9.6087e-06	-0.237997	-0.127334
3.11231e-05	1.07391e-05	-0.259409	-0.081495
3.11231e-05	1.18696e-05	-0.526802	-0.073105
3.11231e-05	1.3e-05	-0.861263	-0.203875
3.00165e-05	-1.3e-05	-1.36176	0.369541
3.00165e-05	-1.19167e-05	-1.07571	0.464313
3.00165e-05	-1.08333e-05	-0.991334	0.623725
3.00165e-05	-9.75e-06	-0.771573	0.696524
3.00165e-05	-8.6667e-06	-0.467087	0.409914
3.00165e-05	-7.5833e-06	-0.191174	0.127761
3.00165e-05	-6.5e-06	0.349461	0.234228
3.00165e-05	-5.4167e-06	0.487924	0.276644
3.00165e-05	-4.3333e-06	0.530868	0.0322
3.00165e-05	-3.25e-06	0.744954	0.15977
3.00165e-05	-2.1667e-06	0.941779	0.071014
3.00165e-05	-1.0833e-06	1.10803	-0.054224
3.00165e-05	0	1.11981	-0.225001
3.00165e-05	1.0833e-06	1.13667	-0.347777
3.00165e-05	2.1667e-06	0.893477	-0.424158
3.00165e-05	3.25e-06	0.892216	-0.412019
3.00165e-05	4.3333e-06	0.680689	-0.432135
3.00165e-05	5.4167e-06	0.453364	-0.348544
3.00165e-05	6.5e-06	0.182037	-0.302254
3.00165e-05	7.5833e-06	-0.048825	-0.144701
3.00165e-05	8.6667e-06	-0.22363	-0.2
3.00165e-05	9.75e-06	-0.232609	-0.069675
3.00165e-05	1.08333e-05	-0.372354	-0.006672
3.00165e-05	1.19167e-05	-0.661072	-0.096739
3.00165e-05	1.3e-05	-0.80282	-0.174528
2.89099e-05	-1.3e-05	-1.2006	0.445751
2.89099e-05	-1.19167e-05	-1.12215	0.365569
2.89099e-05	-1.08333e-05	-1.17522	0.369089
2.89099e-05	-9.75e-06	-0.61293	0.492201
2.89099e-05	-8.6667e-06	-0.21021	0.626592
2.89099e-05	-7.5833e-06	0.176172	0.421883
2.89099e-05	-6.5e-06	0.365322	0.422546
2.89099e-05	-5.4167e-06	0.461815	0.210452
2.89099e-05	-4.3333e-06	1.00811	0.059668
2.89099e-05	-3.25e-06	1.02384	0.03223
2.89099e-05	-2.1667e-06	1.28015	-0.101429
2.89099e-05	-1.0833e-06	1.223	-0.182521
2.89099e-05	0	1.16422	-0.362221
2.89099e-05	1.0833e-06	1.29572	-0.398135
2.89099e-05	2.1667e-06	1.01274	-0.283376
2.89099e-05	3.25e-06	0.923227	-0.299901
2.89099e-05	4.3333e-06	0.599253	-0.30916
2.89099e-05	5.4167e-06	0.078101	-0.232597
2.89099e-05	6.5e-06	0.161081	-0.21759
2.89099e-05	7.5833e-06	-0.223869	-0.19964
2.89099e-05	8.6667e-06	-0.265419	-0.179685
2.89099e-05	9.75e-06	-0.318904	-0.179416
2.89099e-05	1.08333e-05	-0.431042	0.004217
2.89099e-05	1.19167e-05	-0.58745	-0.231879
2.89099e-05	1.3e-05	-0.670486	-0.218737
2.78033e-05	-1.3e-05	-1.07378	0.430067
2.78033e-05	-1.19167e-05	-1.04008	0.278072
2.78033e-05	-1.08333e-05	-0.900948	0.536618
2.78033e-05	-9.75e-06	-0.275345	0.482456
2.78033e-05	-8.6667e-06	-0.174878	0.4274
2.78033e-05	-7.5833e-06	0.145796	0.525225
2.78033e-05	-6.5e-06	0.697818	0.336039
2.78033e-05	-5.4167e-06	0.902004	0.253566
2.78033e-05	-4.3333e-06	1.18376	-0.148665
2.78033e-05	-3.25e-06	1.16741	-0.253106
2.78033e-05	-2.1667e-06	1.31898	-0.252805
2.78033e-05	-1.0833e-06	1.29937	-0.143095
2.78033e-05	0	1.28498	-0.454797
2.78033e-05	1.0833e-06	1.1115	-0.505097
2.78033e-05	2.1667e-06	1.18563	-0.34877
2.78033e-05	3.25e-06	0.876607	-0.587998
2.78033e-05	4.3333e-06	0.623105	-0.39931
2.78033e-05	5.4167e-06	0.258001	-0.635192
2.78033e-05	6.5e-06	0.276294	-0.517998
2.78033e-05	7.5833e-06	-0.044177	-0.405518
2.78033e-05	8.6667e-06	-0.298939	-0.254878
2.78033e-05	9.75e-06	-0.464052	-0.169947
2.78033e-05	1.08333e-05	-0.646081	-0.07578
2.78033e-05	1.19167e-05	-0.896139	-0.09764
2.78033e-05	1.3e-05	-0.849171	-0.251821
2.66967e-05	-1.3e-05	-0.94658	0.344392
2.66967e-05	-1.18696e-05	-0.759807	0.422352
2.66967e-05	-1.07391e-05	-0.226136	0.58807
2.66967e-05	-9.6087e-06	0.093293	0.374544
2.66967e-05	-8.4783e-06	0.563955	0.559386
2.66967e-05	-7.3478e-06	1.14449	0.220676
2.66967e-05	-6.2174e-06	1.2333	0.089371
2.66967e-05	-5.087e-06	1.30113	0.026009
2.66967e-05	-3.9565e-06	1.57096	-0.001907
2.66967e-05	-2.8261e-06	1.58665	-0.173702
2.66967e-05	-1.6957e-06	1.67974	-0.309488
2.66967e-05	-5.652e-07	1.16386	-0.709056
2.66967e-05	5.652e-07	1.09363	-0.383992
2.66967e-05	1.6957e-06	1.19346	-0.480612
2.66967e-05	2.8261e-06	0.759166	-0.322031
2.66967e-05	3.9565e-06	0.784479	-0.587258
2.66967e-05	5.087e-06	0.208705	-0.384549
2.66967e-05	6.2174e-06	0.321283	-0.680776
2.66967e-05	7.3478e-06	-0.044543	-0.659145
2.66967e-05	8.4783e-06	-0.16294	-0.427276
2.66967e-05	9.6087e-06	-0.541476	-0.341511
2.66967e-05	1.07391e-05	-0.797274	-0.139254
2.66967e-05	1.18696e-05	-0.913668	-0.15624
2.66967e-05	1.3e-05	-0.937096	-0.174638
2.55901e-05	-1.3e-05	-0.903379	0.285147
2.55901e-05	-1.18696e-05	-0.55192	0.356967
2.55901e-05	-1.07391e-05	-0.189714	0.45596
2.55901e-05	-9.6087e-06	0.282034	0.05463
2.55901e-05	-8.4783e-06	0.784522	0.155805
2.55901e-05	-7.3478e-06	1.10146	-0.073827
2.55901e-05	-6.2174e-06	1.52776	-0.18652
2.55901e-05	-5.087e-06	1.80901	-0.145384
2.55901e-05	-3.9565e-06	2.001	-0.029511
2.55901e-05	-2.8261e-06	1.8133	-0.155499
2.55901e-05	-1.6957e-06	1.80396	-0.37332
2.55901e-05	-5.652e-07	1.38176	-0.469327
2.55901e-05	5.652e-07	1.12699	-0.532644
2.55901e-05	1.6957e-06	0.877496	-0.516398
2.55901e-05	2.8261e-06	0.883695	-0.667174
2.55901e-05	3.9565e-06	0.884968	-0.756968
2.55901e-05	5.087e-06	0.793998	-0.733033
2.55901e-05	6.2174e-06	0.54307	-0.927588
2.55901e-05	7.3478e-06	0.219377	-0.62214
2.55901e-05	8.4783e-06	-0.271124	-0.630511
2.55901e-05	9.6087e-06	-0.714205	-0.335
2.55901e-05	1.07391e-05	-0.94439	-0.273081
2.55901e-05	1.18696e-05	-1.05658	-0.143117
2.55901e-05	1.3e-05	-0.996293	-0.12689
2.44835e-05	-1.3e-05	-0.995127	0.202899
2.44835e-05	-1.19167e-05	-0.958357	0.205814
2.44835e-05	-1.08333e-05	-0.344212	0.18637
2.44835e-05	-9.75e-06	-0.173512	0.033417
2.44835e-05	-8.6667e-06	0.586671	-0.056818
2.44835e-05	-7.5833e-06	0.88203	-0.088155
2.44835e-05	-6.5e-06	1.21044	-0.259622
2.44835e-05	-5.4167e-06	1.82685	-0.366404
2.44835e-05	-4.3333e-06	1.95502	-0.210994
2.44835e-05	-3.25e-06	1.78033	-0.469383
2.44835e-05	-2.1667e-06	1.62844	-0.324225
2.44835e-05	-1.0833e-06	2.15175	-0.452318
2.44835e-05	0	1.6727	-0.456357
2.44835e-05	1.0833e-06	1.45963	-0.423696
2.44835e-05	2.1667e-06	1.29434	-0.388436
2.44835e-05	3.25e-06	1.01496	-0.774397
2.44835e-05	4.3333e-06	0.79945	-0.899336
2.44835e-05	5.4167e-06	0.782699	-0.957452
2.44835e-05	6.5e-06	0.711028	-0.84277
2.44835e-05	7.5833e-06	0.282131	-0.601738
2.44835e-05	8.6667e-06	-0.186588	-0.64169
2.44835e-05	9.75e-06	-0.776083	-0.305576
2.44835e-05	1.08333e-05	-0.773938	-0.286551
2.44835e-05	1.19167e-05	-0.968295	-0.131613
2.44835e-05	1.3e-05	-1.00657	-0.173103
2.33769e-05	-1.3e-05	-1.04224	0.140865
2.33769e-05	-1.19167e-05	-0.952917	0.078208
2.33769e-05	-1.08333e-05	-0.29769	0.013384
2.33769e-05	-9.75e-06	-0.170327	0.008438
2.33769e-05	-8.6667e-06	0.490389	-0.040716
2.33769e-05	-7.5833e-06	1.17338	0.059038
2.33769e-05	-6.5e-06	1.37124	-0.162015
2.33769e-05	-5.4167e-06	1.62402	-0.103041
2.33769e-05	-4.3333e-06	2.1043	-0.125377
2.33769e-05	-3.25e-06	2.09348	-0.00342
2.33769e-05	-2.1667e-06	1.76461	-0.204554
2.33769e-05	-1.0833e-06	1.92496	-0.19985
2.33769e-05	0	1.96724	-0.315055
2.33769e-05	1.0833e-06	1.48935	-0.552137
2.33769e-05	2.1667e-06	1.2273	-0.540941
2.33769e-05	3.25e-06	0.800928	-0.797909
2.33769e-05	4.3333e-06	0.792051	-0.837636
2.33769e-05	5.4167e-06	0.932936	-0.867864
2.33769e-05	6.5e-06	0.755767	-0.827264
2.33769e-05	7.5833e-06	0.284138	-0.623625
2.33769e-05	8.6667e-06	-0.093106	-0.572127
2.33769e-05	9.75e-06	-0.62715	-0.291491
2.33769e-05	1.08333e-05	-0.773342	-0.183487
2.33769e-05	1.19167e-05	-0.710275	-0.255981
2.33769e-05	1.3e-05	-0.909141	-0.19435
2.22703e-05	-1.3e-05	-1.24702	0.15387
2.22703e-05	-1.19167e-05	-0.967177	-0.027468
2.22703e-05	-1.08333e-05	-0.051889	-0.405103
2.22703e-05	-9.75e-06	0.024444	-0.641177
2.22703e-05	-8.6667e-06	0.3116	-0.365087
2.22703e-05	-7.5833e-06	1.44439	-0.031818
2.22703e-05	-6.5e-06	1.68799	-0.374682
2.22703e-05	-5.4167e-06	1.59916	-0.38108
2.22703e-05	-4.3333e-06	1.78042	-0.37379
2.22703e-05	-3.25e-06	2.37323	-0.332921
2.22703e-05	-2.1667e-06	2.00703	-0.224693
2.22703e-05	-1.0833e-06	2.00036	-0.326893
2.22703e-05	0	1.61906	-0.544526
2.22703e-05	1.0833e-06	1.56062	-0.609912
2.22703e-05	2.1667e-06	1.17925	-0.505598
2.22703e-05	3.25e-06	0.978361	-0.661886
2.22703e-05	4.3333e-06	0.872173	-0.855613
2.22703e-05	5.4167e-06	0.832668	-0.931682
2.22703e-05	6.5e-06	0.640586	-0.769075
2.22703e-05	7.5833e-06	0.387493	-0.608365
2.22703e-05	8.6667e-06	0.002798	-0.57783
2.22703e-05	9.75e-06	-0.699738	-0.252583
2.22703e-05	1.08333e-05	-0.746263	-0.175835
2.22703e-05	1.19167e-05	-0.966603	-0.184787
2.22703e-05	1.3e-05	-0.703145	-0.117771
2.11637e-05	-1.3e-05	-1.17864	-0.038252
2.11637e-05	-1.196e-05	-1.40032	-0.072398
2.11637e-05	-1.092e-05	-1.18141	-0.224903
2.11637e-05	-9.88e-06	-0.083051	-0.5431
2.11637e-05	-8.84e-06	-0.06997	-0.67637
2.11637e-05	-7.8e-06	0.1647	-0.633343
2.11637e-05	-6.76e-06	1.47058	-0.513139
2.11637e-05	-5.72e-06	1.6003	-0.424629
2.11637e-05	-4.68e-06	1.88942	-0.587169
2.11637e-05	-3.64e-06	2.33387	-0.686623
2.11637e-05	-2.6e-06	2.07705	-0.357759
2.11637e-05	-1.56e-06	1.99911	-0.360826
2.11637e-05	-5.2e-07	1.86929	-0.414991
2.11637e-05	5.2e-07	1.64347	-0.623729
2.11637e-05	1.56e-06	1.49599	-0.892901
2.11637e-05	2.6e-06	1.15857	-0.744227
2.11637e-05	3.64e-06	1.08359	-0.941159
2.11637e-05	4.68e-06	1.04059	-1.04606
2.11637e-05	5.72e-06	0.745357	-0.749258
2.11637e-05	6.76e-06	0.584532	-0.820305
2.11637e-05	7.8e-06	0.232561	-0.723347
2.11637e-05	8.84e-06	-0.121304	-0.578358
2.11637e-05	9.88e-06	-0.714841	-0.456345
2.11637e-05	1.092e-05	-0.854235	-0.315924
2.11637e-05	1.196e-05	-0.86424	-0.089012
2.11637e-05	1.3e-05	-1.10517	-0.071559
2.00571e-05	-1.3e-05	-1.69831	-0.111392
2.00571e-05	-1.196e-05	-1.33535	-0.23283
2.00571e-05	-1.092e-05	-0.964426	-0.444045
2.00571e-05	-9.88e-06	-0.466766	-0.700387
2.00571e-05	-8.84e-06	-0.066298	-0.811141
2.00571e-05	-7.8e-06	0.602419	-0.993002
2.00571e-05	-6.76e-06	1.37367	-0.570177
2.00571e-05	-5.72e-06	1.48497	-0.580271
2.00571e-05	-4.68e-06	1.75249	-0.723385
2.00571e-05	-3.64e-06	2.06042	-0.684509
2.00571e-05	-2.6e-06	1.9781	-0.645201
2.00571e-05	-1.56e-06	1.87374	-0.36744
2.00571e-05	-5.2e-07	1.80767	-0.431186
2.00571e-05	5.2e-07	1.67632	-0.685326
2.00571e-05	1.56e-06	1.44072	-0.733664
2.00571e-05	2.6e-06	1.27444	-0.898938
2.00571e-05	3.64e-06	1.16538	-0.978615
2.00571e-05	4.68e-06	0.880746	-0.658967
2.00571e-05	5.72e-06	0.540941	-0.653797
2.00571e-05	6.76e-06	0.352483	-0.820052
2.00571e-05	7.8e-06	-0.004186	-0.75711
2.00571e-05	8.84e-06	-0.090111	-0.608274
2.00571e-05	9.88e-06	-0.803051	-0.492485
2.00571e-05	1.092e-05	-0.812772	-0.244397
2.00571e-05	1.196e-05	-1.14978	-0.16821
2.00571e-05	1.3e-05	-1.21465	-0.041476
1.89505e-05	-1.3e-05	-1.52686	0.002315
1.89505e-05	-1.19167e-05	-1.45654	-0.178365
1.89505e-05	-1.08333e-05	-1.06656	-0.350594
1.89505e-05	-9.75e-06	-0.462473	-0.489019
1.89505e-05	-8.6667e-06	0.523908	-0.593829
1.89505e-05	-7.5833e-06	0.661578	-0.577835
1.89505e-05	-6.5e-06	0.990277	-0.511552
1.89505e-05	-5.4167e-06	1.34472	-0.565051
1.89505e-05	-4.3333e-06	1.6919	-0.664526
1.89505e-05	-3.25e-06	1.97243	-0.513522
1.89505e-05	-2.1667e-06	2.16039	-0.583382
1.89505e-05	-1.0833e-06	1.88659	-0.475249
1.89505e-05	0	2.09176	-0.735738
1.89505e-05	1.0833e-06	1.68382	-1.07006
1.89505e-05	2.1667e-06	1.50852	-1.02973
1.89505e-05	3.25e-06	1.32872	-1.16802
1.89505e-05	4.3333e-06	1.16787	-1.26957
1.89505e-05	5.4167e-06	0.752448	-0.986358
1.89505e-05	6.5e-06	0.444756	-1.10699
1.89505e-05	7.5833e-06	0.334086	-0.885466
1.89505e-05	8.6667e-06	0.027955	-0.773476
1.89505e-05	9.75e-06	-0.352851	-0.575604
1.89505e-05	1.08333e-05	-0.660941	-0.452042
1.89505e-05	1.19167e-05	-1.06117	-0.324746
1.89505e-05	1.3e-05	-1.36763	-0.221083
1.78439e-05	-1.3e-05	-1.84921	-0.038103
1.78439e-05	-1.19167e-05	-1.83907	-0.113402
1.78439e-05	-1.08333e-05	-1.12756	-0.38613
1.78439e-05	-9.75e-06	-0.229404	-0.655351
1.78439e-05	-8.6667e-06	0.588634	-0.386954
1.78439e-05	-7.5833e-06	0.495624	-0.472933
1.78439e-05	-6.5e-06	0.875463	-0.385933
1.78439e-05	-5.4167e-06	1.14133	-0.350217
1.78439e-05	-4.3333e-06	1.63498	-0.547867
1.78439e-05	-3.25e-06	1.77415	-0.527412
1.78439e-05	-2.1667e-06	1.8312	-0.573841
1.78439e-05	-1.0833e-06	1.99339	-0.835981
1.78439e-05	0	2.09242	-0.791827
1.78439e-05	1.0833e-06	2.01269	-1.1268
1.78439e-05	2.1667e-06	1.76386	-0.990261
1.78439e-05	3.25e-06	1.31236	-1.17979
1.78439e-05	4.3333e-06	1.0881	-0.954308
1.78439e-05	5.4167e-06	0.889424	-1.22127
1.78439e-05	6.5e-06	0.60539	-1.13336
1.78439e-05	7.5833e-06	0.472678	-0.876456
1.78439e-05	8.6667e-06	-0.031718	-0.905807
1.78439e-05	9.75e-06	-0.295626	-0.490609
1.78439e-05	1.08333e-05	-0.817419	-0.358276
1.78439e-05	1.19167e-05	-1.17917	-0.31776
1.78439e-05	1.3e-05	-1.33426	-0.236297
1.67373e-05	-1.3e-05	-1.64148	-0.099372
1.67373e-05	-1.19167e-05	-1.37176	-0.187499
1.67373e-05	-1.08333e-05	-0.98844	-0.55281
1.67373e-05	-9.75e-06	-0.661549	-0.764321
1.67373e-05	-8.6667e-06	0.341577	-0.763096
1.67373e-05	-7.5833e-06	0.693919	-0.349475
1.67373e-05	-6.5e-06	0.956685	-0.358037
1.67373e-05	-5.4167e-06	1.42499	-0.336366
1.67373e-05	-4.3333e-06	1.53828	-0.436158
1.67373e-05	-3.25e-06	1.56651	-0.829722
1.67373e-05	-2.1667e-06	1.80208	-0.761826
1.67373e-05	-1.0833e-06	1.97758	-0.774602
1.67373e-05	0	1.9436	-1.12522
1.67373e-05	1.0833e-06	2.00336	-1.23721
1.67373e-05	2.1667e-06	1.84346	-1.15402
1.67373e-05	3.25e-06	1.62675	-1.37432
1.67373e-05	4.3333e-06	1.15006	-0.980448
1.67373e-05	5.4167e-06	0.747908	-1.24201
1.67373e-05	6.5e-06	0.615115	-0.876593
1.67373e-05	7.5833e-06	0.447825	-0.984315
1.67373e-05	8.6667e-06	-0.25689	-0.677712
1.67373e-05	9.75e-06	-0.438652	-0.650821
1.67373e-05	1.08333e-05	-1.02456	-0.506011
1.67373e-05	1.19167e-05	-1.10331	-0.359947
1.67373e-05	1.3e-05	-1.10779	-0.278182
1.56307e-05	-1.3e-05	-1.43017	-0.088856
1.56307e-05	-1.19167e-05	-1.26532	-0.210445
1.56307e-05	-1.08333e-05	-1.04009	-0.536302
1.56307e-05	-9.75e-06	-0.544088	-0.872454
1.56307e-05	-8.6667e-06	0.23437	-0.458689
1.56307e-05	-7.5833e-06	1.0214	-0.310739
1.56307e-05	-6.5e-06	1.13669	-0.332433
1.56307e-05	-5.4167e-06	1.25945	-0.507699
1.56307e-05	-4.3333e-06	1.35312	-0.574936
1.56307e-05	-3.25e-06	1.57525	-0.573872
1.56307e-05	-2.1667e-06	1.88369	-1.04368
1.56307e-05	-1.0833e-06	2.03883	-1.06604
1.56307e-05	0	2.20889	-1.3111
1.56307e-05	1.0833e-06	2.0214	-1.24969
1.56307e-05	2.1667e-06	1.83012	-1.14785
1.56307e-05	3.25e-06	1.26649	-1.13489
1.56307e-05	4.3333e-06	1.00986	-1.18965
1.56307e-05	5.4167e-06	0.730948	-1.01687
1.56307e-05	6.5e-06	0.67466	-1.03164
1.56307e-05	7.5833e-06	0.427106	-0.959925
1.56307e-05	8.6667e-06	-0.24713	-0.649271
1.56307e-05	9.75e-06	-0.634201	-0.523582
1.56307e-05	1.08333e-05	-1.06121	-0.276645
1.56307e-05	1.19167e-05	-1.04844	-0.367016
1.56307e-05	1.3e-05	-1.24552	-0.262788
1.45241e-05	-1.3e-05	-1.38455	-0.344312
1.45241e-05	-1.18696e-05	-1.03325	-0.504885
1.45241e-05	-1.07391e-05	-0.480716	-0.762999
1.45241e-05	-9.6087e-06	-0.065794	-0.504575
1.45241e-05	-8.4783e-06	0.624175	-0.359633
1.45241e-05	-7.3478e-06	1.04354	-0.196736
1.45241e-05	-6.2174e-06	1.16617	-0.436708
1.45241e-05	-5.087e-06	1.46236	-0.803676
1.45241e-05	-3.9565e-06	1.74628	-0.932177
1.45241e-05	-2.8261e-06	2.14521	-1.15091
1.45241e-05	-1.6957e-06	2.03665	-1.12323
1.45241e-05	-5.652e-07	2.19655	-1.3095
1.45241e-05	5.652e-07	2.04113	-1.33147
1.45241e-05	1.6957e-06	1.78258	-1.261
1.45241e-05	2.8261e-06	1.17671	-1.21075
1.45241e-05	3.9565e-06	0.981579	-1.13987
1.45241e-05	5.087e-06	0.619132	-0.979039
1.45241e-05	6.2174e-06	0.389818	-0.935905
1.45241e-05	7.3478e-06	0.223858	-0.906707
1.45241e-05	8.4783e-06	-0.18077	-0.573892
1.45241e-05	9.6087e-06	-0.543534	-0.364137
1.45241e-05	1.07391e-05	-1.18131	-0.333156
1.45241e-05	1.18696e-05	-1.24629	-0.355695
1.45241e-05	1.3e-05	-1.34537	-0.269823
1.34175e-05	-1.3e-05	-1.23875	-0.433164
1.34175e-05	-1.18696e-05	-1.19645	-0.403735
1.34175e-05	-1.07391e-05	-0.97129	-0.506001
1.34175e-05	-9.6087e-06	-0.399922	-0.476107
1.34175e-05	-8.4783e-06	0.30719	-0.484094
1.34175e-05	-7.3478e-06	1.03687	-0.299431
1.34175e-05	-6.2174e-06	1.23233	-0.519914
1.34175e-05	-5.087e-06	1.40277	-1.03083
1.34175e-05	-3.9565e-06	1.65106	-0.979538
1.34175e-05	-2.8261e-06	1.75312	-1.1102
1.34175e-05	-1.6957e-06	1.87596	-1.10252
1.34175e-05	-5.652e-07	2.01103	-1.3383
1.34175e-05	5.652e-07	1.96279	-1.25679
1.34175e-05	1.6957e-06	1.69831	-1.25138
1.34175e-05	2.8261e-06	1.22026	-1.03439
1.34175e-05	3.9565e-06	0.794947	-0.947595
1.34175e-05	5.087e-06	0.68021	-1.08369
1.34175e-05	6.2174e-06	0.560091	-1.11184
1.34175e-05	7.3478e-06	0.190727	-0.797132
1.34175e-05	8.4783e-06	-0.216987	-0.77185
1.34175e-05	9.6087e-06	-0.479888	-0.395298
1.34175e-05	1.07391e-05	-0.949009	-0.4486
1.34175e-05	1.18696e-05	-1.39885	-0.214834
1.34175e-05	1.3e-05	-1.37926	-0.179657
1.23109e-05	-1.31907e-05	-1.66096	-0.621014
1.23109e-05	-1.20437e-05	-1.43178	-0.571965
1.23109e-05	-1.08967e-05	-0.793434	-0.485464
1.23109e-05	-9.7496e-06	-0.261979	-0.443917
1.23109e-05	-8.6026e-06	0.111582	-0.352107
1.23109e-05	-7.4556e-06	1.04035	-0.494203
1.23109e-05	-6.3086e-06	1.25532	-0.554227
1.23109e-05	-5.1616e-06	1.40725	-0.701664
1.23109e-05	-4.0146e-06	1.6462	-0.720426
1.23109e-05	-2.8675e-06	1.81711	-1.16035
1.23109e-05	-1.7205e-06	1.99254	-1.34676
1.23109e-05	-5.735e-07	1.94769	-1.21972
1.23109e-05	5.735e-07	1.95028	-1.17662
1.23109e-05	1.7205e-06	1.80251	-1.20969
1.23109e-05	2.8675e-06	1.4039	-1.03248
1.23109e-05	4.0146e-06	1.02854	-1.0315
1.23109e-05	5.1616e-06	0.655799	-1.02446
1.23109e-05	6.3086e-06	0.670041	-0.904811
1.23109e-05	7.4556e-06	0.400648	-0.824459
1.23109e-05	8.6026e-06	0.030588	-0.761632
1.23109e-05	9.7496e-06	-0.429025	-0.55478
1.23109e-05	1.08967e-05	-1.03906	-0.441893
1.23109e-05	1.20437e-05	-1.27697	-0.277731
1.23109e-05	1.31907e-05	-1.40737	-0.1844
1.12043e-05	-1.30501e-05	-1.59423	-0.542454
1.12043e-05	-1.19153e-05	-1.45093	-0.549596
1.12043e-05	-1.07805e-05	-1.02701	-0.588151
1.12043e-05	-9.6457e-06	-0.236988	-0.598843
1.12043e-05	-8.5109e-06	0.191215	-0.559805
1.12043e-05	-7.3762e-06	0.942157	-0.580016
1.12043e-05	-6.2414e-06	1.31999	-0.703538
1.12043e-05	-5.1066e-06	1.73344	-1.0959
1.12043e-05	-3.9718e-06	1.86566	-0.981085
1.12043e-05	-2.837e-06	1.87816	-1.33941
1.12043e-05	-1.7022e-06	1.8993	-1.4177
1.12043e-05	-5.674e-07	1.78977	-1.39912
1.12043e-05	5.674e-07	1.88314	-1.26552
1.12043e-05	1.7022e-06	1.73285	-1.10853
1.12043e-05	2.837e-06	1.26106	-0.906713
1.12043e-05	3.9718e-06	1.07791	-0.944821
1.12043e-05	5.1066e-06	0.592388	-0.971281
1.12043e-05	6.2414e-06	0.48689	-0.790785
1.12043e-05	7.3762e-06	0.284254	-0.766077
1.12043e-05	8.5109e-06	0.035254	-0.798496
1.12043e-05	9.6457e-06	-0.443311	-0.491009
1.12043e-05	1.07805e-05	-1.18484	-0.50257
1.12043e-05	1.19153e-05	-1.36151	-0.264471
1.12043e-05	1.30501e-05	-1.23477	-0.064876
1.00977e-05	-1.28162e-05	-1.4681	-0.602286
1.00977e-05	-1.15957e-05	-1.42105	-0.72462
1.00977e-05	-1.03751e-05	-0.143905	-0.58889
1.00977e-05	-9.1545e-06	0.216292	-0.863907
1.00977e-05	-7.9339e-06	0.957022	-0.680818
1.00977e-05	-6.7133e-06	1.26918	-1.0827
1.00977e-05	-5.4927e-06	1.75618	-1.18867
1.00977e-05	-4.2721e-06	1.89398	-1.24017
1.00977e-05	-3.0515e-06	1.78506	-1.50887
1.00977e-05	-1.8309e-06	2.01154	-1.22117
1.00977e-05	-6.103e-07	1.64398	-1.33164
1.00977e-05	6.103e-07	1.99135	-0.992978
1.00977e-05	1.8309e-06	1.86291	-0.822672
1.00977e-05	3.0515e-06	1.1069	-0.769075
1.00977e-05	4.2721e-06	0.858289	-1.03132
1.00977e-05	5.4927e-06	0.656369	-0.652879
1.00977e-05	6.7133e-06	0.524923	-0.440564
1.00977e-05	7.9339e-06	0.492007	-0.617142
1.00977e-05	9.1545e-06	0.171965	-0.549364
1.00977e-05	1.03751e-05	-0.464264	-0.415199
1.00977e-05	1.15957e-05	-0.943648	-0.30248
1.00977e-05	1.28162e-05	-1.29585	0.100798
8.9911e-06	-1.24838e-05	-1.71837	-0.859298
8.9911e-06	-1.12949e-05	-1.53894	-0.905943
8.9911e-06	-1.0106e-05	-0.571056	-1.01139
8.9911e-06	-8.917e-06	0.504437	-1.32274
8.9911e-06	-7.7281e-06	0.942614	-1.19497
8.9911e-06	-6.5391e-06	1.01389	-1.13362
8.9911e-06	-5.3502e-06	1.18648	-1.05618
8.9911e-06	-4.1613e-06	1.40416	-0.910257
8.9911e-06	-2.9723e-06	1.53057	-0.896107
8.9911e-06	-1.7834e-06	1.67822	-1.26469
8.9911e-06	-5.945e-07	1.78089	-0.691103
8.9911e-06	5.945e-07	1.67578	-0.6501
8.9911e-06	1.7834e-06	1.46425	-0.77664
8.9911e-06	2.9723e-06	1.04534	-0.83932
8.9911e-06	4.1613e-06	0.884776	-0.619989
8.9911e-06	5.3502e-06	0.632067	-0.5843
8.9911e-06	6.5391e-06	0.557255	-0.293547
8.9911e-06	7.7281e-06	0.374484	-0.41544
8.9911e-06	8.917e-06	-0.063501	-0.46265
8.9911e-06	1.0106e-05	-0.566343	-0.285464
8.9911e-06	1.12949e-05	-1.20635	-0.030773
8.9911e-06	1.24838e-05	-1.29522	0.141565
7.8845e-06	-1.20447e-05	-1.28618	-0.899976
7.8845e-06	-1.08402e-05	-0.843368	-1.18205
7.8845e-06	-9.6358e-06	0.729179	-1.21828
7.8845e-06	-8.4313e-06	0.87586	-1.22866
7.8845e-06	-7.2268e-06	0.844859	-1.12007
7.8845e-06	-6.0224e-06	0.946186	-0.993046
7.8845e-06	-4.8179e-06	0.958481	-0.986309
7.8845e-06	-3.6134e-06	1.3504	-1.01365
7.8845e-06	-2.4089e-06	1.61981	-1.14062
7.8845e-06	-1.2045e-06	1.50405	-0.869009
7.8845e-06	0	1.46528	-0.623949
7.8845e-06	1.2045e-06	1.20764	-0.621986
7.8845e-06	2.4089e-06	0.909685	-0.555696
7.8845e-06	3.6134e-06	0.637517	-0.503827
7.8845e-06	4.8179e-06	0.364295	-0.506173
7.8845e-06	6.0224e-06	0.237668	-0.271697
7.8845e-06	7.2268e-06	-0.022864	-0.169621
7.8845e-06	8.4313e-06	-0.421283	0.168101
7.8845e-06	9.6358e-06	-0.846906	0.174491
7.8845e-06	1.08402e-05	-1.28989	0.257026
7.8845e-06	1.20447e-05	-1.14713	0.302636
6.7779e-06	-1.14867e-05	-0.969647	-0.927608
6.7779e-06	-1.02104e-05	-0.621132	-1.18938
6.7779e-06	-8.9341e-06	0.472437	-1.06141
6.7779e-06	-7.6578e-06	0.768952	-1.08816
6.7779e-06	-6.3815e-06	0.885604	-1.21083
6.7779e-06	-5.1052e-06	1.06041	-0.718216
6.7779e-06	-3.8289e-06	1.00356	-0.736797
6.7779e-06	-2.5526e-06	1.18274	-0.622145
6.7779e-06	-1.2763e-06	1.49399	-0.836332
6.7779e-06	0	1.33027	-0.907241
6.7779e-06	1.2763e-06	1.24327	-0.730147
6.7779e-06	2.5526e-06	0.990926	-0.502068
6.7779e-06	3.8289e-06	0.63447	-0.42378
6.7779e-06	5.1052e-06	0.437098	-0.341648
6.7779e-06	6.3815e-06	0.098724	-0.315241
6.7779e-06	7.6578e-06	-0.222598	-0.080639
6.7779e-06	8.9341e-06	-0.482346	0.129587
6.7779e-06	1.02104e-05	-0.908201	0.468491
6.7779e-06	1.14867e-05	-1.30166	0.544245
5.6713e-06	-1.07913e-05	-0.499433	-0.777737
5.6713e-06	-9.5217e-06	-0.040306	-0.909062
5.6713e-06	-8.2521e-06	0.363174	-1.20103
5.6713e-06	-6.9826e-06	0.966806	-1.01839
5.6713e-06	-5.713e-06	0.951743	-0.871807
5.6713e-06	-4.4435e-06	1.03349	-0.72532
5.6713e-06	-3.1739e-06	0.974284	-0.732433
5.6713e-06	-1.9043e-06	1.17117	-0.797254
5.6713e-06	-6.348e-07	1.20821	-0.696124
5.6713e-06	6.348e-07	1.11445	-0.607064
5.6713e-06	1.9043e-06	0.782387	-0.173442
5.6713e-06	3.1739e-06	0.531896	-0.335337
5.6713e-06	4.4435e-06	0.138019	0.030115
5.6713e-06	5.713e-06	-0.34436	0.03705
5.6713e-06	6.9826e-06	-0.506459	0.487647
5.6713e-06	8.2521e-06	-0.847178	0.533262
5.6713e-06	9.5217e-06	-1.27663	0.814932
5.6713e-06	1.07913e-05	-1.51651	0.779584
4.5647e-06	-9.9297e-06	-0.210815	-1.04732
4.5647e-06	-8.6884e-06	0.157152	-1.10128
4.5647e-06	-7.4472e-06	1.06188	-0.804066
4.5647e-06	-6.206e-06	0.99833	-0.658424
4.5647e-06	-4.9648e-06	0.91043	-0.477239
4.5647e-06	-3.7236e-06	0.734784	-0.407641
4.5647e-06	-2.4824e-06	0.83084	-0.495087
4.5647e-06	-1.2412e-06	0.919608	-0.419695
4.5647e-06	0	0.691791	-0.095903
4.5647e-06	1.2412e-06	0.395941	-0.009755
4.5647e-06	2.4824e-06	0.211835	-0.109574
4.5647e-06	3.7236e-06	-0.017286	0.393463
4.5647e-06	4.9648e-06	-0.493335	0.4137
4.5647e-06	6.206e-06	-0.954171	0.743989
4.5647e-06	7.4472e-06	-0.959656	0.820346
4.5647e-06	8.6884e-06	-1.44411	1.0274
4.5647e-06	9.9297e-06	-1.60487	0.976823
3.4581e-06	-8.8535e-06	0.317075	-0.696004
3.4581e-06	-7.5887e-06	0.768625	-0.667334
3.4581e-06	-6.3239e-06	0.760021	-0.527345
3.4581e-06	-5.0591e-06	0.65712	-0.344572
3.4581e-06	-3.7943e-06	0.603297	-0.1882
3.4581e-06	-2.5296e-06	0.455306	0.008796
3.4581e-06	-1.2648e-06	0.446223	0.198415
3.4581e-06	0	0.278796	0.46156
3.4581e-06	1.2648e-06	0.100988	0.535659
3.4581e-06	2.5296e-06	-0.013175	0.862846
3.4581e-06	3.7943e-06	-0.354741	1.09111
3.4581e-06	5.0591e-06	-0.595371	1.14444
3.4581e-06	6.3239e-06	-1.08963	1.13543
3.4581e-06	7.5887e-06	-1.24723	1.30782
3.4581e-06	8.8535e-06	-1.51508	1.31309
2.3515e-06	-7.4706e-06	0.261933	-0.6408
2.3515e-06	-6.1123e-06	0.247009	-0.646257
2.3515e-06	-4.754e-06	0.47844	-0.370782
2.3515e-06	-3.3957e-06	0.413337	-0.056149
2.3515e-06	-2.0374e-06	0.226289	0.367035
2.3515e-06	-6.791e-07	0.150809	0.654752
2.3515e-06	6.791e-07	0.081322	0.714278
2.3515e-06	2.0374e-06	-0.048476	0.783794
2.3515e-06	3.3957e-06	-0.298838	1.16277
2.3515e-06	4.754e-06	-0.469553	1.35817
2.3515e-06	6.1123e-06	-0.773096	1.22673
2.3515e-06	7.4706e-06	-1.27003	1.41573
1.2449e-06	-5.5564e-06	-0.038341	0.842713
1.2449e-06	-3.7043e-06	-0.048011	0.927989
1.2449e-06	-1.8521e-06	-0.252033	1.28242
1.2449e-06	0	-0.256618	1.10466
1.2449e-06	1.8521e-06	-0.367429	1.17757
1.2449e-06	3.7043e-06	-0.662485	1.2742
1.2449e-06	5.5564e-06	-0.879254	1.55522
1.383e-07	0	-0.235838	1.14296

## Sheet: Ce3
D(Sc(x))	Sc(y)	vz	vr
5.3584e-05	-5.9e-06	0.007976	0.372263
5.3584e-05	-3.54e-06	-0.038861	0.288137
5.3584e-05	-1.18e-06	-0.002103	0.096233
5.3584e-05	1.18e-06	0.063877	0.022575
5.3584e-05	3.54e-06	-0.014311	-0.058817
5.3584e-05	5.9e-06	-0.039311	-0.031095
5.23627e-05	-7.8494e-06	0.081031	0.417291
5.23627e-05	-5.233e-06	0.094857	0.398481
5.23627e-05	-2.6165e-06	0.162422	0.151665
5.23627e-05	0	0.088522	-0.005654
5.23627e-05	2.6165e-06	0.135532	-0.012724
5.23627e-05	5.233e-06	0.125032	0.009147
5.23627e-05	7.8494e-06	-0.134388	-0.069471
5.11415e-05	-9.243e-06	-0.181502	0.056509
5.11415e-05	-7.189e-06	-0.110026	0.035356
5.11415e-05	-5.135e-06	0.060815	0.110331
5.11415e-05	-3.081e-06	0.121462	0.066212
5.11415e-05	-1.027e-06	0.240681	-0.096859
5.11415e-05	1.027e-06	0.199424	-0.150302
5.11415e-05	3.081e-06	0.174581	-0.12351
5.11415e-05	5.135e-06	0.071042	0.012719
5.11415e-05	7.189e-06	-0.129332	-0.210651
5.11415e-05	9.243e-06	-0.012275	-0.134807
4.99202e-05	-1.03088e-05	-0.112168	0.024672
4.99202e-05	-8.5906e-06	-0.306199	-0.010946
4.99202e-05	-6.8725e-06	-0.18032	-0.00398
4.99202e-05	-5.1544e-06	0.14588	-0.027801
4.99202e-05	-3.4363e-06	0.273655	-0.260556
4.99202e-05	-1.7181e-06	0.263721	-0.311692
4.99202e-05	0	0.215959	-0.31769
4.99202e-05	1.7181e-06	0.102949	-0.210493
4.99202e-05	3.4363e-06	-0.000711	-0.093465
4.99202e-05	5.1544e-06	-0.090089	-0.024575
4.99202e-05	6.8725e-06	-0.011306	-0.107042
4.99202e-05	8.5906e-06	-0.00529	-0.149924
4.99202e-05	1.03088e-05	-0.149856	-0.082934
4.86989e-05	-1.11411e-05	-0.132899	-0.062939
4.86989e-05	-9.4271e-06	-0.139549	-0.03769
4.86989e-05	-7.7131e-06	-0.341848	-0.002014
4.86989e-05	-5.9991e-06	-0.307315	-0.011139
4.86989e-05	-4.2851e-06	0.353751	-0.217316
4.86989e-05	-2.571e-06	0.427141	-0.156496
4.86989e-05	-8.57e-07	0.272647	-0.341461
4.86989e-05	8.57e-07	0.259413	-0.359272
4.86989e-05	2.571e-06	0.246012	-0.138842
4.86989e-05	4.2851e-06	0.044508	-0.071304
4.86989e-05	5.9991e-06	0.040223	-0.101821
4.86989e-05	7.7131e-06	0.141347	-0.039861
4.86989e-05	9.4271e-06	-0.136213	-0.091344
4.86989e-05	1.11411e-05	-0.17428	-0.066208
4.74776e-05	-1.17897e-05	-0.192835	-0.029092
4.74776e-05	-1.01054e-05	-0.191733	-0.055671
4.74776e-05	-8.4212e-06	-0.140239	0.165938
4.74776e-05	-6.7369e-06	-0.087754	0.176208
4.74776e-05	-5.0527e-06	0.136282	-0.020266
4.74776e-05	-3.3685e-06	0.153455	0.118099
4.74776e-05	-1.6842e-06	0.208245	-0.052739
4.74776e-05	0	0.053436	-0.120194
4.74776e-05	1.6842e-06	0.249322	-0.060441
4.74776e-05	3.3685e-06	0.169134	0.013299
4.74776e-05	5.0527e-06	0.06776	-0.146538
4.74776e-05	6.7369e-06	0.026977	-0.120835
4.74776e-05	8.4212e-06	0.100535	0.050602
4.74776e-05	1.01054e-05	-0.142105	-0.090547
4.74776e-05	1.17897e-05	-0.148468	-0.131212
4.62563e-05	-1.22835e-05	-0.175514	0.003506
4.62563e-05	-1.06457e-05	-0.238955	-0.120733
4.62563e-05	-9.0079e-06	-0.158733	-0.022659
4.62563e-05	-7.3701e-06	-0.193785	0.048053
4.62563e-05	-5.7323e-06	0.166136	0.220928
4.62563e-05	-4.0945e-06	0.191394	0.02751
4.62563e-05	-2.4567e-06	0.648328	0.088812
4.62563e-05	-8.189e-07	0.341437	-0.13331
4.62563e-05	8.189e-07	0.313532	-0.188553
4.62563e-05	2.4567e-06	0.194509	-0.207923
4.62563e-05	4.0945e-06	0.084861	0.026454
4.62563e-05	5.7323e-06	-0.095378	-0.04666
4.62563e-05	7.3701e-06	-0.123451	0.013078
4.62563e-05	9.0079e-06	0.01124	-0.037246
4.62563e-05	1.06457e-05	-0.0302	-0.172653
4.62563e-05	1.22835e-05	-0.134952	-0.263462
4.5035e-05	-1.26408e-05	-0.091285	0.008003
4.5035e-05	-1.10607e-05	-0.30312	0.109149
4.5035e-05	-9.4806e-06	-0.212715	0.072849
4.5035e-05	-7.9005e-06	-0.143022	0.069452
4.5035e-05	-6.3204e-06	0.253856	0.031495
4.5035e-05	-4.7403e-06	0.263382	0.058386
4.5035e-05	-3.1602e-06	0.405925	-0.31525
4.5035e-05	-1.5801e-06	0.279031	-0.019303
4.5035e-05	0	0.382592	-0.209936
4.5035e-05	1.5801e-06	0.21344	-0.095103
4.5035e-05	3.1602e-06	0.04701	0.159584
4.5035e-05	4.7403e-06	-0.04211	0.008294
4.5035e-05	6.3204e-06	0.010164	-0.090093
4.5035e-05	7.9005e-06	-0.029946	-0.095387
4.5035e-05	9.4806e-06	0.0149	-0.165251
4.5035e-05	1.10607e-05	-0.144518	-0.300829
4.5035e-05	1.26408e-05	-0.14849	-0.227907
4.38137e-05	-1.28729e-05	-0.091976	0.017239
4.38137e-05	-1.12637e-05	-0.194785	-0.020395
4.38137e-05	-9.6546e-06	-0.078224	0.019024
4.38137e-05	-8.0455e-06	0.071399	-0.138442
4.38137e-05	-6.4364e-06	0.387631	0.104639
4.38137e-05	-4.8273e-06	0.22149	0.05025
4.38137e-05	-3.2182e-06	0.402223	0.278258
4.38137e-05	-1.6091e-06	0.335846	0.019805
4.38137e-05	0	0.310221	-0.074148
4.38137e-05	1.6091e-06	0.150008	0.105199
4.38137e-05	3.2182e-06	-0.008715	0.173388
4.38137e-05	4.8273e-06	-0.019734	0.134847
4.38137e-05	6.4364e-06	0.169353	-0.081158
4.38137e-05	8.0455e-06	0.141035	-0.070901
4.38137e-05	9.6546e-06	-0.068448	-0.160172
4.38137e-05	1.12637e-05	-0.268101	-0.199815
4.38137e-05	1.28729e-05	-0.324148	-0.247956
4.25924e-05	-1.29865e-05	-0.18985	0.020274
4.25924e-05	-1.13632e-05	-0.303914	-0.122965
4.25924e-05	-9.7399e-06	-0.107819	-0.130791
4.25924e-05	-8.1166e-06	0.064118	-0.144037
4.25924e-05	-6.4932e-06	0.327861	-0.003421
4.25924e-05	-4.8699e-06	0.421532	-0.106123
4.25924e-05	-3.2466e-06	0.594566	-0.131424
4.25924e-05	-1.6233e-06	0.433685	-0.128429
4.25924e-05	0	0.399764	0.159401
4.25924e-05	1.6233e-06	0.287717	0.107485
4.25924e-05	3.2466e-06	0.236306	-0.047264
4.25924e-05	4.8699e-06	0.059318	-0.010576
4.25924e-05	6.4932e-06	-0.118973	-0.065588
4.25924e-05	8.1166e-06	-0.00257	-0.056694
4.25924e-05	9.7399e-06	0.00919	-0.008766
4.25924e-05	1.13632e-05	-0.160219	-0.14096
4.25924e-05	1.29865e-05	-0.215185	-0.073816
4.13711e-05	-1.3e-05	-0.082451	-0.02756
4.13711e-05	-1.15556e-05	-0.149717	-0.022475
4.13711e-05	-1.01111e-05	-0.3812	-0.024388
4.13711e-05	-8.6667e-06	-0.08085	-0.061965
4.13711e-05	-7.2222e-06	0.150086	-0.036444
4.13711e-05	-5.7778e-06	0.233987	0.098362
4.13711e-05	-4.3333e-06	0.200153	0.026341
4.13711e-05	-2.8889e-06	0.294623	0.080264
4.13711e-05	-1.4444e-06	0.523938	0.299125
4.13711e-05	0	0.200311	0.065998
4.13711e-05	1.4444e-06	0.303317	-0.135452
4.13711e-05	2.8889e-06	0.252644	-0.086448
4.13711e-05	4.3333e-06	0.194981	-0.103578
4.13711e-05	5.7778e-06	0.311838	-0.157338
4.13711e-05	7.2222e-06	-0.058255	-0.272556
4.13711e-05	8.6667e-06	0.03203	-0.122181
4.13711e-05	1.01111e-05	-0.063287	-0.12434
4.13711e-05	1.15556e-05	-0.328267	-0.05135
4.13711e-05	1.3e-05	-0.412497	-0.187003
4.01499e-05	-1.3e-05	-0.122728	-0.029869
4.01499e-05	-1.15556e-05	-0.123193	-0.010498
4.01499e-05	-1.01111e-05	-0.116623	0.210262
4.01499e-05	-8.6667e-06	0.169419	-0.159244
4.01499e-05	-7.2222e-06	0.071695	-0.195018
4.01499e-05	-5.7778e-06	0.508219	-0.153672
4.01499e-05	-4.3333e-06	0.475715	0.108644
4.01499e-05	-2.8889e-06	0.344661	0.210416
4.01499e-05	-1.4444e-06	0.423404	0.228412
4.01499e-05	0	0.524582	0.101399
4.01499e-05	1.4444e-06	0.150904	0.09654
4.01499e-05	2.8889e-06	0.212454	0.173625
4.01499e-05	4.3333e-06	0.323656	0.109421
4.01499e-05	5.7778e-06	0.385008	-0.07334
4.01499e-05	7.2222e-06	0.205229	-0.392957
4.01499e-05	8.6667e-06	0.051973	-0.302184
4.01499e-05	1.01111e-05	-0.067252	-0.083422
4.01499e-05	1.15556e-05	-0.122246	-0.151348
4.01499e-05	1.3e-05	-0.186358	-0.185118
3.89286e-05	-1.3e-05	-0.131893	0.077432
3.89286e-05	-1.14706e-05	-0.007245	0.137909
3.89286e-05	-9.9412e-06	0.070217	0.128649
3.89286e-05	-8.4118e-06	-0.083134	0.019191
3.89286e-05	-6.8824e-06	0.124399	0.099235
3.89286e-05	-5.3529e-06	0.41906	-0.05432
3.89286e-05	-3.8235e-06	0.174943	0.287727
3.89286e-05	-2.2941e-06	0.360885	0.204741
3.89286e-05	-7.647e-07	0.271513	0.025192
3.89286e-05	7.647e-07	-0.016981	0.038894
3.89286e-05	2.2941e-06	0.085687	-0.076614
3.89286e-05	3.8235e-06	0.239908	0.03007
3.89286e-05	5.3529e-06	0.098557	-0.02979
3.89286e-05	6.8824e-06	-0.016979	0.03499
3.89286e-05	8.4118e-06	-0.076841	-0.116319
3.89286e-05	9.9412e-06	-0.134935	-0.111937
3.89286e-05	1.14706e-05	-0.301703	-0.01073
3.89286e-05	1.3e-05	-0.191772	-0.137267
3.77073e-05	-1.3e-05	-0.021218	0.153308
3.77073e-05	-1.14706e-05	-0.114265	0.133446
3.77073e-05	-9.9412e-06	-0.100658	0.221231
3.77073e-05	-8.4118e-06	-0.069539	0.237284
3.77073e-05	-6.8824e-06	0.403172	0.43936
3.77073e-05	-5.3529e-06	0.426326	0.382
3.77073e-05	-3.8235e-06	0.369905	0.400079
3.77073e-05	-2.2941e-06	0.533942	0.315129
3.77073e-05	-7.647e-07	0.198159	0.175316
3.77073e-05	7.647e-07	0.069063	0.121837
3.77073e-05	2.2941e-06	0.133871	0.00988
3.77073e-05	3.8235e-06	0.194532	-0.008108
3.77073e-05	5.3529e-06	-0.067555	-0.018385
3.77073e-05	6.8824e-06	-0.048078	-0.000487
3.77073e-05	8.4118e-06	-0.19902	-0.11917
3.77073e-05	9.9412e-06	-0.168423	-0.183768
3.77073e-05	1.14706e-05	-0.231257	-0.051798
3.77073e-05	1.3e-05	-0.484532	-0.072933
3.6486e-05	-1.3e-05	-0.107524	-0.102723
3.6486e-05	-1.15556e-05	-0.125913	0.191596
3.6486e-05	-1.01111e-05	-0.127988	0.071804
3.6486e-05	-8.6667e-06	-0.032063	0.168955
3.6486e-05	-7.2222e-06	0.214652	0.077809
3.6486e-05	-5.7778e-06	0.144975	0.292406
3.6486e-05	-4.3333e-06	0.056423	0.17251
3.6486e-05	-2.8889e-06	0.536567	0.219
3.6486e-05	-1.4444e-06	0.385045	-0.237164
3.6486e-05	0	0.212834	0.139393
3.6486e-05	1.4444e-06	0.072637	0.192978
3.6486e-05	2.8889e-06	0.256541	0.18727
3.6486e-05	4.3333e-06	0.116186	0.033168
3.6486e-05	5.7778e-06	-0.11888	-0.149077
3.6486e-05	7.2222e-06	-0.120534	0.005205
3.6486e-05	8.6667e-06	-0.483053	0.175228
3.6486e-05	1.01111e-05	-0.233683	-0.030128
3.6486e-05	1.15556e-05	-0.363902	-0.034828
3.6486e-05	1.3e-05	-0.216636	0.021872
3.52647e-05	-1.3e-05	0.030068	-0.043339
3.52647e-05	-1.16316e-05	-0.032683	-0.100541
3.52647e-05	-1.02632e-05	0.003898	0.106285
3.52647e-05	-8.8947e-06	0.053438	0.068273
3.52647e-05	-7.5263e-06	-0.003117	0.004628
3.52647e-05	-6.1579e-06	-0.157558	0.007901
3.52647e-05	-4.7895e-06	0.054229	-0.140902
3.52647e-05	-3.4211e-06	0.309598	-0.00745
3.52647e-05	-2.0526e-06	0.204004	-0.001735
3.52647e-05	-6.842e-07	0.492499	0.124449
3.52647e-05	6.842e-07	0.090531	0.027853
3.52647e-05	2.0526e-06	-0.154502	0.019886
3.52647e-05	3.4211e-06	0.27462	0.28334
3.52647e-05	4.7895e-06	0.188402	-0.013818
3.52647e-05	6.1579e-06	-0.059111	0.014925
3.52647e-05	7.5263e-06	-0.139803	-0.058722
3.52647e-05	8.8947e-06	-0.382715	-0.08471
3.52647e-05	1.02632e-05	-0.441066	-0.121278
3.52647e-05	1.16316e-05	-0.308591	-0.134883
3.52647e-05	1.3e-05	-0.344914	-0.08276
3.40434e-05	-1.3e-05	0.004864	0.137767
3.40434e-05	-1.16316e-05	-0.038938	-0.034749
3.40434e-05	-1.02632e-05	0.089773	0.016969
3.40434e-05	-8.8947e-06	0.137449	0.05612
3.40434e-05	-7.5263e-06	-0.037895	0.005038
3.40434e-05	-6.1579e-06	0.059834	-0.15064
3.40434e-05	-4.7895e-06	0.237466	-0.132294
3.40434e-05	-3.4211e-06	0.426698	-0.1777
3.40434e-05	-2.0526e-06	0.335504	-0.183586
3.40434e-05	-6.842e-07	0.315429	-0.081859
3.40434e-05	6.842e-07	0.320529	-0.204441
3.40434e-05	2.0526e-06	0.303756	-0.167298
3.40434e-05	3.4211e-06	0.121338	-0.070319
3.40434e-05	4.7895e-06	0.195123	-0.168494
3.40434e-05	6.1579e-06	-0.071921	-0.048186
3.40434e-05	7.5263e-06	-0.229152	-0.122173
3.40434e-05	8.8947e-06	-0.082946	-0.059601
3.40434e-05	1.02632e-05	-0.237386	-0.091267
3.40434e-05	1.16316e-05	-0.43295	-0.09654
3.40434e-05	1.3e-05	-0.173506	0.038261
3.28221e-05	-1.3e-05	-0.066963	0.176917
3.28221e-05	-1.17e-05	-0.039586	-0.154823
3.28221e-05	-1.04e-05	0.001985	-0.128753
3.28221e-05	-9.1e-06	-0.0408	-0.15159
3.28221e-05	-7.8e-06	0.020063	-0.38009
3.28221e-05	-6.5e-06	0.217546	-0.159953
3.28221e-05	-5.2e-06	0.203143	-0.048114
3.28221e-05	-3.9e-06	0.203532	-0.089938
3.28221e-05	-2.6e-06	0.077382	-0.027242
3.28221e-05	-1.3e-06	0.199845	-0.003698
3.28221e-05	0	0.202354	0.043881
3.28221e-05	1.3e-06	0.506512	-0.15565
3.28221e-05	2.6e-06	0.409898	0.31398
3.28221e-05	3.9e-06	0.052742	0.066711
3.28221e-05	5.2e-06	0.052845	0.235317
3.28221e-05	6.5e-06	0.051667	-0.059229
3.28221e-05	7.8e-06	-0.126517	-0.122501
3.28221e-05	9.1e-06	-0.031636	-0.020686
3.28221e-05	1.04e-05	-0.22896	-0.051326
3.28221e-05	1.17e-05	-0.364367	-0.034414
3.28221e-05	1.3e-05	-0.394191	-0.087827
3.16008e-05	-1.3e-05	0.039749	0.154439
3.16008e-05	-1.16316e-05	-0.039164	-0.040935
3.16008e-05	-1.02632e-05	0.030315	-0.185037
3.16008e-05	-8.8947e-06	-0.024286	-0.052258
3.16008e-05	-7.5263e-06	0.137341	-0.051426
3.16008e-05	-6.1579e-06	0.04838	-0.141347
3.16008e-05	-4.7895e-06	0.368877	0.061826
3.16008e-05	-3.4211e-06	0.262104	-0.131825
3.16008e-05	-2.0526e-06	0.160751	-0.233609
3.16008e-05	-6.842e-07	0.172926	-0.015041
3.16008e-05	6.842e-07	0.232619	-0.118723
3.16008e-05	2.0526e-06	0.063834	0.062634
3.16008e-05	3.4211e-06	0.235559	0.23392
3.16008e-05	4.7895e-06	0.374567	0.065375
3.16008e-05	6.1579e-06	-0.065147	-0.014859
3.16008e-05	7.5263e-06	-0.218334	0.225103
3.16008e-05	8.8947e-06	-0.020961	-0.058239
3.16008e-05	1.02632e-05	-0.211689	0.008102
3.16008e-05	1.16316e-05	-0.201805	0.061566
3.16008e-05	1.3e-05	-0.363874	0.172486
3.03796e-05	-1.3e-05	0.059392	0.073435
3.03796e-05	-1.16316e-05	-0.030784	0.007906
3.03796e-05	-1.02632e-05	0.154446	-0.096933
3.03796e-05	-8.8947e-06	0.056211	0.000258
3.03796e-05	-7.5263e-06	0.032095	-0.014628
3.03796e-05	-6.1579e-06	-0.031971	-0.144713
3.03796e-05	-4.7895e-06	0.132648	-0.016473
3.03796e-05	-3.4211e-06	0.116232	-0.381241
3.03796e-05	-2.0526e-06	0.003019	-0.32976
3.03796e-05	-6.842e-07	0.217761	-0.301613
3.03796e-05	6.842e-07	0.163862	-0.269456
3.03796e-05	2.0526e-06	0.021817	-0.043597
3.03796e-05	3.4211e-06	0.00419	0.08513
3.03796e-05	4.7895e-06	0.147832	0.110381
3.03796e-05	6.1579e-06	0.342765	-0.287959
3.03796e-05	7.5263e-06	-0.313898	0.115937
3.03796e-05	8.8947e-06	0.050336	-0.003329
3.03796e-05	1.02632e-05	-0.155019	0.122087
3.03796e-05	1.16316e-05	-0.100951	-0.020836
3.03796e-05	1.3e-05	-0.234512	0.206485
2.91583e-05	-1.3e-05	0.108474	0.108951
2.91583e-05	-1.16316e-05	0.015274	0.051792
2.91583e-05	-1.02632e-05	-0.142675	-0.161161
2.91583e-05	-8.8947e-06	0.042025	-0.22453
2.91583e-05	-7.5263e-06	0.034841	0.105196
2.91583e-05	-6.1579e-06	0.033344	-0.182271
2.91583e-05	-4.7895e-06	0.119191	-0.185109
2.91583e-05	-3.4211e-06	0.231838	-0.233902
2.91583e-05	-2.0526e-06	0.114961	-0.311466
2.91583e-05	-6.842e-07	0.269529	-0.254015
2.91583e-05	6.842e-07	0.178749	-0.20755
2.91583e-05	2.0526e-06	0.236782	-0.156864
2.91583e-05	3.4211e-06	0.117405	-0.456073
2.91583e-05	4.7895e-06	0.0982	-0.034984
2.91583e-05	6.1579e-06	0.21007	-0.065567
2.91583e-05	7.5263e-06	-0.034526	0.244296
2.91583e-05	8.8947e-06	-0.247191	-0.063652
2.91583e-05	1.02632e-05	-0.459581	-0.029912
2.91583e-05	1.16316e-05	-0.358722	-0.099549
2.91583e-05	1.3e-05	-0.446132	0.063343
2.7937e-05	-1.3e-05	-0.092043	0.065382
2.7937e-05	-1.15556e-05	-0.10078	0.130795
2.7937e-05	-1.01111e-05	-0.193681	-0.00921
2.7937e-05	-8.6667e-06	0.125401	0.10943
2.7937e-05	-7.2222e-06	0.052132	0.29636
2.7937e-05	-5.7778e-06	0.096636	0.263623
2.7937e-05	-4.3333e-06	0.340367	0.13043
2.7937e-05	-2.8889e-06	0.250689	-0.167548
2.7937e-05	-1.4444e-06	0.193024	-0.082791
2.7937e-05	0	0.137035	-0.345938
2.7937e-05	1.4444e-06	0.235192	-0.341181
2.7937e-05	2.8889e-06	0.453534	-0.11902
2.7937e-05	4.3333e-06	0.023766	-0.322285
2.7937e-05	5.7778e-06	0.090346	-0.140076
2.7937e-05	7.2222e-06	0.088442	-0.077061
2.7937e-05	8.6667e-06	0.096036	0.182265
2.7937e-05	1.01111e-05	0.096846	-0.125819
2.7937e-05	1.15556e-05	-0.283846	-0.196708
2.7937e-05	1.3e-05	-0.425666	-0.11768
2.67157e-05	-1.3e-05	-0.190426	0.204816
2.67157e-05	-1.15556e-05	-0.234307	0.131834
2.67157e-05	-1.01111e-05	-0.136921	0.067299
2.67157e-05	-8.6667e-06	0.028011	0.131733
2.67157e-05	-7.2222e-06	0.270878	0.153435
2.67157e-05	-5.7778e-06	0.20387	0.219404
2.67157e-05	-4.3333e-06	0.538537	0.256067
2.67157e-05	-2.8889e-06	0.733799	0.393111
2.67157e-05	-1.4444e-06	0.430509	0.23889
2.67157e-05	0	0.058751	-0.191655
2.67157e-05	1.4444e-06	0.109106	-0.110038
2.67157e-05	2.8889e-06	0.372574	-0.141372
2.67157e-05	4.3333e-06	0.311611	-0.20821
2.67157e-05	5.7778e-06	0.12217	-0.175979
2.67157e-05	7.2222e-06	0.040692	-0.039462
2.67157e-05	8.6667e-06	0.124477	0.240231
2.67157e-05	1.01111e-05	0.059775	-0.308625
2.67157e-05	1.15556e-05	-0.230628	-0.211346
2.67157e-05	1.3e-05	-0.446762	-0.241372
2.54944e-05	-1.3e-05	-0.047705	0.232627
2.54944e-05	-1.16316e-05	-0.185442	0.290981
2.54944e-05	-1.02632e-05	-0.193557	0.182585
2.54944e-05	-8.8947e-06	0.087224	0.075241
2.54944e-05	-7.5263e-06	0.020464	0.087985
2.54944e-05	-6.1579e-06	-0.128046	0.487144
2.54944e-05	-4.7895e-06	0.44289	0.745551
2.54944e-05	-3.4211e-06	0.471183	0.436239
2.54944e-05	-2.0526e-06	0.18586	0.16159
2.54944e-05	-6.842e-07	0.352724	-0.005132
2.54944e-05	6.842e-07	-0.03321	-0.071918
2.54944e-05	2.0526e-06	0.363578	-0.201349
2.54944e-05	3.4211e-06	0.263993	-0.00088
2.54944e-05	4.7895e-06	0.567024	-0.116856
2.54944e-05	6.1579e-06	0.44109	-0.067642
2.54944e-05	7.5263e-06	0.327941	-0.224469
2.54944e-05	8.8947e-06	-0.000176	-0.197657
2.54944e-05	1.02632e-05	-0.079455	-0.075226
2.54944e-05	1.16316e-05	-0.08712	-0.1135
2.54944e-05	1.3e-05	-0.343328	-0.233163
2.42731e-05	-1.3e-05	-0.066148	0.286833
2.42731e-05	-1.17e-05	-0.202409	0.162799
2.42731e-05	-1.04e-05	-0.159211	0.105757
2.42731e-05	-9.1e-06	-0.082174	0.090218
2.42731e-05	-7.8e-06	-0.032286	0.026493
2.42731e-05	-6.5e-06	0.249055	0.187123
2.42731e-05	-5.2e-06	0.190255	0.421074
2.42731e-05	-3.9e-06	0.445879	0.578154
2.42731e-05	-2.6e-06	0.448464	0.384413
2.42731e-05	-1.3e-06	0.6721	0.236415
2.42731e-05	0	0.520019	0.093769
2.42731e-05	1.3e-06	0.17431	-0.079721
2.42731e-05	2.6e-06	0.205808	0.031764
2.42731e-05	3.9e-06	0.420616	0.297025
2.42731e-05	5.2e-06	0.224914	-0.021461
2.42731e-05	6.5e-06	0.328774	-0.101176
2.42731e-05	7.8e-06	0.084917	-0.014502
2.42731e-05	9.1e-06	-0.1435	-0.310712
2.42731e-05	1.04e-05	-0.125548	-0.050433
2.42731e-05	1.17e-05	-0.162035	-0.100557
2.42731e-05	1.3e-05	-0.344659	-0.19771
2.30518e-05	-1.3e-05	-0.381646	0.223207
2.30518e-05	-1.16316e-05	-0.286146	0.356625
2.30518e-05	-1.02632e-05	-0.17054	0.109586
2.30518e-05	-8.8947e-06	0.168372	0.319335
2.30518e-05	-7.5263e-06	0.358217	0.47833
2.30518e-05	-6.1579e-06	0.520166	0.435494
2.30518e-05	-4.7895e-06	0.762142	0.426209
2.30518e-05	-3.4211e-06	0.711175	0.469758
2.30518e-05	-2.0526e-06	0.819163	0.444987
2.30518e-05	-6.842e-07	0.746033	0.328248
2.30518e-05	6.842e-07	0.298709	0.393795
2.30518e-05	2.0526e-06	0.218208	0.40061
2.30518e-05	3.4211e-06	0.42572	-0.089352
2.30518e-05	4.7895e-06	0.449422	0.01649
2.30518e-05	6.1579e-06	0.26616	-0.155659
2.30518e-05	7.5263e-06	0.3753	-0.215667
2.30518e-05	8.8947e-06	-0.006489	-0.530152
2.30518e-05	1.02632e-05	-0.209152	-0.36055
2.30518e-05	1.16316e-05	-0.216057	-0.412451
2.30518e-05	1.3e-05	-0.231967	-0.14607
2.18305e-05	-1.3e-05	-0.626379	0.221536
2.18305e-05	-1.17e-05	-0.506959	0.506369
2.18305e-05	-1.04e-05	-0.241246	0.381233
2.18305e-05	-9.1e-06	0.160537	0.625275
2.18305e-05	-7.8e-06	0.306155	0.537391
2.18305e-05	-6.5e-06	0.822287	0.182161
2.18305e-05	-5.2e-06	0.781017	0.211795
2.18305e-05	-3.9e-06	0.68811	0.29816
2.18305e-05	-2.6e-06	0.792821	0.28389
2.18305e-05	-1.3e-06	0.638747	0.370868
2.18305e-05	0	0.738087	0.231014
2.18305e-05	1.3e-06	0.495788	0.052782
2.18305e-05	2.6e-06	0.29607	0.327138
2.18305e-05	3.9e-06	0.248021	0.097616
2.18305e-05	5.2e-06	0.528153	-0.253338
2.18305e-05	6.5e-06	0.179619	-0.363928
2.18305e-05	7.8e-06	0.07879	-0.442591
2.18305e-05	9.1e-06	-0.174834	-0.303959
2.18305e-05	1.04e-05	-0.25175	-0.224086
2.18305e-05	1.17e-05	-0.319889	-0.238982
2.18305e-05	1.3e-05	-0.401754	-0.207867
2.06092e-05	-1.3e-05	-0.425564	0.493482
2.06092e-05	-1.16316e-05	-0.331944	0.568842
2.06092e-05	-1.02632e-05	-0.234189	0.825213
2.06092e-05	-8.8947e-06	0.165552	0.687212
2.06092e-05	-7.5263e-06	0.696532	0.899017
2.06092e-05	-6.1579e-06	0.566641	0.71052
2.06092e-05	-4.7895e-06	0.664991	0.10445
2.06092e-05	-3.4211e-06	0.447833	0.473842
2.06092e-05	-2.0526e-06	0.573806	0.495669
2.06092e-05	-6.842e-07	0.835241	0.346035
2.06092e-05	6.842e-07	0.97264	0.403381
2.06092e-05	2.0526e-06	0.606117	-0.02731
2.06092e-05	3.4211e-06	0.717658	-0.321797
2.06092e-05	4.7895e-06	0.3669	-0.284708
2.06092e-05	6.1579e-06	0.382906	-0.470271
2.06092e-05	7.5263e-06	0.046689	-0.253588
2.06092e-05	8.8947e-06	0.120732	-0.088405
2.06092e-05	1.02632e-05	-0.144876	-0.032458
2.06092e-05	1.16316e-05	-0.17287	-0.243946
2.06092e-05	1.3e-05	-0.56745	-0.329272
1.9388e-05	-1.3e-05	-0.324985	0.177983
1.9388e-05	-1.16316e-05	-0.33508	0.206682
1.9388e-05	-1.02632e-05	-0.245841	0.60068
1.9388e-05	-8.8947e-06	0.188967	0.423539
1.9388e-05	-7.5263e-06	0.431951	0.599732
1.9388e-05	-6.1579e-06	0.468573	0.649449
1.9388e-05	-4.7895e-06	0.542934	0.399946
1.9388e-05	-3.4211e-06	0.587604	0.702752
1.9388e-05	-2.0526e-06	0.698786	0.710858
1.9388e-05	-6.842e-07	1.21054	0.749111
1.9388e-05	6.842e-07	1.47622	0.538428
1.9388e-05	2.0526e-06	1.1852	0.338438
1.9388e-05	3.4211e-06	0.783802	0.083257
1.9388e-05	4.7895e-06	0.662746	-0.290575
1.9388e-05	6.1579e-06	0.331698	-0.04462
1.9388e-05	7.5263e-06	0.347656	-0.187584
1.9388e-05	8.8947e-06	0.491452	-0.027922
1.9388e-05	1.02632e-05	-0.113809	-0.030648
1.9388e-05	1.16316e-05	-0.261985	-0.39197
1.9388e-05	1.3e-05	-0.343927	-0.410706
1.81667e-05	-1.3e-05	-0.58601	0.183136
1.81667e-05	-1.16316e-05	-0.310654	0.213147
1.81667e-05	-1.02632e-05	-0.266531	0.554277
1.81667e-05	-8.8947e-06	-0.115331	0.448071
1.81667e-05	-7.5263e-06	0.446802	0.284655
1.81667e-05	-6.1579e-06	0.549034	0.478268
1.81667e-05	-4.7895e-06	0.614456	0.399484
1.81667e-05	-3.4211e-06	1.18352	0.151163
1.81667e-05	-2.0526e-06	0.751537	0.242451
1.81667e-05	-6.842e-07	0.922936	0.488224
1.81667e-05	6.842e-07	1.16919	0.431441
1.81667e-05	2.0526e-06	1.11499	0.201818
1.81667e-05	3.4211e-06	1.06475	0.21242
1.81667e-05	4.7895e-06	1.00554	0.184045
1.81667e-05	6.1579e-06	0.603305	-0.090651
1.81667e-05	7.5263e-06	0.330087	-0.050683
1.81667e-05	8.8947e-06	0.156265	-0.012319
1.81667e-05	1.02632e-05	-0.036709	-0.188797
1.81667e-05	1.16316e-05	-0.478418	-0.288666
1.81667e-05	1.3e-05	-0.401015	-0.279782
1.69454e-05	-1.3e-05	-0.839173	0.075523
1.69454e-05	-1.17e-05	-0.605235	0.202705
1.69454e-05	-1.04e-05	-0.499606	0.29823
1.69454e-05	-9.1e-06	0.109776	0.422519
1.69454e-05	-7.8e-06	0.415378	0.283292
1.69454e-05	-6.5e-06	0.644643	0.340314
1.69454e-05	-5.2e-06	0.75817	0.229237
1.69454e-05	-3.9e-06	1.19602	0.236661
1.69454e-05	-2.6e-06	1.33108	0.04479
1.69454e-05	-1.3e-06	1.07382	0.165524
1.69454e-05	0	1.13538	0.299152
1.69454e-05	1.3e-06	1.20643	0.160543
1.69454e-05	2.6e-06	1.19925	0.251846
1.69454e-05	3.9e-06	0.893073	0.072777
1.69454e-05	5.2e-06	0.790537	-0.407014
1.69454e-05	6.5e-06	0.561368	-0.257579
1.69454e-05	7.8e-06	0.270082	-0.163778
1.69454e-05	9.1e-06	-0.106724	-0.272503
1.69454e-05	1.04e-05	-0.251328	-0.362147
1.69454e-05	1.17e-05	-0.536885	-0.128959
1.69454e-05	1.3e-05	-0.438775	-0.140454
1.57241e-05	-1.3e-05	-1.15149	-0.005536
1.57241e-05	-1.17e-05	-0.76772	0.122241
1.57241e-05	-1.04e-05	-0.51065	0.147447
1.57241e-05	-9.1e-06	0.313561	0.306125
1.57241e-05	-7.8e-06	0.533093	0.226056
1.57241e-05	-6.5e-06	0.626256	0.157524
1.57241e-05	-5.2e-06	0.871171	0.263681
1.57241e-05	-3.9e-06	0.875026	0.384724
1.57241e-05	-2.6e-06	1.33242	-0.033538
1.57241e-05	-1.3e-06	1.0872	0.153085
1.57241e-05	0	1.20385	0.305307
1.57241e-05	1.3e-06	1.18063	0.1938
1.57241e-05	2.6e-06	1.18952	0.255433
1.57241e-05	3.9e-06	1.19462	0.162486
1.57241e-05	5.2e-06	1.12544	0.097655
1.57241e-05	6.5e-06	0.604573	-0.172669
1.57241e-05	7.8e-06	0.585141	-0.17903
1.57241e-05	9.1e-06	0.010282	-0.171587
1.57241e-05	1.04e-05	-0.326152	-0.128638
1.57241e-05	1.17e-05	-0.431522	-0.072915
1.57241e-05	1.3e-05	-0.495648	0.146448
1.45028e-05	-1.3e-05	-1.27349	-0.11101
1.45028e-05	-1.17e-05	-0.951175	0.174756
1.45028e-05	-1.04e-05	-0.286422	0.141843
1.45028e-05	-9.1e-06	0.411246	0.209172
1.45028e-05	-7.8e-06	0.597069	0.09008
1.45028e-05	-6.5e-06	0.818882	-0.096137
1.45028e-05	-5.2e-06	0.947646	0.009914
1.45028e-05	-3.9e-06	1.26093	-0.119903
1.45028e-05	-2.6e-06	1.24121	-0.006199
1.45028e-05	-1.3e-06	1.11148	-0.222391
1.45028e-05	0	1.09793	0.091291
1.45028e-05	1.3e-06	1.24374	0.287976
1.45028e-05	2.6e-06	1.28169	-0.060545
1.45028e-05	3.9e-06	1.05388	0.005628
1.45028e-05	5.2e-06	0.784359	-0.063316
1.45028e-05	6.5e-06	0.610888	-0.010459
1.45028e-05	7.8e-06	0.538051	-0.24058
1.45028e-05	9.1e-06	0.131104	-0.010029
1.45028e-05	1.04e-05	-0.253431	-0.095116
1.45028e-05	1.17e-05	-0.603099	0.040584
1.45028e-05	1.3e-05	-0.712139	0.102384
1.32815e-05	-1.3e-05	-1.23141	-0.295993
1.32815e-05	-1.17e-05	-0.817497	-0.061115
1.32815e-05	-1.04e-05	-0.275467	0.095697
1.32815e-05	-9.1e-06	0.237174	0.125547
1.32815e-05	-7.8e-06	0.610147	-0.135221
1.32815e-05	-6.5e-06	1.16007	-0.155443
1.32815e-05	-5.2e-06	1.03954	-0.045468
1.32815e-05	-3.9e-06	1.02121	-0.362792
1.32815e-05	-2.6e-06	1.22439	-0.096335
1.32815e-05	-1.3e-06	1.22906	-0.184108
1.32815e-05	0	1.45089	0.097705
1.32815e-05	1.3e-06	1.60886	0.29252
1.32815e-05	2.6e-06	1.35278	0.096218
1.32815e-05	3.9e-06	0.811714	0.116796
1.32815e-05	5.2e-06	0.962273	-0.089008
1.32815e-05	6.5e-06	0.486195	-0.193753
1.32815e-05	7.8e-06	0.567719	-0.167273
1.32815e-05	9.1e-06	0.133569	0.008825
1.32815e-05	1.04e-05	-0.284927	0.027832
1.32815e-05	1.17e-05	-0.677329	0.159497
1.32815e-05	1.3e-05	-0.630172	0.256969
1.20602e-05	-1.36577e-05	-0.92587	-0.267256
1.20602e-05	-1.222e-05	-0.837085	-0.218694
1.20602e-05	-1.07824e-05	-0.348379	-0.101731
1.20602e-05	-9.3447e-06	-0.094623	-0.266818
1.20602e-05	-7.9071e-06	0.608326	-0.129257
1.20602e-05	-6.4694e-06	1.03169	-0.341105
1.20602e-05	-5.0318e-06	1.07026	-0.058559
1.20602e-05	-3.5941e-06	1.20117	-0.243862
1.20602e-05	-2.1565e-06	1.54615	-0.259037
1.20602e-05	-7.188e-07	1.39171	-0.647214
1.20602e-05	7.188e-07	1.2381	-0.232712
1.20602e-05	2.1565e-06	1.20852	0.02931
1.20602e-05	3.5941e-06	0.915557	0.041845
1.20602e-05	5.0318e-06	0.876272	-0.022938
1.20602e-05	6.4694e-06	1.04171	-0.108357
1.20602e-05	7.9071e-06	0.736963	-0.220201
1.20602e-05	9.3447e-06	0.397367	-0.053643
1.20602e-05	1.07824e-05	0.171832	0.003239
1.20602e-05	1.222e-05	-0.356711	0.069927
1.20602e-05	1.36577e-05	-0.654844	0.340671
1.08389e-05	-1.33867e-05	-1.12485	-0.356358
1.08389e-05	-1.19776e-05	-0.675458	-0.234139
1.08389e-05	-1.05684e-05	-0.582886	-0.478373
1.08389e-05	-9.1593e-06	-0.190999	-0.312802
1.08389e-05	-7.7502e-06	0.555396	-0.485866
1.08389e-05	-6.3411e-06	0.699567	-0.691881
1.08389e-05	-4.9319e-06	1.09461	-0.3797
1.08389e-05	-3.5228e-06	1.17914	-0.433655
1.08389e-05	-2.1137e-06	1.23107	-0.386251
1.08389e-05	-7.046e-07	1.29001	-0.383881
1.08389e-05	7.046e-07	1.06702	-0.201651
1.08389e-05	2.1137e-06	1.03056	0.039761
1.08389e-05	3.5228e-06	0.666348	0.175143
1.08389e-05	4.9319e-06	0.895034	-0.081071
1.08389e-05	6.3411e-06	0.784159	0.045993
1.08389e-05	7.7502e-06	0.268941	0.102858
1.08389e-05	9.1593e-06	0.173119	0.079125
1.08389e-05	1.05684e-05	-0.293218	0.029284
1.08389e-05	1.19776e-05	-0.587785	0.189808
1.08389e-05	1.33867e-05	-0.886886	0.309053
9.6176e-06	-1.30104e-05	-1.05613	-0.328541
9.6176e-06	-1.15648e-05	-0.707245	-0.380541
9.6176e-06	-1.01192e-05	-0.637625	-0.485649
9.6176e-06	-8.6736e-06	-0.255852	-0.511567
9.6176e-06	-7.228e-06	0.230354	-0.717736
9.6176e-06	-5.7824e-06	0.694839	-0.573211
9.6176e-06	-4.3368e-06	1.24182	-0.672554
9.6176e-06	-2.8912e-06	1.23687	-0.647625
9.6176e-06	-1.4456e-06	1.36914	-0.62736
9.6176e-06	0	1.07499	-0.41603
9.6176e-06	1.4456e-06	1.10102	-0.235453
9.6176e-06	2.8912e-06	1.0007	-0.11459
9.6176e-06	4.3368e-06	0.721093	0.049627
9.6176e-06	5.7824e-06	1.00624	0.088759
9.6176e-06	7.228e-06	0.756197	0.177847
9.6176e-06	8.6736e-06	0.357256	-0.022337
9.6176e-06	1.01192e-05	0.046092	0.120389
9.6176e-06	1.15648e-05	-0.414854	0.313249
9.6176e-06	1.30104e-05	-0.85225	0.299711
8.3964e-06	-1.25193e-05	-1.12415	-0.618617
8.3964e-06	-1.10464e-05	-0.884471	-0.766534
8.3964e-06	-9.5736e-06	-0.374908	-0.821168
8.3964e-06	-8.1007e-06	0.005638	-0.84098
8.3964e-06	-6.6278e-06	0.617033	-0.946119
8.3964e-06	-5.155e-06	1.17803	-1.05507
8.3964e-06	-3.6821e-06	1.18892	-0.584702
8.3964e-06	-2.2093e-06	0.983929	-0.690246
8.3964e-06	-7.364e-07	0.864117	-0.644675
8.3964e-06	7.364e-07	0.821238	-0.130881
8.3964e-06	2.2093e-06	0.789395	0.096254
8.3964e-06	3.6821e-06	0.622675	0.0763
8.3964e-06	5.155e-06	0.563512	-0.033365
8.3964e-06	6.6278e-06	0.603503	0.065614
8.3964e-06	8.1007e-06	0.201063	0.138615
8.3964e-06	9.5736e-06	-0.06635	0.375739
8.3964e-06	1.10464e-05	-0.41403	0.301938
8.3964e-06	1.25193e-05	-0.650407	0.279923
7.1751e-06	-1.18991e-05	-1.15192	-0.742279
7.1751e-06	-1.04117e-05	-0.925996	-0.807479
7.1751e-06	-8.9243e-06	-0.419836	-0.926755
7.1751e-06	-7.4369e-06	0.245585	-1.04053
7.1751e-06	-5.9495e-06	0.749241	-0.835877
7.1751e-06	-4.4622e-06	1.08115	-0.770136
7.1751e-06	-2.9748e-06	1.09572	-0.575744
7.1751e-06	-1.4874e-06	0.95417	-0.39383
7.1751e-06	0	0.945354	-0.068829
7.1751e-06	1.4874e-06	0.499152	0.185498
7.1751e-06	2.9748e-06	0.648072	-0.072848
7.1751e-06	4.4622e-06	0.65295	0.089947
7.1751e-06	5.9495e-06	0.520258	0.301784
7.1751e-06	7.4369e-06	0.333483	0.068446
7.1751e-06	8.9243e-06	0.25032	0.312136
7.1751e-06	1.04117e-05	-0.040221	0.477256
7.1751e-06	1.18991e-05	-0.213791	0.476327
5.9538e-06	-1.11283e-05	-0.784893	-0.653666
5.9538e-06	-9.6445e-06	-0.552041	-0.694787
5.9538e-06	-8.1607e-06	-0.228608	-0.550566
5.9538e-06	-6.677e-06	0.444589	-0.781261
5.9538e-06	-5.1932e-06	0.709906	-0.735452
5.9538e-06	-3.7094e-06	0.987595	-0.605262
5.9538e-06	-2.2257e-06	0.884168	-0.380166
5.9538e-06	-7.419e-07	0.898789	-0.244749
5.9538e-06	7.419e-07	0.699336	-0.344997
5.9538e-06	2.2257e-06	0.704135	-0.177743
5.9538e-06	3.7094e-06	0.589913	0.095147
5.9538e-06	5.1932e-06	0.392935	0.341909
5.9538e-06	6.677e-06	0.327814	0.507328
5.9538e-06	8.1607e-06	0.080116	0.615907
5.9538e-06	9.6445e-06	-0.108573	0.656734
5.9538e-06	1.11283e-05	-0.467761	0.557539
4.7325e-06	-1.01727e-05	-0.639371	-0.448283
4.7325e-06	-8.6077e-06	-0.265954	-0.542522
4.7325e-06	-7.0426e-06	0.279903	-0.821681
4.7325e-06	-5.4776e-06	0.660614	-0.789853
4.7325e-06	-3.9126e-06	0.530974	-0.446574
4.7325e-06	-2.3475e-06	0.639402	-0.369292
4.7325e-06	-7.825e-07	0.408151	-0.44685
4.7325e-06	7.825e-07	0.646106	-0.317096
4.7325e-06	2.3475e-06	0.510072	0.046636
4.7325e-06	3.9126e-06	0.363629	0.298441
4.7325e-06	5.4776e-06	0.235205	0.376247
4.7325e-06	7.0426e-06	0.209483	0.409463
4.7325e-06	8.6077e-06	0.049059	0.591187
4.7325e-06	1.01727e-05	-0.141565	0.573141
3.5112e-06	-8.9735e-06	-0.550093	-0.383859
3.5112e-06	-7.4779e-06	-0.386344	-0.381322
3.5112e-06	-5.9823e-06	0.039534	-0.506308
3.5112e-06	-4.4867e-06	0.459556	-0.522733
3.5112e-06	-2.9912e-06	0.42187	-0.499827
3.5112e-06	-1.4956e-06	0.542893	-0.381888
3.5112e-06	0	0.596899	-0.235489
3.5112e-06	1.4956e-06	0.523919	-0.173377
3.5112e-06	2.9912e-06	0.351714	0.026022
3.5112e-06	4.4867e-06	0.187142	0.333785
3.5112e-06	5.9823e-06	0.067762	0.531064
3.5112e-06	7.4779e-06	-0.01819	0.343953
3.5112e-06	8.9735e-06	-0.261749	0.272536
2.2899e-06	-7.4134e-06	-0.121463	-0.371693
2.2899e-06	-5.766e-06	0.040474	-0.364099
2.2899e-06	-4.1185e-06	0.2187	-0.248455
2.2899e-06	-2.4711e-06	0.112279	-0.261116
2.2899e-06	-8.237e-07	0.244493	-0.282266
2.2899e-06	8.237e-07	0.182918	-0.177993
2.2899e-06	2.4711e-06	0.246525	0.147308
2.2899e-06	4.1185e-06	0.019412	0.225799
2.2899e-06	5.766e-06	-0.056283	0.250758
2.2899e-06	7.4134e-06	-0.125518	0.354512
1.0686e-06	-5.1756e-06	0.061651	-0.27081
1.0686e-06	-2.5878e-06	0.031247	-0.059277
1.0686e-06	0	-0.039756	-0.047994
1.0686e-06	2.5878e-06	-0.073071	0.14055
1.0686e-06	5.1756e-06	0.001462	0.272672

## Sheet: Ce4
D(Sc(x))	Sc(y)	vz	vr
5.38292e-05	0	0.148344	-0.509187
5.24877e-05	-7.6817e-06	0.289812	-0.525128
5.24877e-05	0	0.190237	-0.405622
5.24877e-05	7.6817e-06	-0.00614	-0.358334
5.11462e-05	-9.2384e-06	-0.047615	-0.257799
5.11462e-05	-6.5989e-06	0.261793	-0.341631
5.11462e-05	-3.9593e-06	0.166479	-0.231872
5.11462e-05	-1.3198e-06	0.324677	-0.419252
5.11462e-05	1.3198e-06	0.039208	-0.184053
5.11462e-05	3.9593e-06	-0.039578	-0.287058
5.11462e-05	6.5989e-06	0.015017	-0.442258
5.11462e-05	9.2384e-06	0.089997	-0.48396
4.98046e-05	-1.03965e-05	0.095889	-0.174759
4.98046e-05	-8.5063e-06	-0.004868	-0.202885
4.98046e-05	-6.616e-06	0.108378	-0.285474
4.98046e-05	-4.7257e-06	0.022338	-0.117497
4.98046e-05	-2.8354e-06	0.108423	-0.354077
4.98046e-05	-9.451e-07	0.223001	-0.089583
4.98046e-05	9.451e-07	0.217752	-0.364079
4.98046e-05	2.8354e-06	0.003297	-0.097332
4.98046e-05	4.7257e-06	0.085695	-0.358781
4.98046e-05	6.616e-06	-0.147456	-0.208538
4.98046e-05	8.5063e-06	-0.077793	-0.264004
4.98046e-05	1.03965e-05	0.022511	-0.456868
4.84631e-05	-1.12796e-05	-0.075233	-0.168923
4.84631e-05	-9.5442e-06	0.209877	-0.242605
4.84631e-05	-7.8089e-06	0.403762	-0.068194
4.84631e-05	-6.0736e-06	0.089297	-0.291926
4.84631e-05	-4.3383e-06	0.261832	-0.221554
4.84631e-05	-2.603e-06	0.270638	-0.048981
4.84631e-05	-8.677e-07	0.169549	-0.290597
4.84631e-05	8.677e-07	0.098065	-0.286004
4.84631e-05	2.603e-06	-0.049566	-0.269615
4.84631e-05	4.3383e-06	0.172526	-0.461155
4.84631e-05	6.0736e-06	0.127632	-0.570692
4.84631e-05	7.8089e-06	0.275739	-0.557854
4.84631e-05	9.5442e-06	0.297099	-0.450605
4.84631e-05	1.12796e-05	0.374772	-0.221208
4.71215e-05	-1.19486e-05	0.169031	-0.292752
4.71215e-05	-9.9572e-06	0.381389	-0.166906
4.71215e-05	-7.9658e-06	0.257733	0.062474
4.71215e-05	-5.9743e-06	0.06428	-0.146729
4.71215e-05	-3.9829e-06	-0.035407	-0.164446
4.71215e-05	-1.9914e-06	0.120881	-0.3742
4.71215e-05	0	0.138913	-0.263847
4.71215e-05	1.9914e-06	0.32248	-0.370481
4.71215e-05	3.9829e-06	0.036815	-0.762584
4.71215e-05	5.9743e-06	-0.0026	-0.618648
4.71215e-05	7.9658e-06	0.187953	-0.447273
4.71215e-05	9.9572e-06	0.342161	-0.301873
4.71215e-05	1.19486e-05	0.253759	-0.269602
4.578e-05	-1.24383e-05	0.20351	-0.191378
4.578e-05	-1.05247e-05	0.145945	-0.401136
4.578e-05	-8.6111e-06	0.024496	-0.384107
4.578e-05	-6.6976e-06	-0.103267	-0.454747
4.578e-05	-4.784e-06	0.136526	-0.420839
4.578e-05	-2.8704e-06	0.429521	-0.134711
4.578e-05	-9.568e-07	-0.007069	-0.300274
4.578e-05	9.568e-07	-0.0211	-0.455371
4.578e-05	2.8704e-06	0.087225	-0.43505
4.578e-05	4.784e-06	0.240201	-0.540715
4.578e-05	6.6976e-06	-0.020565	-0.896291
4.578e-05	8.6111e-06	0.177786	-0.789926
4.578e-05	1.05247e-05	0.190482	-0.623899
4.578e-05	1.24383e-05	0.147602	-0.519279
4.44385e-05	-1.27693e-05	-0.134848	-0.295849
4.44385e-05	-1.0641e-05	-0.305309	-0.287965
4.44385e-05	-8.5128e-06	-0.18796	-0.23623
4.44385e-05	-6.3846e-06	0.115299	-0.103803
4.44385e-05	-4.2564e-06	0.080662	-0.14685
4.44385e-05	-2.1282e-06	-0.091063	-0.298082
4.44385e-05	0	-0.008794	-0.095835
4.44385e-05	2.1282e-06	0.096931	-0.493862
4.44385e-05	4.2564e-06	0.094523	-0.532331
4.44385e-05	6.3846e-06	-0.000394	-0.53743
4.44385e-05	8.5128e-06	0.163419	-0.611259
4.44385e-05	1.0641e-05	0.30744	-0.705416
4.44385e-05	1.27693e-05	0.215675	-0.64336
4.30969e-05	-1.29536e-05	-0.166353	-0.32785
4.30969e-05	-1.12265e-05	-0.003673	-0.233849
4.30969e-05	-9.4993e-06	-0.163984	-0.262231
4.30969e-05	-7.7722e-06	-0.280172	-0.340099
4.30969e-05	-6.045e-06	-0.255326	-0.422501
4.30969e-05	-4.3179e-06	-0.094518	-0.376812
4.30969e-05	-2.5907e-06	-0.038797	-0.514527
4.30969e-05	-8.636e-07	-0.015359	-0.5392
4.30969e-05	8.636e-07	-0.182838	-0.466042
4.30969e-05	2.5907e-06	-0.14959	-0.398997
4.30969e-05	4.3179e-06	-0.331142	-0.582436
4.30969e-05	6.045e-06	0.057703	-0.310204
4.30969e-05	7.7722e-06	0.116884	-0.545031
4.30969e-05	9.4993e-06	0.241252	-0.412737
4.30969e-05	1.12265e-05	0.318715	-0.450783
4.30969e-05	1.29536e-05	0.288836	-0.401753
4.17554e-05	-1.3e-05	0.042927	-0.149547
4.17554e-05	-1.1375e-05	-0.001251	-0.239685
4.17554e-05	-9.75e-06	-0.196622	-0.439755
4.17554e-05	-8.125e-06	-0.419253	-0.434675
4.17554e-05	-6.5e-06	-0.272892	-0.414073
4.17554e-05	-4.875e-06	0.029162	-0.373267
4.17554e-05	-3.25e-06	0.036941	-0.437371
4.17554e-05	-1.625e-06	-0.024931	-0.370045
4.17554e-05	0	-0.044949	-0.406083
4.17554e-05	1.625e-06	0.041848	-0.505251
4.17554e-05	3.25e-06	-0.109411	-0.563181
4.17554e-05	4.875e-06	-0.033277	-0.311867
4.17554e-05	6.5e-06	0.159743	-0.763078
4.17554e-05	8.125e-06	-0.192857	-0.411396
4.17554e-05	9.75e-06	0.236218	-0.575858
4.17554e-05	1.1375e-05	0.265008	-0.394214
4.17554e-05	1.3e-05	0.304266	-0.250606
4.04138e-05	-1.3e-05	-0.033604	-0.120232
4.04138e-05	-1.14706e-05	-0.195896	-0.183345
4.04138e-05	-9.9412e-06	-0.340364	-0.562418
4.04138e-05	-8.4118e-06	-0.30688	-0.27831
4.04138e-05	-6.8824e-06	-0.206999	-0.451639
4.04138e-05	-5.3529e-06	0.028975	-0.340101
4.04138e-05	-3.8235e-06	0.027751	-0.274239
4.04138e-05	-2.2941e-06	0.12093	-0.747457
4.04138e-05	-7.647e-07	0.151278	-0.606731
4.04138e-05	7.647e-07	-0.063533	-0.554422
4.04138e-05	2.2941e-06	-0.083381	-0.682544
4.04138e-05	3.8235e-06	-0.14731	-0.14887
4.04138e-05	5.3529e-06	0.170807	-0.407654
4.04138e-05	6.8824e-06	0.266399	-0.383266
4.04138e-05	8.4118e-06	0.111113	-0.539387
4.04138e-05	9.9412e-06	0.267637	-0.240824
4.04138e-05	1.14706e-05	0.330344	-0.228796
4.04138e-05	1.3e-05	0.38967	-0.23536
3.90723e-05	-1.3e-05	-0.066402	-0.13775
3.90723e-05	-1.14706e-05	-0.227008	-0.089177
3.90723e-05	-9.9412e-06	-0.314002	-0.372332
3.90723e-05	-8.4118e-06	-0.395732	-0.300263
3.90723e-05	-6.8824e-06	-0.160312	-0.309134
3.90723e-05	-5.3529e-06	0.084811	-0.315753
3.90723e-05	-3.8235e-06	-0.094431	-0.445329
3.90723e-05	-2.2941e-06	0.168041	-0.532096
3.90723e-05	-7.647e-07	-0.022934	-0.591096
3.90723e-05	7.647e-07	0.180944	-0.282689
3.90723e-05	2.2941e-06	0.440565	-0.33036
3.90723e-05	3.8235e-06	0.314302	-0.49822
3.90723e-05	5.3529e-06	0.118504	-0.424895
3.90723e-05	6.8824e-06	0.025132	-0.550607
3.90723e-05	8.4118e-06	0.371014	-0.490701
3.90723e-05	9.9412e-06	0.375768	-0.548598
3.90723e-05	1.14706e-05	0.29669	-0.306629
3.90723e-05	1.3e-05	0.262978	-0.216691
3.77308e-05	-1.3e-05	-0.322146	-0.091922
3.77308e-05	-1.14706e-05	-0.36736	-0.086169
3.77308e-05	-9.9412e-06	-0.205759	-0.152408
3.77308e-05	-8.4118e-06	-0.323782	-0.383082
3.77308e-05	-6.8824e-06	-0.47703	-0.442235
3.77308e-05	-5.3529e-06	-0.147612	-0.389706
3.77308e-05	-3.8235e-06	0.053006	-0.432824
3.77308e-05	-2.2941e-06	0.078605	-0.769108
3.77308e-05	-7.647e-07	0.049662	-0.865328
3.77308e-05	7.647e-07	0.281795	-0.583089
3.77308e-05	2.2941e-06	0.489044	-0.346716
3.77308e-05	3.8235e-06	0.500197	-0.294643
3.77308e-05	5.3529e-06	0.15802	-0.276256
3.77308e-05	6.8824e-06	0.246274	-0.433056
3.77308e-05	8.4118e-06	0.47063	-0.374022
3.77308e-05	9.9412e-06	0.311447	-0.393793
3.77308e-05	1.14706e-05	0.318274	-0.277936
3.77308e-05	1.3e-05	0.381809	-0.246415
3.63892e-05	-1.3e-05	-0.330401	-0.13447
3.63892e-05	-1.14706e-05	-0.460568	-0.095154
3.63892e-05	-9.9412e-06	-0.354893	0.019437
3.63892e-05	-8.4118e-06	-0.427589	-0.326356
3.63892e-05	-6.8824e-06	-0.443706	-0.37408
3.63892e-05	-5.3529e-06	-0.128694	-0.373589
3.63892e-05	-3.8235e-06	-0.062788	-0.498789
3.63892e-05	-2.2941e-06	0.069031	-0.873219
3.63892e-05	-7.647e-07	-0.048617	-0.420855
3.63892e-05	7.647e-07	0.189027	-0.31854
3.63892e-05	2.2941e-06	0.388807	-0.596787
3.63892e-05	3.8235e-06	0.243146	-0.466874
3.63892e-05	5.3529e-06	0.207737	-0.431997
3.63892e-05	6.8824e-06	0.327084	-0.551635
3.63892e-05	8.4118e-06	0.33328	-0.572196
3.63892e-05	9.9412e-06	0.120279	-0.481551
3.63892e-05	1.14706e-05	0.119014	-0.439348
3.63892e-05	1.3e-05	0.217244	-0.179611
3.50477e-05	-1.3e-05	-0.348027	0.129165
3.50477e-05	-1.14706e-05	-0.232379	0.206102
3.50477e-05	-9.9412e-06	-0.245585	0.155915
3.50477e-05	-8.4118e-06	-0.176492	0.065613
3.50477e-05	-6.8824e-06	-0.080816	-0.344918
3.50477e-05	-5.3529e-06	-0.084346	-0.315326
3.50477e-05	-3.8235e-06	0.284309	-0.516557
3.50477e-05	-2.2941e-06	0.185643	-0.554888
3.50477e-05	-7.647e-07	0.042414	-0.352825
3.50477e-05	7.647e-07	0.229151	-0.065938
3.50477e-05	2.2941e-06	0.436292	-0.496267
3.50477e-05	3.8235e-06	0.045538	-0.512203
3.50477e-05	5.3529e-06	0.096715	-0.458606
3.50477e-05	6.8824e-06	0.023423	-0.462354
3.50477e-05	8.4118e-06	0.117486	-0.477379
3.50477e-05	9.9412e-06	0.101361	-0.484074
3.50477e-05	1.14706e-05	0.032331	-0.400922
3.50477e-05	1.3e-05	0.180834	-0.117733
3.37062e-05	-1.3e-05	-0.032274	0.309996
3.37062e-05	-1.14706e-05	-0.251655	0.308136
3.37062e-05	-9.9412e-06	-0.266839	0.362381
3.37062e-05	-8.4118e-06	-0.158809	0.350827
3.37062e-05	-6.8824e-06	0.075312	0.097494
3.37062e-05	-5.3529e-06	0.094987	0.332079
3.37062e-05	-3.8235e-06	0.243434	0.002544
3.37062e-05	-2.2941e-06	0.509199	-0.003921
3.37062e-05	-7.647e-07	0.24956	-0.134935
3.37062e-05	7.647e-07	0.296613	-0.566407
3.37062e-05	2.2941e-06	0.465497	-0.331862
3.37062e-05	3.8235e-06	0.349041	-0.306889
3.37062e-05	5.3529e-06	0.147334	-0.474072
3.37062e-05	6.8824e-06	-0.014759	-0.297677
3.37062e-05	8.4118e-06	0.11012	-0.369782
3.37062e-05	9.9412e-06	0.067455	-0.445519
3.37062e-05	1.14706e-05	0.052153	-0.207384
3.37062e-05	1.3e-05	0.043466	0.014718
3.23646e-05	-1.3e-05	-0.242062	0.330317
3.23646e-05	-1.15556e-05	-0.169201	0.472928
3.23646e-05	-1.01111e-05	-0.25432	0.391186
3.23646e-05	-8.6667e-06	-0.142149	0.186494
3.23646e-05	-7.2222e-06	0.054696	0.289796
3.23646e-05	-5.7778e-06	0.115613	0.101817
3.23646e-05	-4.3333e-06	-0.099046	0.574102
3.23646e-05	-2.8889e-06	0.438185	0.381367
3.23646e-05	-1.4444e-06	0.382039	0.306914
3.23646e-05	0	0.153619	-0.360846
3.23646e-05	1.4444e-06	0.487298	-0.269057
3.23646e-05	2.8889e-06	0.287851	-0.059153
3.23646e-05	4.3333e-06	0.188868	-0.226747
3.23646e-05	5.7778e-06	0.07083	-0.301579
3.23646e-05	7.2222e-06	0.066549	-0.258074
3.23646e-05	8.6667e-06	-0.041203	-0.291612
3.23646e-05	1.01111e-05	-0.202251	-0.216403
3.23646e-05	1.15556e-05	-0.181003	-0.075374
3.23646e-05	1.3e-05	-0.375339	0.055586
3.10231e-05	-1.3e-05	-0.438476	0.134144
3.10231e-05	-1.15556e-05	-0.230692	0.271738
3.10231e-05	-1.01111e-05	0.063334	0.250734
3.10231e-05	-8.6667e-06	0.151817	0.300287
3.10231e-05	-7.2222e-06	-0.240933	0.091832
3.10231e-05	-5.7778e-06	0.039033	0.364642
3.10231e-05	-4.3333e-06	0.16733	0.28641
3.10231e-05	-2.8889e-06	0.144646	0.448749
3.10231e-05	-1.4444e-06	0.33094	0.123213
3.10231e-05	0	0.654762	-0.078927
3.10231e-05	1.4444e-06	0.523702	-0.107721
3.10231e-05	2.8889e-06	0.332045	-0.083834
3.10231e-05	4.3333e-06	0.273576	-0.158638
3.10231e-05	5.7778e-06	0.014313	-0.122862
3.10231e-05	7.2222e-06	-0.058332	-0.197262
3.10231e-05	8.6667e-06	-0.019176	-0.090061
3.10231e-05	1.01111e-05	-0.209678	-0.163088
3.10231e-05	1.15556e-05	-0.384665	-0.092096
3.10231e-05	1.3e-05	-0.282838	-0.172516
2.96815e-05	-1.3e-05	-0.517592	0.162923
2.96815e-05	-1.16316e-05	-0.409949	0.328364
2.96815e-05	-1.02632e-05	-0.055611	0.207641
2.96815e-05	-8.8947e-06	0.222145	0.1523
2.96815e-05	-7.5263e-06	0.443681	0.145694
2.96815e-05	-6.1579e-06	0.108352	0.353606
2.96815e-05	-4.7895e-06	-0.193902	0.377413
2.96815e-05	-3.4211e-06	0.301056	0.358623
2.96815e-05	-2.0526e-06	0.467976	0.49368
2.96815e-05	-6.842e-07	0.464408	0.274333
2.96815e-05	6.842e-07	0.554328	0.016831
2.96815e-05	2.0526e-06	0.404697	-0.150377
2.96815e-05	3.4211e-06	0.391443	-0.294902
2.96815e-05	4.7895e-06	0.606815	-0.211251
2.96815e-05	6.1579e-06	0.154748	-0.16124
2.96815e-05	7.5263e-06	-0.069884	-0.313461
2.96815e-05	8.8947e-06	-0.081176	-0.212447
2.96815e-05	1.02632e-05	-0.182808	-0.205944
2.96815e-05	1.16316e-05	-0.06926	-0.14018
2.96815e-05	1.3e-05	-0.226198	-0.087435
2.834e-05	-1.3e-05	-0.398481	0.117652
2.834e-05	-1.16316e-05	-0.469707	0.199793
2.834e-05	-1.02632e-05	0.014147	0.099195
2.834e-05	-8.8947e-06	0.415051	0.316394
2.834e-05	-7.5263e-06	0.386649	0.35788
2.834e-05	-6.1579e-06	0.379156	0.502465
2.834e-05	-4.7895e-06	0.295264	0.127423
2.834e-05	-3.4211e-06	0.490761	-0.055085
2.834e-05	-2.0526e-06	0.470636	0.116336
2.834e-05	-6.842e-07	0.198951	0.272834
2.834e-05	6.842e-07	0.205331	0.328453
2.834e-05	2.0526e-06	0.523246	0.273434
2.834e-05	3.4211e-06	0.490124	-0.091425
2.834e-05	4.7895e-06	0.495289	-0.112622
2.834e-05	6.1579e-06	0.263992	-0.210921
2.834e-05	7.5263e-06	0.020299	-0.25924
2.834e-05	8.8947e-06	-0.003182	-0.282425
2.834e-05	1.02632e-05	-0.034291	-0.389597
2.834e-05	1.16316e-05	-0.28765	-0.450748
2.834e-05	1.3e-05	-0.489752	-0.147255
2.69985e-05	-1.3e-05	-0.43874	0.162832
2.69985e-05	-1.16316e-05	-0.139988	0.014847
2.69985e-05	-1.02632e-05	0.281951	0.060198
2.69985e-05	-8.8947e-06	0.441292	0.208295
2.69985e-05	-7.5263e-06	0.371812	0.380143
2.69985e-05	-6.1579e-06	0.554576	0.106004
2.69985e-05	-4.7895e-06	0.640866	-0.322606
2.69985e-05	-3.4211e-06	0.574572	-0.120773
2.69985e-05	-2.0526e-06	0.67376	0.352884
2.69985e-05	-6.842e-07	0.569285	0.034459
2.69985e-05	6.842e-07	0.509198	-0.027473
2.69985e-05	2.0526e-06	0.828906	-0.207904
2.69985e-05	3.4211e-06	0.75968	-0.313408
2.69985e-05	4.7895e-06	0.549676	-0.186921
2.69985e-05	6.1579e-06	0.250533	-0.30201
2.69985e-05	7.5263e-06	0.173742	-0.170797
2.69985e-05	8.8947e-06	0.03646	-0.302792
2.69985e-05	1.02632e-05	0.030803	-0.51943
2.69985e-05	1.16316e-05	-0.092894	-0.565442
2.69985e-05	1.3e-05	-0.494478	-0.354221
2.56569e-05	-1.3e-05	-0.555822	0.119787
2.56569e-05	-1.16316e-05	-0.302947	0.295389
2.56569e-05	-1.02632e-05	-0.01132	0.232729
2.56569e-05	-8.8947e-06	0.134159	0.123683
2.56569e-05	-7.5263e-06	0.527085	0.011808
2.56569e-05	-6.1579e-06	0.573216	0.097278
2.56569e-05	-4.7895e-06	0.718861	-0.018687
2.56569e-05	-3.4211e-06	0.757525	-0.050512
2.56569e-05	-2.0526e-06	0.812104	0.028626
2.56569e-05	-6.842e-07	0.633515	-0.038749
2.56569e-05	6.842e-07	0.509169	-0.205533
2.56569e-05	2.0526e-06	1.01195	-0.309433
2.56569e-05	3.4211e-06	0.818133	-0.113231
2.56569e-05	4.7895e-06	0.442302	-0.370635
2.56569e-05	6.1579e-06	0.340446	-0.442009
2.56569e-05	7.5263e-06	0.297911	-0.361951
2.56569e-05	8.8947e-06	0.072267	-0.553361
2.56569e-05	1.02632e-05	0.11168	-0.549618
2.56569e-05	1.16316e-05	-0.239581	-0.517692
2.56569e-05	1.3e-05	-0.536453	-0.761415
2.43154e-05	-1.3e-05	-0.438714	0.101753
2.43154e-05	-1.17e-05	-0.47967	0.102618
2.43154e-05	-1.04e-05	-0.099632	0.358064
2.43154e-05	-9.1e-06	0.081786	0.295565
2.43154e-05	-7.8e-06	0.228681	0.228003
2.43154e-05	-6.5e-06	0.521304	0.153175
2.43154e-05	-5.2e-06	0.550036	0.20025
2.43154e-05	-3.9e-06	0.380811	-0.03446
2.43154e-05	-2.6e-06	0.779466	-0.033632
2.43154e-05	-1.3e-06	0.751332	-0.086306
2.43154e-05	0	1.02882	0.216661
2.43154e-05	1.3e-06	0.996028	-0.364313
2.43154e-05	2.6e-06	0.998825	-0.428121
2.43154e-05	3.9e-06	0.871002	-0.086896
2.43154e-05	5.2e-06	0.705186	-0.106455
2.43154e-05	6.5e-06	0.696111	-0.464655
2.43154e-05	7.8e-06	0.282429	-0.483305
2.43154e-05	9.1e-06	0.165713	-0.482823
2.43154e-05	1.04e-05	-0.098153	-0.528898
2.43154e-05	1.17e-05	-0.430146	-0.555616
2.43154e-05	1.3e-05	-0.576417	-0.514332
2.29738e-05	-1.3e-05	-0.384313	0.313091
2.29738e-05	-1.16316e-05	-0.253459	0.375017
2.29738e-05	-1.02632e-05	0.065922	0.403594
2.29738e-05	-8.8947e-06	0.379643	0.4451
2.29738e-05	-7.5263e-06	0.684679	0.281563
2.29738e-05	-6.1579e-06	0.570441	0.114118
2.29738e-05	-4.7895e-06	0.692878	0.022028
2.29738e-05	-3.4211e-06	0.795337	-0.147831
2.29738e-05	-2.0526e-06	0.934992	-0.361726
2.29738e-05	-6.842e-07	1.29912	-0.31204
2.29738e-05	6.842e-07	1.24252	-0.35423
2.29738e-05	2.0526e-06	1.02067	-0.396326
2.29738e-05	3.4211e-06	1.10026	-0.222744
2.29738e-05	4.7895e-06	0.867302	-0.176632
2.29738e-05	6.1579e-06	0.527384	-0.326762
2.29738e-05	7.5263e-06	0.323864	-0.592509
2.29738e-05	8.8947e-06	0.039872	-0.445314
2.29738e-05	1.02632e-05	-0.182965	-0.375008
2.29738e-05	1.16316e-05	-0.528207	-0.415017
2.29738e-05	1.3e-05	-0.482404	-0.680085
2.16323e-05	-1.3e-05	-0.498047	0.338262
2.16323e-05	-1.15556e-05	-0.42782	0.305164
2.16323e-05	-1.01111e-05	-0.120152	0.587492
2.16323e-05	-8.6667e-06	0.623796	0.57012
2.16323e-05	-7.2222e-06	0.565397	0.199794
2.16323e-05	-5.7778e-06	0.940624	0.270788
2.16323e-05	-4.3333e-06	0.957078	0.176911
2.16323e-05	-2.8889e-06	1.1333	-0.063957
2.16323e-05	-1.4444e-06	1.08425	0.150358
2.16323e-05	0	1.26967	-0.006584
2.16323e-05	1.4444e-06	1.24789	-0.246427
2.16323e-05	2.8889e-06	1.06311	-0.197546
2.16323e-05	4.3333e-06	1.32643	-0.395704
2.16323e-05	5.7778e-06	1.01902	-0.252572
2.16323e-05	7.2222e-06	0.856789	-0.299895
2.16323e-05	8.6667e-06	0.335638	-0.501603
2.16323e-05	1.01111e-05	0.155	-0.519816
2.16323e-05	1.15556e-05	-0.149969	-0.526769
2.16323e-05	1.3e-05	-0.566961	-0.219148
2.02908e-05	-1.3e-05	-0.740754	0.427379
2.02908e-05	-1.14706e-05	-0.5523	0.294609
2.02908e-05	-9.9412e-06	-0.257597	0.577272
2.02908e-05	-8.4118e-06	0.37495	0.56298
2.02908e-05	-6.8824e-06	0.725313	0.632901
2.02908e-05	-5.3529e-06	0.930138	0.394843
2.02908e-05	-3.8235e-06	1.18688	-0.05844
2.02908e-05	-2.2941e-06	1.15559	0.057181
2.02908e-05	-7.647e-07	1.40367	-0.011232
2.02908e-05	7.647e-07	1.30016	-0.240295
2.02908e-05	2.2941e-06	1.66158	0.051162
2.02908e-05	3.8235e-06	1.35598	0.244578
2.02908e-05	5.3529e-06	1.38947	-0.109192
2.02908e-05	6.8824e-06	1.2277	-0.487541
2.02908e-05	8.4118e-06	1.12472	-0.540176
2.02908e-05	9.9412e-06	0.429706	-0.366524
2.02908e-05	1.14706e-05	0.220309	-0.653144
2.02908e-05	1.3e-05	-0.328818	-0.51125
1.89492e-05	-1.3e-05	-0.831157	0.30216
1.89492e-05	-1.15556e-05	-0.708874	0.226767
1.89492e-05	-1.01111e-05	-0.305528	0.592126
1.89492e-05	-8.6667e-06	0.143093	0.368396
1.89492e-05	-7.2222e-06	0.609425	0.549631
1.89492e-05	-5.7778e-06	0.994995	0.573609
1.89492e-05	-4.3333e-06	1.25176	0.230645
1.89492e-05	-2.8889e-06	1.27998	-0.023608
1.89492e-05	-1.4444e-06	1.51262	-0.202026
1.89492e-05	0	1.69622	-0.128994
1.89492e-05	1.4444e-06	1.82436	0.139644
1.89492e-05	2.8889e-06	1.44279	0.022759
1.89492e-05	4.3333e-06	1.47338	-0.221299
1.89492e-05	5.7778e-06	1.54322	-0.474211
1.89492e-05	7.2222e-06	1.29719	-0.628732
1.89492e-05	8.6667e-06	0.658062	-0.463988
1.89492e-05	1.01111e-05	0.300001	-0.464866
1.89492e-05	1.15556e-05	-0.317902	-0.249157
1.89492e-05	1.3e-05	-0.760182	-0.18127
1.76077e-05	-1.3e-05	-1.33371	0.349749
1.76077e-05	-1.14706e-05	-1.05393	0.487126
1.76077e-05	-9.9412e-06	-0.480691	0.492806
1.76077e-05	-8.4118e-06	-0.147692	0.588389
1.76077e-05	-6.8824e-06	0.850876	0.671645
1.76077e-05	-5.3529e-06	1.22494	0.406656
1.76077e-05	-3.8235e-06	1.38406	0.277692
1.76077e-05	-2.2941e-06	1.38516	0.013471
1.76077e-05	-7.647e-07	1.75174	0.305023
1.76077e-05	7.647e-07	1.74002	0.259238
1.76077e-05	2.2941e-06	1.97179	0.118084
1.76077e-05	3.8235e-06	1.79996	-0.104583
1.76077e-05	5.3529e-06	1.73256	-0.145874
1.76077e-05	6.8824e-06	1.73835	-0.221844
1.76077e-05	8.4118e-06	1.54536	-0.33957
1.76077e-05	9.9412e-06	0.875004	-0.284781
1.76077e-05	1.14706e-05	0.269122	-0.135765
1.76077e-05	1.3e-05	-0.331356	-0.048444
1.62662e-05	-1.3e-05	-1.4791	0.360747
1.62662e-05	-1.15556e-05	-1.0629	0.335718
1.62662e-05	-1.01111e-05	-0.512293	0.443544
1.62662e-05	-8.6667e-06	0.105058	0.500179
1.62662e-05	-7.2222e-06	0.553065	0.723266
1.62662e-05	-5.7778e-06	1.27991	0.689373
1.62662e-05	-4.3333e-06	1.54718	0.284999
1.62662e-05	-2.8889e-06	1.30064	0.632949
1.62662e-05	-1.4444e-06	1.75316	0.265713
1.62662e-05	0	1.76804	0.43169
1.62662e-05	1.4444e-06	2.37378	0.023609
1.62662e-05	2.8889e-06	1.99828	0.127602
1.62662e-05	4.3333e-06	2.00624	0.046926
1.62662e-05	5.7778e-06	1.75387	-0.202145
1.62662e-05	7.2222e-06	1.26586	-0.087742
1.62662e-05	8.6667e-06	0.867107	0.007517
1.62662e-05	1.01111e-05	0.14635	0.018256
1.62662e-05	1.15556e-05	-0.521117	-0.068512
1.62662e-05	1.3e-05	-0.823149	0.011013
1.49246e-05	-1.3e-05	-1.56624	0.093785
1.49246e-05	-1.15556e-05	-1.1336	0.155181
1.49246e-05	-1.01111e-05	-0.366204	0.408067
1.49246e-05	-8.6667e-06	0.140636	0.507706
1.49246e-05	-7.2222e-06	0.386649	0.552741
1.49246e-05	-5.7778e-06	1.01649	0.606814
1.49246e-05	-4.3333e-06	1.45994	0.569237
1.49246e-05	-2.8889e-06	1.41866	0.482319
1.49246e-05	-1.4444e-06	1.68982	0.586231
1.49246e-05	0	1.86462	0.23158
1.49246e-05	1.4444e-06	1.56444	0.181943
1.49246e-05	2.8889e-06	1.44721	0.216126
1.49246e-05	4.3333e-06	1.74768	0.179889
1.49246e-05	5.7778e-06	1.73733	0.00903
1.49246e-05	7.2222e-06	1.30048	0.009667
1.49246e-05	8.6667e-06	0.712516	0.208897
1.49246e-05	1.01111e-05	-0.127129	0.007405
1.49246e-05	1.15556e-05	-0.482311	0.037964
1.49246e-05	1.3e-05	-1.04691	0.114079
1.35831e-05	-1.3e-05	-1.77796	-0.266426
1.35831e-05	-1.15556e-05	-1.27305	-0.021592
1.35831e-05	-1.01111e-05	-0.645767	-0.069984
1.35831e-05	-8.6667e-06	0.091159	0.311356
1.35831e-05	-7.2222e-06	0.48775	0.427448
1.35831e-05	-5.7778e-06	0.935031	0.386284
1.35831e-05	-4.3333e-06	1.26926	0.250184
1.35831e-05	-2.8889e-06	1.93982	-0.031497
1.35831e-05	-1.4444e-06	1.78338	0.25434
1.35831e-05	0	1.91683	0.165812
1.35831e-05	1.4444e-06	1.71833	0.261613
1.35831e-05	2.8889e-06	1.80342	0.190125
1.35831e-05	4.3333e-06	2.00767	0.068046
1.35831e-05	5.7778e-06	1.62019	0.227879
1.35831e-05	7.2222e-06	1.2717	0.150589
1.35831e-05	8.6667e-06	1.01379	0.072518
1.35831e-05	1.01111e-05	0.269685	0.215184
1.35831e-05	1.15556e-05	-0.647024	0.42622
1.35831e-05	1.3e-05	-1.01977	0.43976
1.22415e-05	-1.3366e-05	-1.95154	-0.482497
1.22415e-05	-1.18809e-05	-1.37662	-0.406502
1.22415e-05	-1.03958e-05	-0.791969	-0.213446
1.22415e-05	-8.9107e-06	-0.033643	0.004537
1.22415e-05	-7.4256e-06	0.612196	0.019346
1.22415e-05	-5.9404e-06	0.946476	0.206182
1.22415e-05	-4.4553e-06	1.36645	0.177611
1.22415e-05	-2.9702e-06	2.08097	-0.058513
1.22415e-05	-1.4851e-06	2.01905	0.036083
1.22415e-05	0	1.90982	-0.122646
1.22415e-05	1.4851e-06	1.72351	0.192865
1.22415e-05	2.9702e-06	2.00763	0.083185
1.22415e-05	4.4553e-06	1.70751	0.078817
1.22415e-05	5.9404e-06	1.70636	0.272495
1.22415e-05	7.4256e-06	1.4813	0.205544
1.22415e-05	8.9107e-06	0.902547	0.358868
1.22415e-05	1.03958e-05	0.215122	0.536916
1.22415e-05	1.18809e-05	-0.803807	0.527467
1.22415e-05	1.3366e-05	-0.744123	0.440487
1.09e-05	-1.31414e-05	-1.36481	-0.531235
1.09e-05	-1.14987e-05	-0.875876	-0.453056
1.09e-05	-9.8561e-06	-0.152878	-0.164301
1.09e-05	-8.2134e-06	0.173308	-0.378942
1.09e-05	-6.5707e-06	0.745533	-0.073627
1.09e-05	-4.928e-06	1.06834	-0.067869
1.09e-05	-3.2854e-06	1.90695	-0.179859
1.09e-05	-1.6427e-06	1.95704	-0.338075
1.09e-05	0	1.90608	-0.025718
1.09e-05	1.6427e-06	1.52789	0.046326
1.09e-05	3.2854e-06	1.92659	0.084964
1.09e-05	4.928e-06	2.01978	0.341373
1.09e-05	6.5707e-06	1.5503	0.489515
1.09e-05	8.2134e-06	1.03369	0.275819
1.09e-05	9.8561e-06	0.790801	0.539291
1.09e-05	1.14987e-05	0.088622	0.506727
1.09e-05	1.31414e-05	-0.546416	0.522941
9.5585e-06	-1.27824e-05	-1.32741	-0.679661
9.5585e-06	-1.11846e-05	-1.19162	-0.563101
9.5585e-06	-9.5868e-06	-0.630363	-0.386086
9.5585e-06	-7.989e-06	-0.178196	-0.424464
9.5585e-06	-6.3912e-06	0.697775	-0.455356
9.5585e-06	-4.7934e-06	1.19911	-0.385674
9.5585e-06	-3.1956e-06	1.46507	-0.499654
9.5585e-06	-1.5978e-06	1.99246	-0.199522
9.5585e-06	0	1.83822	0.193171
9.5585e-06	1.5978e-06	1.54358	0.5188
9.5585e-06	3.1956e-06	1.92152	0.506599
9.5585e-06	4.7934e-06	1.80642	0.442341
9.5585e-06	6.3912e-06	1.87421	0.252392
9.5585e-06	7.989e-06	0.94475	0.092647
9.5585e-06	9.5868e-06	0.587156	0.371588
9.5585e-06	1.11846e-05	0.062534	0.522736
9.5585e-06	1.27824e-05	-0.409109	0.549525
8.2169e-06	-1.22772e-05	-1.47136	-0.840582
8.2169e-06	-1.06402e-05	-0.798911	-0.812419
8.2169e-06	-9.0033e-06	-0.079065	-0.530088
8.2169e-06	-7.3663e-06	0.322832	-0.483802
8.2169e-06	-5.7294e-06	1.22086	-0.447675
8.2169e-06	-4.0924e-06	1.26942	-0.309805
8.2169e-06	-2.4554e-06	1.74595	-0.092101
8.2169e-06	-8.185e-07	1.43265	0.153733
8.2169e-06	8.185e-07	1.359	0.432026
8.2169e-06	2.4554e-06	1.46971	0.551642
8.2169e-06	4.0924e-06	1.88824	0.642777
8.2169e-06	5.7294e-06	1.61284	0.333796
8.2169e-06	7.3663e-06	0.971453	0.347969
8.2169e-06	9.0033e-06	0.14765	0.539262
8.2169e-06	1.06402e-05	-0.034314	0.481171
8.2169e-06	1.22772e-05	-0.275244	0.47743
6.8754e-06	-1.16067e-05	-1.31147	-1.06004
6.8754e-06	-9.9486e-06	-0.704544	-0.946665
6.8754e-06	-8.2905e-06	-0.08616	-0.784904
6.8754e-06	-6.6324e-06	0.665973	-0.475883
6.8754e-06	-4.9743e-06	0.936762	-0.584965
6.8754e-06	-3.3162e-06	1.08352	-0.551264
6.8754e-06	-1.6581e-06	1.0159	-0.567342
6.8754e-06	0	0.912809	-0.2144
6.8754e-06	1.6581e-06	1.06916	0.368478
6.8754e-06	3.3162e-06	1.47586	0.462814
6.8754e-06	4.9743e-06	1.4259	0.728463
6.8754e-06	6.6324e-06	1.5412	0.812311
6.8754e-06	8.2905e-06	1.06326	0.712685
6.8754e-06	9.9486e-06	0.086535	0.46444
6.8754e-06	1.16067e-05	-0.375215	0.718739
5.5338e-06	-1.07399e-05	-1.24573	-1.05964
5.5338e-06	-8.9499e-06	-0.613093	-0.757281
5.5338e-06	-7.16e-06	0.445806	-0.460458
5.5338e-06	-5.37e-06	0.681468	-0.501733
5.5338e-06	-3.58e-06	0.585933	-0.491501
5.5338e-06	-1.79e-06	0.475674	-0.299433
5.5338e-06	0	0.396557	-0.337584
5.5338e-06	1.79e-06	0.581829	0.289685
5.5338e-06	3.58e-06	1.01629	0.554317
5.5338e-06	5.37e-06	1.02879	0.641819
5.5338e-06	7.16e-06	1.37708	0.464142
5.5338e-06	8.9499e-06	0.701502	0.708931
5.5338e-06	1.07399e-05	-0.101822	0.527826
4.1923e-06	-9.6241e-06	-0.569696	-0.703714
4.1923e-06	-7.8743e-06	-0.012505	-0.688541
4.1923e-06	-6.1244e-06	0.661711	-0.660416
4.1923e-06	-4.3746e-06	0.607064	-0.540514
4.1923e-06	-2.6248e-06	0.458166	-0.355221
4.1923e-06	-8.749e-07	0.375046	-0.169897
4.1923e-06	8.749e-07	0.507131	-0.099105
4.1923e-06	2.6248e-06	0.925676	0.019763
4.1923e-06	4.3746e-06	1.03108	0.067878
4.1923e-06	6.1244e-06	1.05675	0.321617
4.1923e-06	7.8743e-06	0.339429	0.714512
4.1923e-06	9.6241e-06	-0.082964	0.525606
2.8508e-06	-8.1577e-06	-0.250514	-0.692477
2.8508e-06	-6.3449e-06	0.327459	-0.483404
2.8508e-06	-4.532e-06	0.466049	-0.469673
2.8508e-06	-2.7192e-06	0.326702	-0.70137
2.8508e-06	-9.064e-07	-0.381047	-0.960491
2.8508e-06	9.064e-07	-0.28029	-0.57057
2.8508e-06	2.7192e-06	0.628939	-0.406545
2.8508e-06	4.532e-06	0.553192	-0.337127
2.8508e-06	6.3449e-06	0.727985	-0.200384
2.8508e-06	8.1577e-06	0.309029	0.243177
1.5092e-06	-6.0924e-06	0.145643	-0.516019
1.5092e-06	-4.3517e-06	0.273323	-0.637871
1.5092e-06	-2.611e-06	0.008918	-0.475227
1.5092e-06	-8.703e-07	-0.653754	-1.24816
1.5092e-06	8.703e-07	-0.756375	-0.62964
1.5092e-06	2.611e-06	0.541397	-0.773555
1.5092e-06	4.3517e-06	0.584575	-0.623365
1.5092e-06	6.0924e-06	0.588904	-0.353392
1.677e-07	0	0.352709	-0.897107

## Sheet: Ce5
D(Sc(x))	Sc(y)	vz	vr
5.32533e-05	-6.5088e-06	0.017256	0.162461
5.32533e-05	0	-0.007814	0.014552
5.32533e-05	6.5088e-06	-0.105079	-0.07414
5.18284e-05	-8.5089e-06	-0.08927	0.057763
5.18284e-05	0	0.00577	0.029908
5.18284e-05	8.5089e-06	-0.100319	0.020818
5.04036e-05	-9.9186e-06	-0.096372	-0.115416
5.04036e-05	-7.439e-06	0.023261	-0.036362
5.04036e-05	-4.9593e-06	-0.065573	-0.300443
5.04036e-05	-2.4797e-06	-0.378057	-0.372521
5.04036e-05	0	-0.395922	-0.31708
5.04036e-05	2.4797e-06	-0.220669	-0.261803
5.04036e-05	4.9593e-06	-0.156065	-0.144671
5.04036e-05	7.439e-06	-0.32514	-0.202593
5.04036e-05	9.9186e-06	-0.176672	-0.214688
4.89788e-05	-1.0968e-05	-0.007196	-0.283957
4.89788e-05	-8.7744e-06	-0.125939	-0.354636
4.89788e-05	-6.5808e-06	-0.020813	-0.335602
4.89788e-05	-4.3872e-06	-0.020205	-0.333552
4.89788e-05	-2.1936e-06	-0.314739	-0.334277
4.89788e-05	0	-0.362275	-0.254133
4.89788e-05	2.1936e-06	-0.308436	-0.307744
4.89788e-05	4.3872e-06	-0.292569	-0.267414
4.89788e-05	6.5808e-06	-0.277418	-0.164815
4.89788e-05	8.7744e-06	-0.22254	-0.194133
4.89788e-05	1.0968e-05	-0.194623	-0.239574
4.75539e-05	-1.17539e-05	0.144631	-0.209484
4.75539e-05	-9.1419e-06	-0.020588	-0.40767
4.75539e-05	-6.5299e-06	-0.095241	-0.316263
4.75539e-05	-3.918e-06	0.120978	-0.266045
4.75539e-05	-1.306e-06	-0.205527	-0.341299
4.75539e-05	1.306e-06	-0.292719	-0.319099
4.75539e-05	3.918e-06	-0.241903	-0.247691
4.75539e-05	6.5299e-06	-0.237025	-0.361384
4.75539e-05	9.1419e-06	-0.167	-0.272773
4.75539e-05	1.17539e-05	-0.108381	-0.335378
4.61291e-05	-1.23268e-05	0.080686	-0.153354
4.61291e-05	-9.8615e-06	0.096147	-0.314922
4.61291e-05	-7.3961e-06	0.060378	-0.19017
4.61291e-05	-4.9307e-06	-0.076518	-0.073436
4.61291e-05	-2.4654e-06	-0.231954	-0.13146
4.61291e-05	0	-0.389434	-0.122063
4.61291e-05	2.4654e-06	-0.243361	-0.281932
4.61291e-05	4.9307e-06	0.040379	-0.262968
4.61291e-05	7.3961e-06	0.082488	-0.388855
4.61291e-05	9.8615e-06	-0.107639	-0.615406
4.61291e-05	1.23268e-05	-0.278356	-0.381819
4.47042e-05	-1.27156e-05	-0.209156	0.039167
4.47042e-05	-1.07594e-05	-0.088486	0.076042
4.47042e-05	-8.8031e-06	0.27593	0.072172
4.47042e-05	-6.8469e-06	0.052899	0.129728
4.47042e-05	-4.8906e-06	0.040177	-0.06177
4.47042e-05	-2.9344e-06	0.052576	0.087408
4.47042e-05	-9.781e-07	-0.237476	-0.003751
4.47042e-05	9.781e-07	-0.159146	-0.006809
4.47042e-05	2.9344e-06	-0.150207	-0.093113
4.47042e-05	4.8906e-06	0.024263	-0.176873
4.47042e-05	6.8469e-06	-0.049748	-0.215438
4.47042e-05	8.8031e-06	-0.197856	-0.440123
4.47042e-05	1.07594e-05	-0.214578	-0.602091
4.47042e-05	1.27156e-05	-0.425515	-0.328084
4.32794e-05	-1.29369e-05	-0.308979	0.000394
4.32794e-05	-1.1212e-05	-0.271139	0.065953
4.32794e-05	-9.4871e-06	-0.116749	0.107262
4.32794e-05	-7.7621e-06	0.229328	0.04362
4.32794e-05	-6.0372e-06	-0.170444	-0.089219
4.32794e-05	-4.3123e-06	-0.010499	0.066733
4.32794e-05	-2.5874e-06	-0.036514	0.208659
4.32794e-05	-8.625e-07	-0.26455	0.157471
4.32794e-05	8.625e-07	-0.172605	-0.096178
4.32794e-05	2.5874e-06	0.036246	0.053232
4.32794e-05	4.3123e-06	0.147803	0.036236
4.32794e-05	6.0372e-06	0.054752	0.187904
4.32794e-05	7.7621e-06	0.057968	-0.13354
4.32794e-05	9.4871e-06	-0.200295	-0.404699
4.32794e-05	1.1212e-05	-0.353488	-0.276248
4.32794e-05	1.29369e-05	-0.426759	-0.282879
4.18546e-05	-1.3e-05	-0.368847	-0.068683
4.18546e-05	-1.1375e-05	-0.405486	0.07208
4.18546e-05	-9.75e-06	-0.269213	0.014928
4.18546e-05	-8.125e-06	-0.154428	-0.001218
4.18546e-05	-6.5e-06	-0.090032	0.234623
4.18546e-05	-4.875e-06	-0.011846	0.213023
4.18546e-05	-3.25e-06	-0.080664	0.268506
4.18546e-05	-1.625e-06	-0.250082	0.155683
4.18546e-05	0	-0.224526	0.22339
4.18546e-05	1.625e-06	0.134373	0.150947
4.18546e-05	3.25e-06	0.25224	0.154134
4.18546e-05	4.875e-06	0.11508	0.172659
4.18546e-05	6.5e-06	0.137453	0.207788
4.18546e-05	8.125e-06	0.155645	0.015504
4.18546e-05	9.75e-06	0.004111	-0.181375
4.18546e-05	1.1375e-05	-0.329048	-0.303215
4.18546e-05	1.3e-05	-0.370078	-0.15938
4.04297e-05	-1.3e-05	-0.373825	-0.018035
4.04297e-05	-1.1375e-05	-0.443149	0.025486
4.04297e-05	-9.75e-06	-0.232756	0.025277
4.04297e-05	-8.125e-06	-0.23868	0.022256
4.04297e-05	-6.5e-06	-0.009815	0.157392
4.04297e-05	-4.875e-06	0.008657	0.170517
4.04297e-05	-3.25e-06	-0.130094	0.153395
4.04297e-05	-1.625e-06	-0.190507	0.222258
4.04297e-05	0	0.013736	0.21481
4.04297e-05	1.625e-06	0.201466	0.102081
4.04297e-05	3.25e-06	0.216461	0.024079
4.04297e-05	4.875e-06	0.275369	0.020903
4.04297e-05	6.5e-06	0.083304	0.196108
4.04297e-05	8.125e-06	0.061933	0.138762
4.04297e-05	9.75e-06	-0.061061	0.11386
4.04297e-05	1.1375e-05	-0.217514	-0.012413
4.04297e-05	1.3e-05	-0.133747	0.061509
3.90049e-05	-1.3e-05	-0.228847	0.16036
3.90049e-05	-1.14706e-05	-0.225126	0.179736
3.90049e-05	-9.9412e-06	-0.099936	0.041653
3.90049e-05	-8.4118e-06	0.220814	0.00672
3.90049e-05	-6.8824e-06	0.137729	0.003322
3.90049e-05	-5.3529e-06	0.144398	0.080596
3.90049e-05	-3.8235e-06	0.094445	0.015547
3.90049e-05	-2.2941e-06	-0.084203	0.110348
3.90049e-05	-7.647e-07	-0.078027	0.299225
3.90049e-05	7.647e-07	0.186803	0.223514
3.90049e-05	2.2941e-06	0.384082	0.054146
3.90049e-05	3.8235e-06	0.38504	-0.056456
3.90049e-05	5.3529e-06	0.406976	0.094901
3.90049e-05	6.8824e-06	0.37271	0.269785
3.90049e-05	8.4118e-06	-0.105809	0.254084
3.90049e-05	9.9412e-06	-0.123999	0.192843
3.90049e-05	1.14706e-05	-0.310079	0.023289
3.90049e-05	1.3e-05	-0.253016	-0.086469
3.75801e-05	-1.3e-05	0.021708	-0.040577
3.75801e-05	-1.15556e-05	-0.002773	-0.091828
3.75801e-05	-1.01111e-05	-0.087226	-0.058036
3.75801e-05	-8.6667e-06	0.284724	-0.204034
3.75801e-05	-7.2222e-06	0.325101	-0.170248
3.75801e-05	-5.7778e-06	0.20678	0.086607
3.75801e-05	-4.3333e-06	0.277328	0.063815
3.75801e-05	-2.8889e-06	0.048681	0.159141
3.75801e-05	-1.4444e-06	-0.008674	0.039052
3.75801e-05	0	0.348423	0.385231
3.75801e-05	1.4444e-06	0.309007	0.309842
3.75801e-05	2.8889e-06	0.47284	0.376046
3.75801e-05	4.3333e-06	0.256974	0.159764
3.75801e-05	5.7778e-06	0.266743	0.14081
3.75801e-05	7.2222e-06	0.031231	0.195478
3.75801e-05	8.6667e-06	-0.150406	0.187815
3.75801e-05	1.01111e-05	-0.376353	-0.023283
3.75801e-05	1.15556e-05	-0.23814	-0.277793
3.75801e-05	1.3e-05	-0.237953	-0.23647
3.61552e-05	-1.3e-05	0.102584	-0.120993
3.61552e-05	-1.15556e-05	0.13856	-0.132692
3.61552e-05	-1.01111e-05	0.010167	-0.006163
3.61552e-05	-8.6667e-06	0.196065	-0.072724
3.61552e-05	-7.2222e-06	0.292997	-0.153322
3.61552e-05	-5.7778e-06	0.214387	0.005274
3.61552e-05	-4.3333e-06	0.08582	0.078791
3.61552e-05	-2.8889e-06	-0.019682	0.073575
3.61552e-05	-1.4444e-06	0.136354	-0.141896
3.61552e-05	0	0.288229	0.046845
3.61552e-05	1.4444e-06	0.590067	0.142099
3.61552e-05	2.8889e-06	0.616339	0.456132
3.61552e-05	4.3333e-06	0.49993	0.083288
3.61552e-05	5.7778e-06	0.32892	-0.040606
3.61552e-05	7.2222e-06	0.350884	-0.206551
3.61552e-05	8.6667e-06	-0.043868	-0.203116
3.61552e-05	1.01111e-05	-0.177956	-0.297539
3.61552e-05	1.15556e-05	-0.048095	-0.365318
3.61552e-05	1.3e-05	-0.243936	-0.364348
3.47304e-05	-1.3e-05	0.004552	-0.267484
3.47304e-05	-1.16316e-05	0.074267	-0.289367
3.47304e-05	-1.02632e-05	-0.137982	-0.126099
3.47304e-05	-8.8947e-06	-0.210636	-0.056397
3.47304e-05	-7.5263e-06	-0.116715	-0.001435
3.47304e-05	-6.1579e-06	0.074698	-0.032053
3.47304e-05	-4.7895e-06	0.043269	0.082056
3.47304e-05	-3.4211e-06	0.03867	0.021971
3.47304e-05	-2.0526e-06	0.091343	0.017555
3.47304e-05	-6.842e-07	0.510345	-0.188966
3.47304e-05	6.842e-07	0.381968	-0.312695
3.47304e-05	2.0526e-06	0.587984	-0.024854
3.47304e-05	3.4211e-06	0.530326	-0.193884
3.47304e-05	4.7895e-06	0.381584	-0.080029
3.47304e-05	6.1579e-06	0.176007	-0.092355
3.47304e-05	7.5263e-06	0.089778	-0.268558
3.47304e-05	8.8947e-06	0.136404	-0.487974
3.47304e-05	1.02632e-05	-0.105384	-0.34038
3.47304e-05	1.16316e-05	-0.301818	-0.235459
3.47304e-05	1.3e-05	-0.340688	-0.190911
3.33056e-05	-1.3e-05	-0.234578	-0.120285
3.33056e-05	-1.17e-05	-0.01349	-0.225437
3.33056e-05	-1.04e-05	0.030272	-0.122199
3.33056e-05	-9.1e-06	-0.163969	-0.010045
3.33056e-05	-7.8e-06	-0.167346	-0.040389
3.33056e-05	-6.5e-06	0.148413	0.006366
3.33056e-05	-5.2e-06	0.140536	0.104633
3.33056e-05	-3.9e-06	0.232979	0.106956
3.33056e-05	-2.6e-06	0.067686	-0.00847
3.33056e-05	-1.3e-06	0.149645	-0.061085
3.33056e-05	0	0.557478	-0.366368
3.33056e-05	1.3e-06	0.871924	-0.00779
3.33056e-05	2.6e-06	0.648673	-0.096701
3.33056e-05	3.9e-06	0.47429	-0.106874
3.33056e-05	5.2e-06	0.265562	0.076655
3.33056e-05	6.5e-06	0.116461	-0.067777
3.33056e-05	7.8e-06	0.151691	-0.16737
3.33056e-05	9.1e-06	0.045296	-0.463121
3.33056e-05	1.04e-05	-0.240376	-0.329429
3.33056e-05	1.17e-05	-0.389493	-0.199091
3.33056e-05	1.3e-05	-0.434312	-0.118609
3.18807e-05	-1.3e-05	-0.00697	-0.086085
3.18807e-05	-1.17e-05	0.01673	-0.090769
3.18807e-05	-1.04e-05	-0.027874	0.013881
3.18807e-05	-9.1e-06	-0.213663	0.073828
3.18807e-05	-7.8e-06	-0.059427	0.006292
3.18807e-05	-6.5e-06	0.263511	0.235146
3.18807e-05	-5.2e-06	0.293591	0.350836
3.18807e-05	-3.9e-06	0.183641	0.205529
3.18807e-05	-2.6e-06	0.23944	0.167334
3.18807e-05	-1.3e-06	0.452062	0.033952
3.18807e-05	0	0.45971	-0.245074
3.18807e-05	1.3e-06	0.534109	0.167487
3.18807e-05	2.6e-06	0.559852	-0.198949
3.18807e-05	3.9e-06	0.435478	-0.064207
3.18807e-05	5.2e-06	0.214684	0.076541
3.18807e-05	6.5e-06	0.167093	0.073449
3.18807e-05	7.8e-06	0.073859	0.071363
3.18807e-05	9.1e-06	-0.088146	-0.221606
3.18807e-05	1.04e-05	-0.397067	-0.274046
3.18807e-05	1.17e-05	-0.468741	-0.191767
3.18807e-05	1.3e-05	-0.562507	-0.19643
3.04559e-05	-1.3e-05	-0.205667	0.021656
3.04559e-05	-1.16316e-05	-0.236908	0.099439
3.04559e-05	-1.02632e-05	-0.198241	0.120393
3.04559e-05	-8.8947e-06	0.0101	0.203639
3.04559e-05	-7.5263e-06	0.235549	0.241948
3.04559e-05	-6.1579e-06	0.300172	0.365678
3.04559e-05	-4.7895e-06	0.43818	0.298728
3.04559e-05	-3.4211e-06	0.379364	0.349006
3.04559e-05	-2.0526e-06	0.431359	0.0813
3.04559e-05	-6.842e-07	0.470426	-0.060694
3.04559e-05	6.842e-07	0.685491	0.089348
3.04559e-05	2.0526e-06	0.496081	0.264389
3.04559e-05	3.4211e-06	0.621517	0.094687
3.04559e-05	4.7895e-06	0.633542	0.210625
3.04559e-05	6.1579e-06	0.215774	0.076872
3.04559e-05	7.5263e-06	0.351023	0.026127
3.04559e-05	8.8947e-06	0.028305	-0.048866
3.04559e-05	1.02632e-05	-0.259779	-0.140349
3.04559e-05	1.16316e-05	-0.632669	-0.006521
3.04559e-05	1.3e-05	-0.64351	-0.039947
2.9031e-05	-1.3e-05	-0.278529	0.094558
2.9031e-05	-1.17e-05	-0.254449	0.162653
2.9031e-05	-1.04e-05	-0.206074	0.280828
2.9031e-05	-9.1e-06	-0.075642	0.54721
2.9031e-05	-7.8e-06	0.206331	0.4059
2.9031e-05	-6.5e-06	0.380717	0.312163
2.9031e-05	-5.2e-06	0.494898	0.576126
2.9031e-05	-3.9e-06	0.705236	0.544592
2.9031e-05	-2.6e-06	0.623585	0.180622
2.9031e-05	-1.3e-06	0.679075	-0.15559
2.9031e-05	0	0.620667	-0.026826
2.9031e-05	1.3e-06	0.819777	0.366773
2.9031e-05	2.6e-06	0.918743	0.353354
2.9031e-05	3.9e-06	0.70687	0.403186
2.9031e-05	5.2e-06	0.385412	0.121945
2.9031e-05	6.5e-06	0.575964	0.047483
2.9031e-05	7.8e-06	0.242445	-0.005019
2.9031e-05	9.1e-06	-0.288701	-0.114065
2.9031e-05	1.04e-05	-0.530491	0.070133
2.9031e-05	1.17e-05	-0.491379	-0.031795
2.9031e-05	1.3e-05	-0.539717	-0.104004
2.76062e-05	-1.3e-05	-0.287491	0.320857
2.76062e-05	-1.17e-05	-0.386195	0.343285
2.76062e-05	-1.04e-05	-0.229256	0.459149
2.76062e-05	-9.1e-06	0.05654	0.476883
2.76062e-05	-7.8e-06	0.300923	0.4351
2.76062e-05	-6.5e-06	0.560393	0.389501
2.76062e-05	-5.2e-06	0.676075	0.503058
2.76062e-05	-3.9e-06	0.685568	0.640026
2.76062e-05	-2.6e-06	0.852439	0.534661
2.76062e-05	-1.3e-06	0.903109	0.451532
2.76062e-05	0	1.13755	0.241199
2.76062e-05	1.3e-06	1.17127	0.231687
2.76062e-05	2.6e-06	0.949415	0.302113
2.76062e-05	3.9e-06	1.10043	-0.014748
2.76062e-05	5.2e-06	0.86312	-0.156566
2.76062e-05	6.5e-06	0.469012	0.160866
2.76062e-05	7.8e-06	0.237729	0.003098
2.76062e-05	9.1e-06	0.031254	0.042382
2.76062e-05	1.04e-05	-0.10871	0.05119
2.76062e-05	1.17e-05	-0.313114	-0.012409
2.76062e-05	1.3e-05	-0.361537	-0.131249
2.61814e-05	-1.3e-05	-0.338631	0.539208
2.61814e-05	-1.17e-05	-0.479973	0.554428
2.61814e-05	-1.04e-05	-0.310845	0.52983
2.61814e-05	-9.1e-06	0.126448	0.414576
2.61814e-05	-7.8e-06	0.499305	0.398329
2.61814e-05	-6.5e-06	0.607922	0.380581
2.61814e-05	-5.2e-06	0.717022	0.422306
2.61814e-05	-3.9e-06	0.744695	0.581155
2.61814e-05	-2.6e-06	0.892211	0.514145
2.61814e-05	-1.3e-06	1.16513	0.424647
2.61814e-05	0	0.961116	0.092326
2.61814e-05	1.3e-06	1.15538	0.195675
2.61814e-05	2.6e-06	0.996759	0.295137
2.61814e-05	3.9e-06	1.14909	0.169907
2.61814e-05	5.2e-06	0.763842	-0.026729
2.61814e-05	6.5e-06	0.597655	0.057444
2.61814e-05	7.8e-06	0.046192	-0.081945
2.61814e-05	9.1e-06	0.109255	-0.122534
2.61814e-05	1.04e-05	-0.040403	-0.149532
2.61814e-05	1.17e-05	-0.308821	-0.10707
2.61814e-05	1.3e-05	-0.431431	0.02719
2.47565e-05	-1.3e-05	-0.616217	0.33622
2.47565e-05	-1.16316e-05	-0.330267	0.268074
2.47565e-05	-1.02632e-05	0.140359	0.40371
2.47565e-05	-8.8947e-06	0.438547	0.357232
2.47565e-05	-7.5263e-06	0.781805	0.34401
2.47565e-05	-6.1579e-06	0.775459	0.513657
2.47565e-05	-4.7895e-06	1.03194	0.477893
2.47565e-05	-3.4211e-06	1.28959	0.383996
2.47565e-05	-2.0526e-06	1.16532	0.016514
2.47565e-05	-6.842e-07	1.2335	-0.211337
2.47565e-05	6.842e-07	1.3673	0.004267
2.47565e-05	2.0526e-06	1.23369	0.349075
2.47565e-05	3.4211e-06	1.05063	0.076421
2.47565e-05	4.7895e-06	0.818327	0.092058
2.47565e-05	6.1579e-06	0.465105	-0.08366
2.47565e-05	7.5263e-06	0.240117	0.020666
2.47565e-05	8.8947e-06	0.082757	-0.129216
2.47565e-05	1.02632e-05	-0.077967	-0.075836
2.47565e-05	1.16316e-05	-0.414001	-0.09062
2.47565e-05	1.3e-05	-0.48679	-0.046354
2.33317e-05	-1.3e-05	-0.709784	0.232616
2.33317e-05	-1.16316e-05	-0.402694	0.293031
2.33317e-05	-1.02632e-05	0.073021	0.410805
2.33317e-05	-8.8947e-06	0.475659	0.375081
2.33317e-05	-7.5263e-06	0.816928	0.441235
2.33317e-05	-6.1579e-06	0.84222	0.464557
2.33317e-05	-4.7895e-06	1.55785	0.274465
2.33317e-05	-3.4211e-06	1.56825	0.44315
2.33317e-05	-2.0526e-06	1.51318	0.343613
2.33317e-05	-6.842e-07	1.31455	0.090413
2.33317e-05	6.842e-07	0.700792	0.153644
2.33317e-05	2.0526e-06	0.942028	0.087281
2.33317e-05	3.4211e-06	1.21837	-0.012687
2.33317e-05	4.7895e-06	1.10161	-0.059106
2.33317e-05	6.1579e-06	0.906017	-0.040177
2.33317e-05	7.5263e-06	0.17593	-0.127217
2.33317e-05	8.8947e-06	-0.004835	0.005581
2.33317e-05	1.02632e-05	-0.250095	-0.004344
2.33317e-05	1.16316e-05	-0.658877	-0.158952
2.33317e-05	1.3e-05	-0.706774	-0.035272
2.19069e-05	-1.3e-05	-0.442141	0.201836
2.19069e-05	-1.16316e-05	-0.590799	0.263188
2.19069e-05	-1.02632e-05	-0.402506	0.385727
2.19069e-05	-8.8947e-06	0.035023	0.360007
2.19069e-05	-7.5263e-06	0.599895	0.194734
2.19069e-05	-6.1579e-06	0.960465	0.313556
2.19069e-05	-4.7895e-06	1.08523	0.33311
2.19069e-05	-3.4211e-06	1.4558	0.320634
2.19069e-05	-2.0526e-06	1.71088	0.455186
2.19069e-05	-6.842e-07	1.61131	0.452631
2.19069e-05	6.842e-07	1.23023	0.197679
2.19069e-05	2.0526e-06	1.22659	0.096005
2.19069e-05	3.4211e-06	1.42937	-0.142342
2.19069e-05	4.7895e-06	0.958296	-0.202367
2.19069e-05	6.1579e-06	1.15334	-0.094619
2.19069e-05	7.5263e-06	0.757777	-0.180032
2.19069e-05	8.8947e-06	0.429732	-0.029618
2.19069e-05	1.02632e-05	0.047891	0.099477
2.19069e-05	1.16316e-05	-0.420575	-0.068041
2.19069e-05	1.3e-05	-0.680564	-0.064975
2.0482e-05	-1.3e-05	-0.87725	0.292831
2.0482e-05	-1.16316e-05	-0.958919	0.286911
2.0482e-05	-1.02632e-05	-0.350082	0.458598
2.0482e-05	-8.8947e-06	-0.158515	0.397888
2.0482e-05	-7.5263e-06	0.840212	0.372792
2.0482e-05	-6.1579e-06	1.20845	0.328316
2.0482e-05	-4.7895e-06	1.52181	0.543714
2.0482e-05	-3.4211e-06	1.55622	0.214588
2.0482e-05	-2.0526e-06	2.06772	0.352208
2.0482e-05	-6.842e-07	2.1872	0.539012
2.0482e-05	6.842e-07	2.02233	0.292511
2.0482e-05	2.0526e-06	1.97861	0.070191
2.0482e-05	3.4211e-06	1.5677	-0.073307
2.0482e-05	4.7895e-06	1.22445	-0.012976
2.0482e-05	6.1579e-06	1.27784	-0.252558
2.0482e-05	7.5263e-06	0.752189	-0.170692
2.0482e-05	8.8947e-06	0.609342	-0.107982
2.0482e-05	1.02632e-05	0.137691	-0.003653
2.0482e-05	1.16316e-05	-0.370472	-0.022187
2.0482e-05	1.3e-05	-0.632504	0.048191
1.90572e-05	-1.3e-05	-1.18869	0.239872
1.90572e-05	-1.16316e-05	-1.09713	0.284319
1.90572e-05	-1.02632e-05	-0.477694	0.326625
1.90572e-05	-8.8947e-06	0.108634	0.3264
1.90572e-05	-7.5263e-06	0.401512	0.364388
1.90572e-05	-6.1579e-06	1.20724	0.407349
1.90572e-05	-4.7895e-06	1.57036	0.242069
1.90572e-05	-3.4211e-06	1.74659	0.283503
1.90572e-05	-2.0526e-06	2.17546	0.104026
1.90572e-05	-6.842e-07	2.25886	0.194299
1.90572e-05	6.842e-07	2.20454	0.15058
1.90572e-05	2.0526e-06	2.02999	-0.079516
1.90572e-05	3.4211e-06	1.8687	-0.332453
1.90572e-05	4.7895e-06	1.57333	-0.330802
1.90572e-05	6.1579e-06	1.17143	-0.460072
1.90572e-05	7.5263e-06	0.697239	-0.48516
1.90572e-05	8.8947e-06	0.560331	-0.340959
1.90572e-05	1.02632e-05	0.05025	-0.162455
1.90572e-05	1.16316e-05	-0.338296	0.220959
1.90572e-05	1.3e-05	-0.634918	0.223924
1.76324e-05	-1.3e-05	-1.43567	0.169061
1.76324e-05	-1.16316e-05	-1.14089	0.229859
1.76324e-05	-1.02632e-05	-0.605943	0.294423
1.76324e-05	-8.8947e-06	0.059202	0.464363
1.76324e-05	-7.5263e-06	0.6778	0.53264
1.76324e-05	-6.1579e-06	1.3844	0.295671
1.76324e-05	-4.7895e-06	1.64885	0.300433
1.76324e-05	-3.4211e-06	1.84902	0.292031
1.76324e-05	-2.0526e-06	2.15874	0.260694
1.76324e-05	-6.842e-07	2.43192	-0.059186
1.76324e-05	6.842e-07	2.54673	-0.209155
1.76324e-05	2.0526e-06	2.26753	-0.236788
1.76324e-05	3.4211e-06	1.92068	-0.316543
1.76324e-05	4.7895e-06	1.50991	-0.471771
1.76324e-05	6.1579e-06	1.38942	-0.556596
1.76324e-05	7.5263e-06	0.766247	-0.478614
1.76324e-05	8.8947e-06	0.616447	-0.335997
1.76324e-05	1.02632e-05	-0.033399	-0.108093
1.76324e-05	1.16316e-05	-0.349856	0.090359
1.76324e-05	1.3e-05	-0.497067	0.123148
1.62075e-05	-1.3e-05	-1.68277	-0.047945
1.62075e-05	-1.16316e-05	-1.20754	0.09211
1.62075e-05	-1.02632e-05	-0.790162	0.26911
1.62075e-05	-8.8947e-06	-0.444605	0.244736
1.62075e-05	-7.5263e-06	0.798512	0.519001
1.62075e-05	-6.1579e-06	1.54617	0.50096
1.62075e-05	-4.7895e-06	1.86811	0.422008
1.62075e-05	-3.4211e-06	2.11775	0.382417
1.62075e-05	-2.0526e-06	2.60418	0.038861
1.62075e-05	-6.842e-07	2.82448	0.162473
1.62075e-05	6.842e-07	2.48554	0.141867
1.62075e-05	2.0526e-06	2.38083	-0.15994
1.62075e-05	3.4211e-06	2.25942	-0.283795
1.62075e-05	4.7895e-06	1.88547	-0.524789
1.62075e-05	6.1579e-06	1.45482	-0.668663
1.62075e-05	7.5263e-06	0.848937	-0.507208
1.62075e-05	8.8947e-06	0.446988	-0.295623
1.62075e-05	1.02632e-05	-0.064265	-0.217192
1.62075e-05	1.16316e-05	-0.609494	0.126685
1.62075e-05	1.3e-05	-0.641395	0.16651
1.47827e-05	-1.3e-05	-1.90043	-0.210008
1.47827e-05	-1.15556e-05	-1.28765	0.041518
1.47827e-05	-1.01111e-05	-0.957687	0.196598
1.47827e-05	-8.6667e-06	-0.443507	0.236966
1.47827e-05	-7.2222e-06	0.542737	0.365945
1.47827e-05	-5.7778e-06	1.6189	0.475268
1.47827e-05	-4.3333e-06	1.97657	0.432675
1.47827e-05	-2.8889e-06	2.41727	0.144396
1.47827e-05	-1.4444e-06	3.02488	0.302881
1.47827e-05	0	2.75778	0.077757
1.47827e-05	1.4444e-06	2.8913	-0.089188
1.47827e-05	2.8889e-06	2.63062	-0.186258
1.47827e-05	4.3333e-06	2.4019	-0.226232
1.47827e-05	5.7778e-06	1.79811	-0.401969
1.47827e-05	7.2222e-06	1.49816	-0.465093
1.47827e-05	8.6667e-06	0.749103	-0.266078
1.47827e-05	1.01111e-05	0.464032	-0.274723
1.47827e-05	1.15556e-05	-0.201222	-0.276032
1.47827e-05	1.3e-05	-0.996565	0.11879
1.33578e-05	-1.3e-05	-1.99186	-0.38885
1.33578e-05	-1.15556e-05	-1.47055	-0.032665
1.33578e-05	-1.01111e-05	-1.04434	0.108272
1.33578e-05	-8.6667e-06	-0.277349	0.219288
1.33578e-05	-7.2222e-06	0.436151	0.112072
1.33578e-05	-5.7778e-06	1.43874	0.284434
1.33578e-05	-4.3333e-06	2.01923	0.297358
1.33578e-05	-2.8889e-06	2.37457	0.205038
1.33578e-05	-1.4444e-06	2.89529	0.09539
1.33578e-05	0	2.73861	-0.083315
1.33578e-05	1.4444e-06	2.78418	-0.174753
1.33578e-05	2.8889e-06	2.67098	-0.199309
1.33578e-05	4.3333e-06	2.27159	-0.138608
1.33578e-05	5.7778e-06	1.90657	-0.188495
1.33578e-05	7.2222e-06	1.47416	-0.118719
1.33578e-05	8.6667e-06	0.640285	0.078067
1.33578e-05	1.01111e-05	0.375734	-0.013084
1.33578e-05	1.15556e-05	-0.410949	0.032667
1.33578e-05	1.3e-05	-0.936444	0.243935
1.1933e-05	-1.36138e-05	-2.30156	-0.534706
1.1933e-05	-1.21011e-05	-1.87489	-0.372922
1.1933e-05	-1.05885e-05	-1.30965	-0.249992
1.1933e-05	-9.0758e-06	-0.151484	-0.19036
1.1933e-05	-7.5632e-06	0.419966	-0.139521
1.1933e-05	-6.0506e-06	1.538	-0.013586
1.1933e-05	-4.5379e-06	1.91207	0.042173
1.1933e-05	-3.0253e-06	2.26649	0.103523
1.1933e-05	-1.5126e-06	2.5167	0.022272
1.1933e-05	0	2.85454	-0.301899
1.1933e-05	1.5126e-06	2.53851	-0.292386
1.1933e-05	3.0253e-06	2.36391	-0.305579
1.1933e-05	4.5379e-06	1.93642	-0.248053
1.1933e-05	6.0506e-06	1.91721	-0.247098
1.1933e-05	7.5632e-06	1.44243	-0.171943
1.1933e-05	9.0758e-06	0.662592	0.169943
1.1933e-05	1.05885e-05	0.482821	-0.001744
1.1933e-05	1.21011e-05	-0.48576	0.350038
1.1933e-05	1.36138e-05	-1.33054	0.29585
1.05082e-05	-1.32793e-05	-2.39052	-0.665375
1.05082e-05	-1.18038e-05	-2.14984	-0.522371
1.05082e-05	-1.03284e-05	-1.2791	-0.456662
1.05082e-05	-8.8529e-06	-0.360115	-0.249717
1.05082e-05	-7.3774e-06	0.352171	-0.214374
1.05082e-05	-5.9019e-06	1.26938	-0.247385
1.05082e-05	-4.4264e-06	1.77876	-0.086673
1.05082e-05	-2.951e-06	2.20319	-0.073711
1.05082e-05	-1.4755e-06	2.5013	-0.124894
1.05082e-05	0	2.50422	-0.409136
1.05082e-05	1.4755e-06	2.13448	-0.175355
1.05082e-05	2.951e-06	2.24413	-0.30716
1.05082e-05	4.4264e-06	1.80553	-0.510992
1.05082e-05	5.9019e-06	1.64225	-0.323627
1.05082e-05	7.3774e-06	1.49837	-0.271654
1.05082e-05	8.8529e-06	1.03031	-0.03312
1.05082e-05	1.03284e-05	-0.080644	0.128014
1.05082e-05	1.18038e-05	-0.678118	0.156385
1.05082e-05	1.32793e-05	-0.996532	0.177096
9.0833e-06	-1.27978e-05	-2.42942	-0.692615
9.0833e-06	-1.12922e-05	-1.62254	-0.550799
9.0833e-06	-9.7866e-06	-0.833094	-0.465569
9.0833e-06	-8.2809e-06	0.350905	-0.312045
9.0833e-06	-6.7753e-06	1.08883	-0.314115
9.0833e-06	-5.2697e-06	1.56462	-0.201329
9.0833e-06	-3.7641e-06	1.93765	-0.319784
9.0833e-06	-2.2584e-06	2.03003	-0.180569
9.0833e-06	-7.528e-07	2.07455	-0.12553
9.0833e-06	7.528e-07	1.91572	-0.090189
9.0833e-06	2.2584e-06	1.64543	-0.285896
9.0833e-06	3.7641e-06	1.45199	-0.31093
9.0833e-06	5.2697e-06	1.29646	-0.165314
9.0833e-06	6.7753e-06	1.02804	-0.087236
9.0833e-06	8.2809e-06	0.48617	0.207054
9.0833e-06	9.7866e-06	-0.689949	0.459897
9.0833e-06	1.12922e-05	-0.977908	0.431577
9.0833e-06	1.27978e-05	-1.00436	0.268141
7.6585e-06	-1.21518e-05	-1.77384	-0.835196
7.6585e-06	-1.05315e-05	-0.801146	-0.687551
7.6585e-06	-8.9113e-06	0.369321	-0.658156
7.6585e-06	-7.2911e-06	0.937479	-0.40298
7.6585e-06	-5.6708e-06	1.29325	-0.203883
7.6585e-06	-4.0506e-06	1.50449	-0.532118
7.6585e-06	-2.4304e-06	1.53428	-0.346682
7.6585e-06	-8.101e-07	1.46869	-0.261564
7.6585e-06	8.101e-07	1.57795	-0.142957
7.6585e-06	2.4304e-06	1.47666	-0.028617
7.6585e-06	4.0506e-06	1.27725	-0.119009
7.6585e-06	5.6708e-06	1.24868	-0.025246
7.6585e-06	7.2911e-06	0.186515	0.015079
7.6585e-06	8.9113e-06	-0.325871	0.323341
7.6585e-06	1.05315e-05	-0.598527	0.437319
7.6585e-06	1.21518e-05	-0.8342	0.697918
6.2337e-06	-1.1313e-05	-1.87036	-1.06079
6.2337e-06	-9.6969e-06	-1.05431	-0.946425
6.2337e-06	-8.0807e-06	0.164657	-0.777497
6.2337e-06	-6.4646e-06	0.660497	-0.413887
6.2337e-06	-4.8484e-06	1.10526	-0.387367
6.2337e-06	-3.2323e-06	1.15037	-0.501724
6.2337e-06	-1.6161e-06	1.18368	-0.320014
6.2337e-06	0	1.09769	-0.195829
6.2337e-06	1.6161e-06	1.30763	-0.129139
6.2337e-06	3.2323e-06	1.36304	0.079417
6.2337e-06	4.8484e-06	1.11877	-0.037928
6.2337e-06	6.4646e-06	0.970819	-0.023768
6.2337e-06	8.0807e-06	0.093411	0.134725
6.2337e-06	9.6969e-06	-0.497758	0.355856
6.2337e-06	1.1313e-05	-0.630046	0.420901
4.8088e-06	-1.02344e-05	-0.860569	-0.844016
4.8088e-06	-8.6598e-06	-0.25465	-0.874481
4.8088e-06	-7.0853e-06	0.622725	-0.409047
4.8088e-06	-5.5108e-06	0.879649	-0.393738
4.8088e-06	-3.9363e-06	0.733889	-0.455144
4.8088e-06	-2.3618e-06	0.699719	-0.362579
4.8088e-06	-7.873e-07	0.659819	-0.31758
4.8088e-06	7.873e-07	0.930168	-0.086924
4.8088e-06	2.3618e-06	0.964001	0.10689
4.8088e-06	3.9363e-06	0.680857	0.066273
4.8088e-06	5.5108e-06	0.416094	0.246381
4.8088e-06	7.0853e-06	-0.228206	0.315327
4.8088e-06	8.6598e-06	-0.767131	0.437978
4.8088e-06	1.02344e-05	-0.820265	0.556943
3.384e-06	-8.8282e-06	-0.537181	-0.552692
3.384e-06	-7.3568e-06	-0.106805	-0.840577
3.384e-06	-5.8855e-06	0.481724	-0.501712
3.384e-06	-4.4141e-06	0.586305	-0.410435
3.384e-06	-2.9427e-06	0.473676	-0.360024
3.384e-06	-1.4714e-06	0.311207	-0.42819
3.384e-06	0	0.417053	-0.33598
3.384e-06	1.4714e-06	0.623108	-0.18909
3.384e-06	2.9427e-06	0.671409	0.051205
3.384e-06	4.4141e-06	0.459789	0.167123
3.384e-06	5.8855e-06	0.10149	0.321219
3.384e-06	7.3568e-06	-0.345656	0.404194
3.384e-06	8.8282e-06	-0.82724	0.742006
1.9592e-06	-6.8971e-06	0.017316	-0.53451
1.9592e-06	-5.5177e-06	0.319925	-0.381806
1.9592e-06	-4.1383e-06	0.283628	-0.279173
1.9592e-06	-2.7589e-06	0.332457	-0.326847
1.9592e-06	-1.3794e-06	0.268696	-0.274924
1.9592e-06	0	0.3489	-0.331091
1.9592e-06	1.3794e-06	0.406758	-0.181498
1.9592e-06	2.7589e-06	0.437038	0.155206
1.9592e-06	4.1383e-06	0.22264	0.200776
1.9592e-06	5.5177e-06	-0.096672	0.276795
1.9592e-06	6.8971e-06	-0.366775	0.354185
5.343e-07	-3.6935e-06	0.093142	-0.265662
5.343e-07	-2.6382e-06	-0.04116	-0.286666
5.343e-07	-1.5829e-06	0.048116	-0.302253
5.343e-07	-5.276e-07	0.269993	-0.228927
5.343e-07	5.276e-07	0.435977	-0.187583
5.343e-07	1.5829e-06	0.18698	0.00843
5.343e-07	2.6382e-06	0.201211	0.239049
5.343e-07	3.6935e-06	0.024377	0.305813

## Sheet: Ce6
D(Sc(x))	Sc(y)	vz	vr
5.41562e-05	-4.6074e-06	0.271775	-0.316187
5.41562e-05	-1.5358e-06	0.177016	-0.236735
5.41562e-05	1.5358e-06	-0.355139	-0.244105
5.41562e-05	4.6074e-06	-0.323597	-0.317066
5.27808e-05	-7.2647e-06	0.215003	-0.33216
5.27808e-05	-4.3588e-06	0.176069	-0.372875
5.27808e-05	-1.4529e-06	0.218896	-0.203764
5.27808e-05	1.4529e-06	0.13281	-0.052061
5.27808e-05	4.3588e-06	-0.152213	-0.311518
5.27808e-05	7.2647e-06	-0.296123	-0.39021
5.14054e-05	-8.9744e-06	0.170871	-0.307768
5.14054e-05	-5.3846e-06	0.196408	-0.251906
5.14054e-05	-1.7949e-06	0.02755	-0.177063
5.14054e-05	1.7949e-06	0.029154	-0.216046
5.14054e-05	5.3846e-06	-0.030703	-0.346578
5.14054e-05	8.9744e-06	-0.157597	-0.632148
5.003e-05	-1.02235e-05	0.259212	-0.293329
5.003e-05	-8.3647e-06	0.386291	-0.324467
5.003e-05	-6.5059e-06	0.298352	-0.198367
5.003e-05	-4.647e-06	0.230161	-0.112672
5.003e-05	-2.7882e-06	-0.022232	-0.2021
5.003e-05	-9.294e-07	0.048327	-0.180464
5.003e-05	9.294e-07	-0.073603	-0.206338
5.003e-05	2.7882e-06	0.008867	-0.443235
5.003e-05	4.647e-06	0.121567	-0.386564
5.003e-05	6.5059e-06	0.235335	-0.181666
5.003e-05	8.3647e-06	0.083255	0.271263
5.003e-05	1.02235e-05	-0.038555	0.038106
4.86546e-05	-1.11677e-05	-0.050098	-0.267664
4.86546e-05	-9.1372e-06	0.119269	-0.33494
4.86546e-05	-7.1067e-06	0.270229	-0.072201
4.86546e-05	-5.0762e-06	0.108507	0.021368
4.86546e-05	-3.0457e-06	0.048908	-0.039475
4.86546e-05	-1.0152e-06	-0.03032	0.020222
4.86546e-05	1.0152e-06	-0.190378	-0.243991
4.86546e-05	3.0457e-06	-0.010216	-0.340462
4.86546e-05	5.0762e-06	0.142984	-0.213891
4.86546e-05	7.1067e-06	0.166536	0.008249
4.86546e-05	9.1372e-06	-0.003227	0.242764
4.86546e-05	1.11677e-05	-0.073881	0.252399
4.72792e-05	-1.18798e-05	0.094335	-0.0546
4.72792e-05	-1.01827e-05	0.024409	-0.231407
4.72792e-05	-8.4856e-06	0.10793	-0.198207
4.72792e-05	-6.7885e-06	0.097149	-0.215663
4.72792e-05	-5.0914e-06	0.098213	-0.232625
4.72792e-05	-3.3942e-06	0.033887	-0.197962
4.72792e-05	-1.6971e-06	0.129994	-0.238896
4.72792e-05	0	0.0131	-0.268549
4.72792e-05	1.6971e-06	-0.107844	-0.032601
4.72792e-05	3.3942e-06	0.047632	-0.086178
4.72792e-05	5.0914e-06	-0.197838	0.025951
4.72792e-05	6.7885e-06	-0.01103	0.079379
4.72792e-05	8.4856e-06	-0.162466	-0.036971
4.72792e-05	1.01827e-05	-0.200706	-0.118999
4.72792e-05	1.18798e-05	-0.356233	-0.205418
4.59038e-05	-1.24e-05	0.048487	-0.01367
4.59038e-05	-1.085e-05	0.199498	-0.083177
4.59038e-05	-9.3e-06	0.130029	-0.150891
4.59038e-05	-7.75e-06	0.178516	-0.216049
4.59038e-05	-6.2e-06	0.158933	-0.173946
4.59038e-05	-4.65e-06	0.177731	-0.138199
4.59038e-05	-3.1e-06	0.187075	-0.22841
4.59038e-05	-1.55e-06	0.141427	-0.022418
4.59038e-05	0	0.019805	-0.025741
4.59038e-05	1.55e-06	0.053367	0.153015
4.59038e-05	3.1e-06	0.197522	-0.114175
4.59038e-05	4.65e-06	-0.007139	-0.000418
4.59038e-05	6.2e-06	0.002887	0.146488
4.59038e-05	7.75e-06	-0.391243	-0.164354
4.59038e-05	9.3e-06	-0.381993	-0.157024
4.59038e-05	1.085e-05	-0.144338	-0.175851
4.59038e-05	1.24e-05	-0.020461	-0.134352
4.45284e-05	-1.27518e-05	0.201973	-0.058022
4.45284e-05	-1.11578e-05	0.195864	-0.103913
4.45284e-05	-9.5638e-06	0.258819	-0.144348
4.45284e-05	-7.9698e-06	0.2123	-0.052445
4.45284e-05	-6.3759e-06	0.149925	-0.285867
4.45284e-05	-4.7819e-06	0.287116	-0.195982
4.45284e-05	-3.1879e-06	0.241276	-0.374366
4.45284e-05	-1.594e-06	0.114825	-0.128255
4.45284e-05	0	0.051169	0.277281
4.45284e-05	1.594e-06	-0.073023	0.174594
4.45284e-05	3.1879e-06	-0.128256	-0.011941
4.45284e-05	4.7819e-06	-0.232109	-0.152218
4.45284e-05	6.3759e-06	-0.183438	-0.369669
4.45284e-05	7.9698e-06	-0.080483	-0.259119
4.45284e-05	9.5638e-06	-0.235417	-0.533372
4.45284e-05	1.11578e-05	-0.224025	-0.494073
4.45284e-05	1.27518e-05	-0.061596	-0.374466
4.3153e-05	-1.29488e-05	0.213508	0.077491
4.3153e-05	-1.13302e-05	0.182608	0.037471
4.3153e-05	-9.7116e-06	0.113394	0.06726
4.3153e-05	-8.093e-06	0.277481	-0.015621
4.3153e-05	-6.4744e-06	0.29046	-0.114559
4.3153e-05	-4.8558e-06	0.123762	-0.085706
4.3153e-05	-3.2372e-06	0.409744	-0.070658
4.3153e-05	-1.6186e-06	0.202726	-0.087587
4.3153e-05	0	0.098984	0.135707
4.3153e-05	1.6186e-06	0.089744	0.098831
4.3153e-05	3.2372e-06	0.019142	-0.063451
4.3153e-05	4.8558e-06	-0.248664	-0.34411
4.3153e-05	6.4744e-06	-0.324378	-0.356764
4.3153e-05	8.093e-06	-0.088823	-0.392047
4.3153e-05	9.7116e-06	-0.239421	-0.498924
4.3153e-05	1.13302e-05	-0.274619	-0.507909
4.3153e-05	1.29488e-05	-0.005446	-0.444339
4.17776e-05	-1.3e-05	0.197007	0.098995
4.17776e-05	-1.14706e-05	0.052329	0.160101
4.17776e-05	-9.9412e-06	0.011525	0.13698
4.17776e-05	-8.4118e-06	0.295148	-0.040014
4.17776e-05	-6.8824e-06	0.309175	-0.158406
4.17776e-05	-5.3529e-06	0.276869	-0.045574
4.17776e-05	-3.8235e-06	0.458634	-0.170911
4.17776e-05	-2.2941e-06	0.312981	-0.265336
4.17776e-05	-7.647e-07	0.20411	0.018944
4.17776e-05	7.647e-07	0.348856	-0.05769
4.17776e-05	2.2941e-06	0.393663	-0.25716
4.17776e-05	3.8235e-06	0.01	-0.417678
4.17776e-05	5.3529e-06	-0.260995	-0.493699
4.17776e-05	6.8824e-06	-0.221808	-0.407371
4.17776e-05	8.4118e-06	-0.186449	-0.141104
4.17776e-05	9.9412e-06	-0.150826	-0.342652
4.17776e-05	1.14706e-05	-0.214611	-0.348801
4.17776e-05	1.3e-05	-0.340074	-0.219928
4.04022e-05	-1.3e-05	0.058736	-0.044887
4.04022e-05	-1.16316e-05	0.017095	-0.092018
4.04022e-05	-1.02632e-05	0.06793	-0.059785
4.04022e-05	-8.8947e-06	0.051343	-0.061851
4.04022e-05	-7.5263e-06	0.122276	-0.187236
4.04022e-05	-6.1579e-06	0.195714	-0.273379
4.04022e-05	-4.7895e-06	0.292908	-0.185391
4.04022e-05	-3.4211e-06	0.320051	-0.263936
4.04022e-05	-2.0526e-06	0.325657	-0.284846
4.04022e-05	-6.842e-07	0.431601	-0.010097
4.04022e-05	6.842e-07	0.331383	-0.018356
4.04022e-05	2.0526e-06	0.301678	-0.309464
4.04022e-05	3.4211e-06	0.320533	-0.336734
4.04022e-05	4.7895e-06	-0.069922	-0.387066
4.04022e-05	6.1579e-06	-0.082285	-0.24552
4.04022e-05	7.5263e-06	-0.154305	-0.275188
4.04022e-05	8.8947e-06	-0.146047	-0.372176
4.04022e-05	1.02632e-05	-0.15745	-0.292695
4.04022e-05	1.16316e-05	-0.237731	-0.197383
4.04022e-05	1.3e-05	-0.324626	-0.09474
3.90268e-05	-1.3e-05	0.018594	-0.090399
3.90268e-05	-1.16316e-05	-0.018895	-0.051444
3.90268e-05	-1.02632e-05	-0.018601	-0.074809
3.90268e-05	-8.8947e-06	0.019944	-0.146238
3.90268e-05	-7.5263e-06	0.206322	-0.284715
3.90268e-05	-6.1579e-06	0.261586	-0.237291
3.90268e-05	-4.7895e-06	0.273142	-0.307444
3.90268e-05	-3.4211e-06	0.216707	-0.206089
3.90268e-05	-2.0526e-06	0.412199	0.01036
3.90268e-05	-6.842e-07	0.349685	0.125364
3.90268e-05	6.842e-07	0.457774	-0.253039
3.90268e-05	2.0526e-06	0.408541	-0.301905
3.90268e-05	3.4211e-06	0.259534	-0.166787
3.90268e-05	4.7895e-06	0.008697	-0.300992
3.90268e-05	6.1579e-06	0.065565	-0.308118
3.90268e-05	7.5263e-06	0.115508	-0.209402
3.90268e-05	8.8947e-06	-0.039021	-0.276024
3.90268e-05	1.02632e-05	-0.116354	-0.269187
3.90268e-05	1.16316e-05	-0.259613	-0.271179
3.90268e-05	1.3e-05	-0.136189	-0.169693
3.76514e-05	-1.3e-05	-0.23798	-0.024069
3.76514e-05	-1.16316e-05	-0.04333	-0.041298
3.76514e-05	-1.02632e-05	-0.01411	-0.113744
3.76514e-05	-8.8947e-06	-0.034305	-0.185201
3.76514e-05	-7.5263e-06	0.206988	-0.224337
3.76514e-05	-6.1579e-06	0.214017	-0.169749
3.76514e-05	-4.7895e-06	0.212769	-0.172855
3.76514e-05	-3.4211e-06	0.225312	-0.152481
3.76514e-05	-2.0526e-06	0.369624	-0.087821
3.76514e-05	-6.842e-07	0.434659	0.071948
3.76514e-05	6.842e-07	0.493944	-0.036792
3.76514e-05	2.0526e-06	0.441959	-0.2404
3.76514e-05	3.4211e-06	0.181488	-0.241252
3.76514e-05	4.7895e-06	0.083745	-0.254859
3.76514e-05	6.1579e-06	0.261574	-0.135103
3.76514e-05	7.5263e-06	0.108254	-0.013463
3.76514e-05	8.8947e-06	0.078682	0.041688
3.76514e-05	1.02632e-05	-0.051674	-0.183198
3.76514e-05	1.16316e-05	-0.330333	-0.339903
3.76514e-05	1.3e-05	-0.369899	-0.227147
3.6276e-05	-1.3e-05	-0.310942	-0.006855
3.6276e-05	-1.16316e-05	-0.122244	-0.066059
3.6276e-05	-1.02632e-05	-0.036889	-0.082797
3.6276e-05	-8.8947e-06	-0.035241	-0.084257
3.6276e-05	-7.5263e-06	0.080975	-0.026421
3.6276e-05	-6.1579e-06	0.204851	-0.026246
3.6276e-05	-4.7895e-06	0.195704	-0.104035
3.6276e-05	-3.4211e-06	0.170206	-0.145358
3.6276e-05	-2.0526e-06	0.314711	-0.242113
3.6276e-05	-6.842e-07	0.396644	-0.097715
3.6276e-05	6.842e-07	0.483515	0.107144
3.6276e-05	2.0526e-06	0.429502	0.011297
3.6276e-05	3.4211e-06	-0.047532	-0.158816
3.6276e-05	4.7895e-06	0.020938	-0.109926
3.6276e-05	6.1579e-06	0.178703	-0.079773
3.6276e-05	7.5263e-06	0.209666	-0.08823
3.6276e-05	8.8947e-06	0.115102	-0.112823
3.6276e-05	1.02632e-05	0.011127	-0.186213
3.6276e-05	1.16316e-05	-0.350585	-0.371179
3.6276e-05	1.3e-05	-0.491696	-0.17403
3.49006e-05	-1.3e-05	-0.198303	-0.045918
3.49006e-05	-1.16316e-05	-0.260518	0.03176
3.49006e-05	-1.02632e-05	-0.099808	0.081743
3.49006e-05	-8.8947e-06	0.010215	0.032582
3.49006e-05	-7.5263e-06	0.100755	0.044288
3.49006e-05	-6.1579e-06	0.354065	0.187154
3.49006e-05	-4.7895e-06	0.198918	0.022305
3.49006e-05	-3.4211e-06	0.283095	0.105657
3.49006e-05	-2.0526e-06	0.503314	-0.047955
3.49006e-05	-6.842e-07	0.781782	-0.164051
3.49006e-05	6.842e-07	0.552697	-0.083933
3.49006e-05	2.0526e-06	0.321518	0.079581
3.49006e-05	3.4211e-06	0.022683	0.103952
3.49006e-05	4.7895e-06	0.021036	0.067526
3.49006e-05	6.1579e-06	0.118877	-0.133374
3.49006e-05	7.5263e-06	0.141252	-0.177767
3.49006e-05	8.8947e-06	0.21549	-0.36037
3.49006e-05	1.02632e-05	-0.023482	-0.300017
3.49006e-05	1.16316e-05	-0.197325	-0.203116
3.49006e-05	1.3e-05	-0.381847	-0.165836
3.35252e-05	-1.3e-05	-0.370493	-0.019744
3.35252e-05	-1.16316e-05	-0.353832	-0.036793
3.35252e-05	-1.02632e-05	-0.371779	0.276199
3.35252e-05	-8.8947e-06	-0.136767	0.111527
3.35252e-05	-7.5263e-06	0.002686	0.088594
3.35252e-05	-6.1579e-06	0.368478	0.416383
3.35252e-05	-4.7895e-06	0.493311	0.19169
3.35252e-05	-3.4211e-06	0.672227	0.422851
3.35252e-05	-2.0526e-06	0.71867	0.565147
3.35252e-05	-6.842e-07	0.654927	0.114014
3.35252e-05	6.842e-07	0.757378	0.193889
3.35252e-05	2.0526e-06	0.311639	0.086927
3.35252e-05	3.4211e-06	0.306485	0.292489
3.35252e-05	4.7895e-06	0.164335	0.228943
3.35252e-05	6.1579e-06	0.237831	0.196644
3.35252e-05	7.5263e-06	0.174145	0.133918
3.35252e-05	8.8947e-06	0.171967	-0.020405
3.35252e-05	1.02632e-05	-0.144011	-0.098435
3.35252e-05	1.16316e-05	-0.314468	-0.177073
3.35252e-05	1.3e-05	-0.452773	-0.159189
3.21498e-05	-1.3e-05	-0.580091	-0.080439
3.21498e-05	-1.16316e-05	-0.606072	0.005811
3.21498e-05	-1.02632e-05	-0.462134	0.264077
3.21498e-05	-8.8947e-06	-0.188298	0.250869
3.21498e-05	-7.5263e-06	-0.043487	0.181768
3.21498e-05	-6.1579e-06	0.29947	0.390143
3.21498e-05	-4.7895e-06	0.431472	0.351625
3.21498e-05	-3.4211e-06	0.526824	0.342223
3.21498e-05	-2.0526e-06	0.579963	0.420445
3.21498e-05	-6.842e-07	0.698159	0.359933
3.21498e-05	6.842e-07	0.653962	0.310384
3.21498e-05	2.0526e-06	0.583754	0.185638
3.21498e-05	3.4211e-06	0.371551	0.176777
3.21498e-05	4.7895e-06	0.160091	0.180614
3.21498e-05	6.1579e-06	0.230017	0.337458
3.21498e-05	7.5263e-06	0.038886	0.286427
3.21498e-05	8.8947e-06	-0.050403	0.138049
3.21498e-05	1.02632e-05	-0.146859	0.130951
3.21498e-05	1.16316e-05	-0.220348	-0.073214
3.21498e-05	1.3e-05	-0.464081	-0.116878
3.07744e-05	-1.3e-05	-0.727075	-0.046548
3.07744e-05	-1.16316e-05	-0.807651	-0.108111
3.07744e-05	-1.02632e-05	-0.527135	-0.03712
3.07744e-05	-8.8947e-06	-0.115407	0.16047
3.07744e-05	-7.5263e-06	0.143221	0.355825
3.07744e-05	-6.1579e-06	0.099075	0.330598
3.07744e-05	-4.7895e-06	0.191012	0.377032
3.07744e-05	-3.4211e-06	0.355987	0.334838
3.07744e-05	-2.0526e-06	0.363294	0.406381
3.07744e-05	-6.842e-07	0.71632	0.365555
3.07744e-05	6.842e-07	0.845571	0.257795
3.07744e-05	2.0526e-06	0.866527	0.203276
3.07744e-05	3.4211e-06	0.384374	0.174055
3.07744e-05	4.7895e-06	0.212049	-0.058796
3.07744e-05	6.1579e-06	0.231474	0.057275
3.07744e-05	7.5263e-06	0.06381	0.235477
3.07744e-05	8.8947e-06	-0.093397	0.232044
3.07744e-05	1.02632e-05	-0.241992	0.099661
3.07744e-05	1.16316e-05	-0.441754	0.078215
3.07744e-05	1.3e-05	-0.539797	0.120713
2.93991e-05	-1.3e-05	-0.641529	0.076007
2.93991e-05	-1.17e-05	-0.614204	0.044577
2.93991e-05	-1.04e-05	-0.588003	0.116184
2.93991e-05	-9.1e-06	-0.391981	0.270438
2.93991e-05	-7.8e-06	-0.213904	0.505441
2.93991e-05	-6.5e-06	0.17041	0.347734
2.93991e-05	-5.2e-06	0.504219	0.299076
2.93991e-05	-3.9e-06	0.455332	0.104328
2.93991e-05	-2.6e-06	0.372837	0.019662
2.93991e-05	-1.3e-06	0.349234	0.117882
2.93991e-05	0	0.736499	0.083796
2.93991e-05	1.3e-06	0.84234	0.096292
2.93991e-05	2.6e-06	0.818335	0.086976
2.93991e-05	3.9e-06	0.502526	-0.102356
2.93991e-05	5.2e-06	0.362827	-0.039444
2.93991e-05	6.5e-06	0.257858	-0.081545
2.93991e-05	7.8e-06	0.232854	0.114083
2.93991e-05	9.1e-06	0.027778	0.374915
2.93991e-05	1.04e-05	-0.08215	0.268026
2.93991e-05	1.17e-05	-0.411965	0.128131
2.93991e-05	1.3e-05	-0.541594	0.122231
2.80237e-05	-1.3e-05	-0.644025	0.08575
2.80237e-05	-1.16316e-05	-0.534191	0.202803
2.80237e-05	-1.02632e-05	-0.331754	0.439175
2.80237e-05	-8.8947e-06	-0.259338	0.370558
2.80237e-05	-7.5263e-06	0.153283	0.429033
2.80237e-05	-6.1579e-06	0.280373	0.248854
2.80237e-05	-4.7895e-06	0.457156	0.122962
2.80237e-05	-3.4211e-06	0.615372	-0.173533
2.80237e-05	-2.0526e-06	0.670634	-0.232833
2.80237e-05	-6.842e-07	0.705482	0.114493
2.80237e-05	6.842e-07	0.734949	0.065716
2.80237e-05	2.0526e-06	0.767284	-0.019746
2.80237e-05	3.4211e-06	0.566503	-0.214847
2.80237e-05	4.7895e-06	0.449326	-0.194099
2.80237e-05	6.1579e-06	0.22046	-0.22142
2.80237e-05	7.5263e-06	0.350801	-0.087707
2.80237e-05	8.8947e-06	-0.076655	0.017791
2.80237e-05	1.02632e-05	-0.116249	0.172269
2.80237e-05	1.16316e-05	-0.430903	0.090795
2.80237e-05	1.3e-05	-0.407994	0.117078
2.66483e-05	-1.3e-05	-0.760396	0.100669
2.66483e-05	-1.16316e-05	-0.552074	0.161627
2.66483e-05	-1.02632e-05	-0.257609	0.413714
2.66483e-05	-8.8947e-06	-0.043504	0.340312
2.66483e-05	-7.5263e-06	0.465824	0.463552
2.66483e-05	-6.1579e-06	0.475599	0.389561
2.66483e-05	-4.7895e-06	0.714201	0.209106
2.66483e-05	-3.4211e-06	0.700461	-0.240123
2.66483e-05	-2.0526e-06	0.748382	-0.224153
2.66483e-05	-6.842e-07	0.77893	0.05725
2.66483e-05	6.842e-07	0.827852	-0.017031
2.66483e-05	2.0526e-06	0.754149	-0.120083
2.66483e-05	3.4211e-06	0.639911	-0.304214
2.66483e-05	4.7895e-06	0.543361	-0.236234
2.66483e-05	6.1579e-06	0.26399	-0.284957
2.66483e-05	7.5263e-06	0.252023	-0.216597
2.66483e-05	8.8947e-06	0.049381	-0.186337
2.66483e-05	1.02632e-05	-0.231926	0.102629
2.66483e-05	1.16316e-05	-0.486197	0.094463
2.66483e-05	1.3e-05	-0.562979	0.074647
2.52729e-05	-1.3e-05	-0.556212	0.089483
2.52729e-05	-1.16316e-05	-0.591519	0.069949
2.52729e-05	-1.02632e-05	-0.096666	0.294953
2.52729e-05	-8.8947e-06	0.183405	0.261948
2.52729e-05	-7.5263e-06	0.444627	0.21481
2.52729e-05	-6.1579e-06	0.467176	0.26584
2.52729e-05	-4.7895e-06	0.892384	0.297112
2.52729e-05	-3.4211e-06	0.775162	-0.191382
2.52729e-05	-2.0526e-06	0.649804	-0.137102
2.52729e-05	-6.842e-07	0.837328	-0.183502
2.52729e-05	6.842e-07	0.739337	-0.193508
2.52729e-05	2.0526e-06	0.700203	-0.118296
2.52729e-05	3.4211e-06	0.875781	-0.403534
2.52729e-05	4.7895e-06	0.441525	-0.160801
2.52729e-05	6.1579e-06	0.456959	-0.291505
2.52729e-05	7.5263e-06	0.109052	-0.214838
2.52729e-05	8.8947e-06	-0.153094	-0.292411
2.52729e-05	1.02632e-05	-0.596922	-0.239358
2.52729e-05	1.16316e-05	-0.655096	-0.067753
2.52729e-05	1.3e-05	-0.52385	-0.038448
2.38975e-05	-1.3e-05	-0.596123	0.106983
2.38975e-05	-1.16316e-05	-0.455758	0.143987
2.38975e-05	-1.02632e-05	-0.12509	0.146934
2.38975e-05	-8.8947e-06	0.154426	0.115371
2.38975e-05	-7.5263e-06	0.43268	0.239533
2.38975e-05	-6.1579e-06	0.627904	-0.058616
2.38975e-05	-4.7895e-06	0.820814	0.025699
2.38975e-05	-3.4211e-06	0.816735	-0.02474
2.38975e-05	-2.0526e-06	0.821491	-0.251466
2.38975e-05	-6.842e-07	0.876152	-0.30606
2.38975e-05	6.842e-07	0.83927	-0.442302
2.38975e-05	2.0526e-06	0.861513	-0.350071
2.38975e-05	3.4211e-06	0.634559	-0.350739
2.38975e-05	4.7895e-06	0.651734	-0.261977
2.38975e-05	6.1579e-06	0.551123	-0.298582
2.38975e-05	7.5263e-06	0.155271	-0.295889
2.38975e-05	8.8947e-06	-0.161451	-0.305639
2.38975e-05	1.02632e-05	-0.63907	-0.207293
2.38975e-05	1.16316e-05	-0.665235	-0.203251
2.38975e-05	1.3e-05	-0.937946	-0.168451
2.25221e-05	-1.3e-05	-0.60672	0.258627
2.25221e-05	-1.16316e-05	-0.210632	0.283716
2.25221e-05	-1.02632e-05	0.017489	0.195136
2.25221e-05	-8.8947e-06	0.149386	0.028075
2.25221e-05	-7.5263e-06	0.378371	0.062652
2.25221e-05	-6.1579e-06	0.6053	0.14111
2.25221e-05	-4.7895e-06	0.799343	0.060995
2.25221e-05	-3.4211e-06	0.87308	-0.24379
2.25221e-05	-2.0526e-06	1.05178	-0.449877
2.25221e-05	-6.842e-07	0.97317	-0.414943
2.25221e-05	6.842e-07	1.01571	-0.264973
2.25221e-05	2.0526e-06	0.792109	-0.204122
2.25221e-05	3.4211e-06	0.776386	-0.139839
2.25221e-05	4.7895e-06	0.665182	-0.146755
2.25221e-05	6.1579e-06	0.652217	-0.199065
2.25221e-05	7.5263e-06	0.368501	-0.242555
2.25221e-05	8.8947e-06	-0.032805	-0.307218
2.25221e-05	1.02632e-05	-0.190004	-0.323772
2.25221e-05	1.16316e-05	-0.359214	-0.14781
2.25221e-05	1.3e-05	-0.73728	-0.151586
2.11467e-05	-1.3e-05	-0.56956	0.259552
2.11467e-05	-1.16316e-05	-0.27703	0.31414
2.11467e-05	-1.02632e-05	0.117594	0.235174
2.11467e-05	-8.8947e-06	0.257286	0.222184
2.11467e-05	-7.5263e-06	0.622533	0.183961
2.11467e-05	-6.1579e-06	0.792051	0.197449
2.11467e-05	-4.7895e-06	0.667901	0.058923
2.11467e-05	-3.4211e-06	1.0379	0.075423
2.11467e-05	-2.0526e-06	1.08839	-0.038705
2.11467e-05	-6.842e-07	1.00494	0.14088
2.11467e-05	6.842e-07	1.07095	-0.19242
2.11467e-05	2.0526e-06	0.985027	-0.169952
2.11467e-05	3.4211e-06	0.84247	-0.122608
2.11467e-05	4.7895e-06	0.784501	-0.027502
2.11467e-05	6.1579e-06	0.665146	-0.110587
2.11467e-05	7.5263e-06	0.544056	-0.116009
2.11467e-05	8.8947e-06	0.27605	-0.253083
2.11467e-05	1.02632e-05	-0.258013	-0.323542
2.11467e-05	1.16316e-05	-0.904839	-0.162788
2.11467e-05	1.3e-05	-0.907121	-0.153329
1.97713e-05	-1.3e-05	-0.583303	0.210663
1.97713e-05	-1.16316e-05	-0.224054	0.155083
1.97713e-05	-1.02632e-05	0.265068	0.306797
1.97713e-05	-8.8947e-06	0.486649	0.339441
1.97713e-05	-7.5263e-06	1.0474	0.312714
1.97713e-05	-6.1579e-06	1.1831	0.209074
1.97713e-05	-4.7895e-06	1.1062	0.192224
1.97713e-05	-3.4211e-06	1.07542	0.077442
1.97713e-05	-2.0526e-06	1.10514	-0.009501
1.97713e-05	-6.842e-07	1.43375	-0.095027
1.97713e-05	6.842e-07	1.14301	-0.206516
1.97713e-05	2.0526e-06	1.09942	-0.220091
1.97713e-05	3.4211e-06	0.964899	-0.195252
1.97713e-05	4.7895e-06	0.866924	-0.196165
1.97713e-05	6.1579e-06	0.685375	-0.25755
1.97713e-05	7.5263e-06	0.552336	-0.232665
1.97713e-05	8.8947e-06	0.199318	-0.32014
1.97713e-05	1.02632e-05	-0.355886	-0.320849
1.97713e-05	1.16316e-05	-0.963574	-0.167525
1.97713e-05	1.3e-05	-1.02337	-0.157871
1.83959e-05	-1.3e-05	-0.564916	0.037852
1.83959e-05	-1.16316e-05	-0.031476	0.159681
1.83959e-05	-1.02632e-05	0.34627	0.299235
1.83959e-05	-8.8947e-06	0.620146	0.297576
1.83959e-05	-7.5263e-06	1.21776	0.332547
1.83959e-05	-6.1579e-06	1.43495	0.261231
1.83959e-05	-4.7895e-06	1.23487	0.212301
1.83959e-05	-3.4211e-06	1.42145	0.062971
1.83959e-05	-2.0526e-06	1.35777	0.013718
1.83959e-05	-6.842e-07	1.55706	0.03131
1.83959e-05	6.842e-07	1.32736	-0.099376
1.83959e-05	2.0526e-06	1.23495	-0.319996
1.83959e-05	3.4211e-06	1.31185	-0.382498
1.83959e-05	4.7895e-06	1.06034	-0.48966
1.83959e-05	6.1579e-06	0.779235	-0.415931
1.83959e-05	7.5263e-06	0.517448	-0.333119
1.83959e-05	8.8947e-06	-0.016748	-0.223658
1.83959e-05	1.02632e-05	-0.252611	-0.166491
1.83959e-05	1.16316e-05	-0.746338	-0.082123
1.83959e-05	1.3e-05	-1.22991	-0.060782
1.70205e-05	-1.3e-05	-0.906174	-0.105933
1.70205e-05	-1.16316e-05	-0.348217	0.081859
1.70205e-05	-1.02632e-05	0.298801	0.142947
1.70205e-05	-8.8947e-06	0.784956	0.169732
1.70205e-05	-7.5263e-06	1.00867	0.157227
1.70205e-05	-6.1579e-06	1.31937	0.16494
1.70205e-05	-4.7895e-06	1.40266	0.315934
1.70205e-05	-3.4211e-06	1.37532	0.04963
1.70205e-05	-2.0526e-06	1.62994	0.004359
1.70205e-05	-6.842e-07	1.56348	-0.088398
1.70205e-05	6.842e-07	1.3943	-0.097661
1.70205e-05	2.0526e-06	1.59902	-0.263884
1.70205e-05	3.4211e-06	1.54822	-0.39849
1.70205e-05	4.7895e-06	1.11171	-0.301035
1.70205e-05	6.1579e-06	1.00722	-0.440859
1.70205e-05	7.5263e-06	0.865712	-0.566948
1.70205e-05	8.8947e-06	0.081464	-0.257316
1.70205e-05	1.02632e-05	-0.110318	-0.147917
1.70205e-05	1.16316e-05	-0.84754	-0.114952
1.70205e-05	1.3e-05	-1.58498	0.005505
1.56451e-05	-1.3e-05	-0.923913	-0.1607
1.56451e-05	-1.16316e-05	-0.598908	-0.001675
1.56451e-05	-1.02632e-05	0.009508	0.032954
1.56451e-05	-8.8947e-06	0.788698	0.292503
1.56451e-05	-7.5263e-06	1.09788	0.121727
1.56451e-05	-6.1579e-06	1.21416	0.037245
1.56451e-05	-4.7895e-06	1.24411	0.102373
1.56451e-05	-3.4211e-06	1.35888	-0.09627
1.56451e-05	-2.0526e-06	1.77859	0.19121
1.56451e-05	-6.842e-07	1.71856	-0.055181
1.56451e-05	6.842e-07	1.75776	-0.195617
1.56451e-05	2.0526e-06	1.69189	-0.258332
1.56451e-05	3.4211e-06	1.63388	-0.191549
1.56451e-05	4.7895e-06	1.31495	-0.396223
1.56451e-05	6.1579e-06	1.15455	-0.356681
1.56451e-05	7.5263e-06	0.744582	-0.429684
1.56451e-05	8.8947e-06	0.100609	-0.190985
1.56451e-05	1.02632e-05	-0.325294	-0.047609
1.56451e-05	1.16316e-05	-1.38377	0.020211
1.56451e-05	1.3e-05	-1.53451	0.032474
1.42697e-05	-1.3e-05	-1.08804	-0.162417
1.42697e-05	-1.16316e-05	-0.649452	-0.143042
1.42697e-05	-1.02632e-05	-0.199935	-0.043811
1.42697e-05	-8.8947e-06	0.62001	0.254954
1.42697e-05	-7.5263e-06	1.16136	0.143425
1.42697e-05	-6.1579e-06	1.13814	-0.009516
1.42697e-05	-4.7895e-06	1.1206	0.030468
1.42697e-05	-3.4211e-06	1.4832	-0.034314
1.42697e-05	-2.0526e-06	1.88531	-0.117313
1.42697e-05	-6.842e-07	2.08541	0.06968
1.42697e-05	6.842e-07	1.86762	-0.101739
1.42697e-05	2.0526e-06	1.85998	-0.06344
1.42697e-05	3.4211e-06	1.55106	-0.09885
1.42697e-05	4.7895e-06	1.01717	-0.164008
1.42697e-05	6.1579e-06	1.02125	-0.160535
1.42697e-05	7.5263e-06	0.38396	-0.215837
1.42697e-05	8.8947e-06	-0.177933	-0.175662
1.42697e-05	1.02632e-05	-0.644094	-0.107003
1.42697e-05	1.16316e-05	-1.43836	0.217814
1.42697e-05	1.3e-05	-1.73441	0.325702
1.28943e-05	-1.35701e-05	-1.1315	-0.162507
1.28943e-05	-1.20623e-05	-0.562082	-0.141028
1.28943e-05	-1.05545e-05	0.498103	0.081963
1.28943e-05	-9.0467e-06	0.990519	-0.038473
1.28943e-05	-7.5389e-06	1.20701	-0.042339
1.28943e-05	-6.0311e-06	1.13163	-0.035429
1.28943e-05	-4.5234e-06	1.17882	0.205407
1.28943e-05	-3.0156e-06	1.9312	0.061055
1.28943e-05	-1.5078e-06	2.12663	0.157084
1.28943e-05	0	2.2257	0.068283
1.28943e-05	1.5078e-06	1.83779	0.020797
1.28943e-05	3.0156e-06	1.67967	0.06181
1.28943e-05	4.5234e-06	1.23056	0.024704
1.28943e-05	6.0311e-06	1.03587	-0.018927
1.28943e-05	7.5389e-06	0.404096	-0.047158
1.28943e-05	9.0467e-06	-0.258251	-0.018164
1.28943e-05	1.05545e-05	-0.770327	-0.055996
1.28943e-05	1.20623e-05	-1.47116	0.329361
1.28943e-05	1.35701e-05	-1.67546	0.248563
1.15189e-05	-1.33755e-05	-1.34842	-0.300377
1.15189e-05	-1.18893e-05	-0.873627	-0.265861
1.15189e-05	-1.04031e-05	0.010725	-0.217671
1.15189e-05	-8.917e-06	0.613664	-0.026491
1.15189e-05	-7.4308e-06	0.987714	-0.10221
1.15189e-05	-5.9447e-06	1.12507	-0.160089
1.15189e-05	-4.4585e-06	1.42701	0.032758
1.15189e-05	-2.9723e-06	1.89422	0.087161
1.15189e-05	-1.4862e-06	2.09225	0.163981
1.15189e-05	0	2.05409	0.313724
1.15189e-05	1.4862e-06	1.95137	0.277684
1.15189e-05	2.9723e-06	1.77706	0.228036
1.15189e-05	4.4585e-06	1.2572	0.188503
1.15189e-05	5.9447e-06	0.907114	0.281622
1.15189e-05	7.4308e-06	0.579304	0.25337
1.15189e-05	8.917e-06	-0.481461	0.052421
1.15189e-05	1.04031e-05	-1.2013	0.107636
1.15189e-05	1.18893e-05	-1.63804	0.242836
1.15189e-05	1.33755e-05	-1.86522	0.297244
1.01435e-05	-1.30469e-05	-1.25436	-0.533834
1.01435e-05	-1.1512e-05	-0.816838	-0.352545
1.01435e-05	-9.977e-06	-0.055637	-0.366073
1.01435e-05	-8.4421e-06	0.49193	-0.219645
1.01435e-05	-6.9072e-06	0.976597	-0.133705
1.01435e-05	-5.3722e-06	1.0833	0.025886
1.01435e-05	-3.8373e-06	1.50801	0.148551
1.01435e-05	-2.3024e-06	1.63141	0.263923
1.01435e-05	-7.675e-07	1.72616	0.435199
1.01435e-05	7.675e-07	1.86156	0.490757
1.01435e-05	2.3024e-06	1.85549	0.444002
1.01435e-05	3.8373e-06	1.78822	0.403932
1.01435e-05	5.3722e-06	1.29659	0.497001
1.01435e-05	6.9072e-06	0.75265	0.348676
1.01435e-05	8.4421e-06	0.437328	0.41541
1.01435e-05	9.977e-06	-0.634175	0.283488
1.01435e-05	1.1512e-05	-1.6901	0.328058
1.01435e-05	1.30469e-05	-1.90433	0.285042
8.7681e-06	-1.25738e-05	-0.951358	-0.493226
8.7681e-06	-1.10021e-05	-0.398793	-0.352461
8.7681e-06	-9.4304e-06	0.124009	-0.207727
8.7681e-06	-7.8586e-06	0.702797	-0.151631
8.7681e-06	-6.2869e-06	1.07141	-0.164931
8.7681e-06	-4.7152e-06	1.32062	0.046167
8.7681e-06	-3.1435e-06	1.32661	0.213096
8.7681e-06	-1.5717e-06	1.52495	0.259474
8.7681e-06	0	1.70772	0.351429
8.7681e-06	1.5717e-06	1.7619	0.268674
8.7681e-06	3.1435e-06	1.76257	0.407414
8.7681e-06	4.7152e-06	1.38746	0.416579
8.7681e-06	6.2869e-06	0.60618	0.360169
8.7681e-06	7.8586e-06	0.091557	0.381577
8.7681e-06	9.4304e-06	-0.472943	0.519003
8.7681e-06	1.10021e-05	-1.57012	0.532482
8.7681e-06	1.25738e-05	-1.83188	0.784133
7.3927e-06	-1.19391e-05	-0.937837	-0.570884
7.3927e-06	-1.03472e-05	-0.511826	-0.444714
7.3927e-06	-8.7553e-06	-0.101755	-0.408841
7.3927e-06	-7.1634e-06	0.542678	-0.407343
7.3927e-06	-5.5716e-06	0.905232	-0.344956
7.3927e-06	-3.9797e-06	1.08571	-0.120342
7.3927e-06	-2.3878e-06	0.968057	0.085715
7.3927e-06	-7.959e-07	1.17582	0.303286
7.3927e-06	7.959e-07	1.4318	0.12316
7.3927e-06	2.3878e-06	1.44118	0.211609
7.3927e-06	3.9797e-06	1.49752	0.282298
7.3927e-06	5.5716e-06	1.39235	0.438258
7.3927e-06	7.1634e-06	0.206792	0.439904
7.3927e-06	8.7553e-06	-0.091721	0.446972
7.3927e-06	1.03472e-05	-0.37141	0.481773
7.3927e-06	1.19391e-05	-1.504	0.611347
6.0174e-06	-1.1115e-05	-0.286404	-0.328176
6.0174e-06	-9.5272e-06	-0.13243	-0.17204
6.0174e-06	-7.9393e-06	0.23909	-0.326569
6.0174e-06	-6.3514e-06	0.680963	-0.232481
6.0174e-06	-4.7636e-06	0.803058	0.030151
6.0174e-06	-3.1757e-06	0.741572	0.125746
6.0174e-06	-1.5879e-06	1.12458	0.375867
6.0174e-06	0	1.20312	0.49028
6.0174e-06	1.5879e-06	1.5035	0.466905
6.0174e-06	3.1757e-06	1.4912	0.443923
6.0174e-06	4.7636e-06	1.08382	0.50964
6.0174e-06	6.3514e-06	0.244307	0.60863
6.0174e-06	7.9393e-06	-0.343116	0.539029
6.0174e-06	9.5272e-06	-0.899141	0.581669
6.0174e-06	1.1115e-05	-1.54657	0.78841
4.642e-06	-1.00552e-05	-0.045371	-0.149103
4.642e-06	-8.5083e-06	0.162752	-0.266435
4.642e-06	-6.9613e-06	0.520688	-0.1118
4.642e-06	-5.4144e-06	0.583327	0.089274
4.642e-06	-3.8674e-06	0.639005	0.184109
4.642e-06	-2.3204e-06	0.928402	0.533868
4.642e-06	-7.735e-07	0.985932	0.60274
4.642e-06	7.735e-07	1.26209	0.605945
4.642e-06	2.3204e-06	1.33025	0.516375
4.642e-06	3.8674e-06	0.809345	0.458588
4.642e-06	5.4144e-06	0.05279	0.756643
4.642e-06	6.9613e-06	-0.53813	0.937998
4.642e-06	8.5083e-06	-1.04095	1.00505
4.642e-06	1.00552e-05	-1.44923	1.02698
3.2666e-06	-8.6737e-06	0.350591	0.268073
3.2666e-06	-6.7462e-06	0.481816	0.286427
3.2666e-06	-4.8187e-06	0.460802	0.295649
3.2666e-06	-2.8912e-06	0.564892	0.466523
3.2666e-06	-9.637e-07	0.569949	0.408777
3.2666e-06	9.637e-07	0.862292	0.398665
3.2666e-06	2.8912e-06	0.82471	0.494932
3.2666e-06	4.8187e-06	0.227841	0.661077
3.2666e-06	6.7462e-06	-0.174932	0.791981
3.2666e-06	8.6737e-06	-0.575345	1.02055
1.8912e-06	-6.7764e-06	0.220644	0.288102
1.8912e-06	-4.5176e-06	0.362609	0.187293
1.8912e-06	-2.2588e-06	0.453669	0.367618
1.8912e-06	0	0.430933	0.54557
1.8912e-06	2.2588e-06	0.211905	0.856173
1.8912e-06	4.5176e-06	-0.115857	1.03778
1.8912e-06	6.7764e-06	-0.513711	1.2382
5.158e-07	-3.6288e-06	0.28896	0.644682
5.158e-07	-1.2096e-06	0.323416	0.830379
5.158e-07	1.2096e-06	0.026341	0.901997
5.158e-07	3.6288e-06	-0.272	1.16849

## Sheet: Mm1
D(Sc(x))	Sc(y)	vz	vr
1.96676	-0.286071	-0.048822	0.026091
1.96676	-0.214553	-0.030011	-0.028524
1.96676	-0.143035	-0.022003	-0.086571
1.96676	-0.0715177	-0.027415	-0.05655
1.96676	0	-0.03413	-0.055984
1.96676	0.0715177	-0.031823	0.055128
1.96676	0.143035	-0.0227	0.065533
1.96676	0.214553	-0.012574	0.108437
1.96676	0.286071	-0.012709	0.068854
1.92244	-0.406599	-0.102196	0.136026
1.92244	-0.344045	-0.073184	0.093139
1.92244	-0.281491	-0.05477	0.056863
1.92244	-0.218938	-0.048459	0.055892
1.92244	-0.156384	-0.032954	-0.005914
1.92244	-0.0938305	-0.020335	-0.09024
1.92244	-0.0312768	-0.052518	-0.034179
1.92244	0.0312768	-0.051977	-0.086777
1.92244	0.0938305	-0.030094	-0.058552
1.92244	0.156384	-0.011345	0.050376
1.92244	0.218938	-0.005406	0.061749
1.92244	0.281491	-0.00898	0.036589
1.92244	0.344045	-0.0024	0.062876
1.92244	0.406599	0.007435	0.084715
1.87812	-0.494853	-0.060773	0.032942
1.87812	-0.436635	-0.10084	0.117505
1.87812	-0.378417	-0.107272	0.149415
1.87812	-0.320199	-0.089823	0.122041
1.87812	-0.261981	-0.093449	0.135457
1.87812	-0.203763	-0.160977	0.145778
1.87812	-0.145545	-0.119138	0.047673
1.87812	-0.0873271	-0.047265	0.004599
1.87812	-0.029109	-0.099153	0.042281
1.87812	0.029109	-0.071007	-0.025146
1.87812	0.0873271	-0.08074	0.004992
1.87812	0.145545	-0.069403	0.048325
1.87812	0.203763	-0.0268	0.045034
1.87812	0.261981	-0.002327	0.051305
1.87812	0.320199	-0.006531	0.002493
1.87812	0.378417	-0.019011	-0.014715
1.87812	0.436635	-0.031736	-0.02737
1.87812	0.494853	-0.026248	-0.015208
1.8338	-0.566135	-0.097098	0.076312
1.8338	-0.509521	-0.129354	0.133875
1.8338	-0.452908	-0.118739	0.134563
1.8338	-0.396294	-0.098225	0.120592
1.8338	-0.339681	-0.098281	0.109212
1.8338	-0.283067	-0.106249	0.094775
1.8338	-0.226454	-0.071454	0.126494
1.8338	-0.16984	-0.11539	0.098073
1.8338	-0.113227	-0.100668	0.009027
1.8338	-0.0566135	-0.095607	0.059432
1.8338	0	-0.025932	0.012261
1.8338	0.0566135	-0.026155	-0.000773
1.8338	0.113227	-0.016302	0.028511
1.8338	0.16984	-0.064729	0.061859
1.8338	0.226454	-0.08439	0.02679
1.8338	0.283067	-0.068835	0.038151
1.8338	0.339681	-0.000667	-0.012028
1.8338	0.396294	-0.036102	-0.067417
1.8338	0.452908	-0.049463	-0.069344
1.8338	0.509521	-0.049166	-0.063369
1.8338	0.566135	-0.048037	-0.07594
1.78947	-0.626265	-0.187065	0.156587
1.78947	-0.571808	-0.179707	0.168052
1.78947	-0.51735	-0.113197	0.088656
1.78947	-0.462892	-0.098537	0.066954
1.78947	-0.408434	-0.120591	0.079932
1.78947	-0.353976	-0.046513	0.06182
1.78947	-0.299518	-0.001719	0.075007
1.78947	-0.24506	-0.080368	0.065134
1.78947	-0.190603	-0.138707	0.050355
1.78947	-0.136145	-0.096404	0.101291
1.78947	-0.0816868	-0.114017	0.079855
1.78947	-0.0272289	0.001644	0.009986
1.78947	0.0272289	-0.036431	-0.047176
1.78947	0.0816868	-0.020117	0.047265
1.78947	0.136145	0.052273	0.015761
1.78947	0.190603	-0.039113	0.04374
1.78947	0.24506	-0.144768	-0.07673
1.78947	0.299518	-0.093596	-0.044756
1.78947	0.353976	-0.027499	-0.009806
1.78947	0.408434	-0.036477	-0.042679
1.78947	0.462892	-0.008836	-0.031677
1.78947	0.51735	-0.012658	-0.004635
1.78947	0.571808	-0.002159	-0.010586
1.78947	0.626265	0.011111	0.009847
1.74515	-0.678218	-0.065273	0.013174
1.74515	-0.623961	-0.190586	0.14505
1.74515	-0.569703	-0.116201	0.072504
1.74515	-0.515446	-0.116717	0.069465
1.74515	-0.461188	-0.082314	0.015358
1.74515	-0.406931	-0.045849	0.024263
1.74515	-0.352673	0.015162	0.060704
1.74515	-0.298416	-0.063425	0.052128
1.74515	-0.244158	-0.014398	-0.017042
1.74515	-0.189901	-0.06541	0.003969
1.74515	-0.135644	-0.046731	0.019433
1.74515	-0.0813862	-0.087177	0.04606
1.74515	-0.0271287	-0.016273	0.05635
1.74515	0.0271287	-0.025905	0.001884
1.74515	0.0813862	0.05324	0.09553
1.74515	0.135644	-0.005461	0.024448
1.74515	0.189901	0.05595	0.008285
1.74515	0.244158	0.019226	-0.029908
1.74515	0.298416	-0.048384	-0.021657
1.74515	0.352673	-0.096723	0.040382
1.74515	0.406931	-0.149787	0.099145
1.74515	0.461188	-0.012721	0.078655
1.74515	0.515446	0.021409	0.038862
1.74515	0.569703	-0.048146	-0.008413
1.74515	0.623961	-0.03692	-0.033008
1.74515	0.678218	-0.023788	-0.040346
1.70083	-0.723755	0.151527	-0.161769
1.70083	-0.670144	-0.086999	0.031438
1.70083	-0.616532	-0.188511	0.133061
1.70083	-0.562921	-0.147353	0.046913
1.70083	-0.509309	-0.189848	0.012045
1.70083	-0.455698	-0.108842	0.004361
1.70083	-0.402086	-0.104055	-0.028507
1.70083	-0.348475	-0.056916	0.024609
1.70083	-0.294863	-0.050728	-0.055465
1.70083	-0.241252	-0.070134	-0.054134
1.70083	-0.18764	-0.043592	-0.087695
1.70083	-0.134029	-0.012303	-0.066397
1.70083	-0.0804173	-0.015387	-0.018264
1.70083	-0.0268058	-0.018167	0.036032
1.70083	0.0268058	-0.108873	0.035622
1.70083	0.0804173	-0.010873	0.106535
1.70083	0.134029	-0.044877	0.020294
1.70083	0.18764	-0.017566	0.024206
1.70083	0.241252	0.044255	-0.018182
1.70083	0.294863	-0.129223	0.060006
1.70083	0.348475	-0.165435	0.025166
1.70083	0.402086	-0.169738	0.024331
1.70083	0.455698	-0.131212	0.084897
1.70083	0.509309	-0.048705	0.065628
1.70083	0.562921	-0.011093	0.001573
1.70083	0.616532	-0.023804	0.014002
1.70083	0.670144	-0.046289	-0.004173
1.70083	0.723755	-0.024901	-0.016687
1.65651	-0.764026	0.071036	-0.090357
1.65651	-0.711334	0.050321	-0.074444
1.65651	-0.658643	-0.044093	-0.018503
1.65651	-0.605952	-0.153978	0.062047
1.65651	-0.55326	-0.191439	0.004124
1.65651	-0.500569	-0.171974	0.005714
1.65651	-0.447877	-0.070895	-0.000186
1.65651	-0.395186	-0.086252	-0.027996
1.65651	-0.342494	-0.098502	0.008458
1.65651	-0.289803	-0.138971	-0.036559
1.65651	-0.237111	-0.086405	-0.045007
1.65651	-0.18442	-0.016532	-0.079151
1.65651	-0.131729	0.102887	-0.081083
1.65651	-0.0790372	0.056082	-0.05829
1.65651	-0.0263457	0.024928	-0.031658
1.65651	0.0263457	-0.0613	0.01713
1.65651	0.0790372	-0.014448	0.033732
1.65651	0.131729	0.014404	0.014972
1.65651	0.18442	-0.023707	-0.041845
1.65651	0.237111	-0.002134	-0.015311
1.65651	0.289803	-0.064532	0.052365
1.65651	0.342494	-0.086355	-0.009691
1.65651	0.395186	-0.147355	0.024551
1.65651	0.447877	-0.019557	0.041657
1.65651	0.500569	7.3e-05	-0.012038
1.65651	0.55326	0.018236	0.00773
1.65651	0.605952	-0.003086	-0.01292
1.65651	0.658643	-0.024214	0.012808
1.65651	0.711334	-0.051395	0.013396
1.65651	0.764026	-0.022425	-0.004812
1.61219	-0.799825	-0.078695	0.001194
1.61219	-0.748224	-0.082293	0.005419
1.61219	-0.696622	0.056909	-0.078839
1.61219	-0.64502	-0.088768	-0.035931
1.61219	-0.593419	-0.165021	-0.052005
1.61219	-0.541817	-0.218914	0.022516
1.61219	-0.490215	-0.230501	0.041375
1.61219	-0.438614	-0.125813	0.008538
1.61219	-0.387012	-0.111327	-0.013669
1.61219	-0.335411	-0.046818	-0.052806
1.61219	-0.283809	-0.153066	-0.077839
1.61219	-0.232207	-0.060831	-0.10747
1.61219	-0.180606	0.004415	-0.16429
1.61219	-0.129004	0.019159	-0.169418
1.61219	-0.0774024	0.117403	-0.146073
1.61219	-0.0258008	0.00647	-0.088643
1.61219	0.0258008	0.041135	0.032756
1.61219	0.0774024	0.021128	0.025111
1.61219	0.129004	0.060592	-0.013073
1.61219	0.180606	0.035201	-0.006751
1.61219	0.232207	-0.009484	0.077426
1.61219	0.283809	-0.006658	0.077201
1.61219	0.335411	-0.005754	-0.024468
1.61219	0.387012	-0.03222	-0.001224
1.61219	0.438614	-0.019571	0.008121
1.61219	0.490215	0.036463	0.01502
1.61219	0.541817	0.033489	0.004992
1.61219	0.593419	-0.031833	0.015725
1.61219	0.64502	-0.024292	0.026357
1.61219	0.696622	0.024618	0.050272
1.61219	0.748224	-0.017175	0.042259
1.61219	0.799825	-0.0087	-0.002489
1.56787	-0.831731	-0.066769	-0.010196
1.56787	-0.779748	-0.140939	0.03069
1.56787	-0.727765	-0.102155	0.013495
1.56787	-0.675781	-0.154388	-0.104426
1.56787	-0.623798	-0.119436	-0.085308
1.56787	-0.571815	-0.113678	-0.007633
1.56787	-0.519832	-0.153643	-0.013098
1.56787	-0.467849	-0.116255	0.020182
1.56787	-0.415866	-0.092131	0.047362
1.56787	-0.363882	-0.027803	0.112536
1.56787	-0.311899	-0.098402	0.077859
1.56787	-0.259916	-0.01517	-0.069167
1.56787	-0.207933	-0.071727	-0.062118
1.56787	-0.15595	0.038562	-0.167928
1.56787	-0.103966	0.175836	-0.245209
1.56787	-0.0519832	0.048438	-0.106587
1.56787	0	0.001191	0.094601
1.56787	0.0519832	-0.090186	-0.048108
1.56787	0.103966	0.047313	0.019677
1.56787	0.15595	0.078234	0.114588
1.56787	0.207933	0.064595	0.156085
1.56787	0.259916	0.030761	0.087139
1.56787	0.311899	0.019531	0.018645
1.56787	0.363882	-0.096174	-0.013009
1.56787	0.415866	-0.00555	-0.098324
1.56787	0.467849	0.064315	-0.087966
1.56787	0.519832	0.070741	-0.152658
1.56787	0.571815	0.016308	-0.025006
1.56787	0.623798	-0.025625	-0.047775
1.56787	0.675781	0.037536	0.00967
1.56787	0.727765	0.041801	0.033913
1.56787	0.779748	0.056	0.032751
1.56787	0.831731	-0.018977	-0.019512
1.52355	-0.860177	-0.129654	0.013965
1.52355	-0.809578	-0.093527	-0.000357
1.52355	-0.758979	-0.102645	0.003703
1.52355	-0.708381	-0.110053	-0.036447
1.52355	-0.657782	-0.126885	-0.091878
1.52355	-0.607183	-0.134815	-0.012254
1.52355	-0.556585	-0.147116	-0.037697
1.52355	-0.505986	-0.106932	-0.004099
1.52355	-0.455388	-0.088719	-0.039837
1.52355	-0.404789	0.055085	0.016621
1.52355	-0.35419	-0.125937	0.046986
1.52355	-0.303592	-0.047826	0.011315
1.52355	-0.252993	-0.033209	-0.016717
1.52355	-0.202394	0.013561	-0.066398
1.52355	-0.151796	0.093626	-0.136667
1.52355	-0.101197	0.089027	-0.08868
1.52355	-0.0505986	0.079922	-0.021978
1.52355	0	0.07389	0.066329
1.52355	0.0505986	-0.013492	0.040971
1.52355	0.101197	0.115471	0.074392
1.52355	0.151796	0.095742	0.11044
1.52355	0.202394	0.067934	0.084563
1.52355	0.252993	0.021213	0.077832
1.52355	0.303592	0.031668	0.033749
1.52355	0.35419	0.032017	0.104842
1.52355	0.404789	0.062001	-0.076851
1.52355	0.455388	0.11614	-0.068538
1.52355	0.505986	0.075252	-0.080022
1.52355	0.556585	0.040143	0.004231
1.52355	0.607183	-0.000988	0.042153
1.52355	0.657782	0.042667	0.056869
1.52355	0.708381	0.109749	0.040617
1.52355	0.758979	0.123214	0.059651
1.52355	0.809578	0.025192	-0.00204
1.52355	0.860177	0.000752	-0.007424
1.47922	-0.885496	-0.203061	0.038633
1.47922	-0.833408	-0.231325	0.052728
1.47922	-0.78132	-0.247012	0.072815
1.47922	-0.729232	-0.195494	-0.032823
1.47922	-0.677144	-0.175544	0.002601
1.47922	-0.625056	-0.143774	0.015235
1.47922	-0.572968	-0.150185	-0.020679
1.47922	-0.52088	-0.126176	0.031708
1.47922	-0.468792	-0.110402	-0.038944
1.47922	-0.416704	0.004245	0.016526
1.47922	-0.364616	-0.021229	-0.087981
1.47922	-0.312528	-0.067603	-0.107132
1.47922	-0.26044	-0.084494	-0.152531
1.47922	-0.208352	-0.118302	-0.078413
1.47922	-0.156264	0.095109	-0.089272
1.47922	-0.104176	0.005387	-0.060852
1.47922	-0.052088	0.007864	-0.02534
1.47922	0	0.051721	-0.041316
1.47922	0.052088	0.043547	-0.131357
1.47922	0.104176	0.165876	0.124496
1.47922	0.156264	0.080049	0.092239
1.47922	0.208352	0.035184	-0.05246
1.47922	0.26044	0.025964	-0.022763
1.47922	0.312528	0.019951	-0.150362
1.47922	0.364616	0.109087	-0.064113
1.47922	0.416704	0.07923	0.00245
1.47922	0.468792	0.124628	-0.067896
1.47922	0.52088	0.110786	-0.036382
1.47922	0.572968	0.100644	2.8e-05
1.47922	0.625056	0.171787	0.023238
1.47922	0.677144	0.092997	0.045721
1.47922	0.729232	0.141847	-0.016615
1.47922	0.78132	0.154147	0.068554
1.47922	0.833408	-0.010765	-0.032669
1.47922	0.885496	0.007693	-0.014084
1.4349	-0.907949	-0.262089	0.050989
1.4349	-0.856067	-0.242981	0.047141
1.4349	-0.804184	-0.156835	0.005666
1.4349	-0.752301	-0.173551	0.041387
1.4349	-0.700418	-0.131166	0.039631
1.4349	-0.648535	-0.025692	-0.056442
1.4349	-0.596652	-0.061974	-0.043391
1.4349	-0.54477	-0.112569	-0.02199
1.4349	-0.492887	-0.067652	-0.068158
1.4349	-0.441004	0.001253	0.022887
1.4349	-0.389121	0.072205	-0.015537
1.4349	-0.337238	-0.065249	-0.144077
1.4349	-0.285356	-0.027786	-0.199211
1.4349	-0.233473	-0.136542	-0.169466
1.4349	-0.18159	0.042251	-0.119985
1.4349	-0.129707	0.004382	-0.068322
1.4349	-0.0778242	0.044714	-0.105535
1.4349	-0.0259414	-0.020296	0.019339
1.4349	0.0259414	-0.052615	-0.064298
1.4349	0.0778242	0.019548	0.11875
1.4349	0.129707	0.108142	0.015974
1.4349	0.18159	0.012844	-0.072669
1.4349	0.233473	-0.016468	-0.061727
1.4349	0.285356	-0.011921	-0.158502
1.4349	0.337238	0.032755	0.017019
1.4349	0.389121	0.057143	0.039355
1.4349	0.441004	0.059348	0.029113
1.4349	0.492887	0.053823	0.092038
1.4349	0.54477	0.075198	-0.014213
1.4349	0.596652	0.108627	-0.062756
1.4349	0.648535	0.029592	0.043611
1.4349	0.700418	0.049733	-0.006275
1.4349	0.752301	0.082217	-0.026278
1.4349	0.804184	-0.057398	-0.050884
1.4349	0.856067	-0.035873	-0.03111
1.4349	0.907949	-0.018643	-0.020996
1.39058	-0.927746	-0.280032	0.043901
1.39058	-0.876205	-0.225532	0.031786
1.39058	-0.824663	-0.27002	0.053411
1.39058	-0.773122	-0.097555	-0.076771
1.39058	-0.72158	-0.098344	0.066942
1.39058	-0.670039	-0.108007	0.065928
1.39058	-0.618498	-0.013572	-0.08289
1.39058	-0.566956	-0.011415	0.01122
1.39058	-0.515415	-0.037381	-0.097221
1.39058	-0.463873	-0.020844	-0.099704
1.39058	-0.412332	-0.026725	-0.121653
1.39058	-0.36079	0.10898	-0.078527
1.39058	-0.309249	0.046043	-0.257151
1.39058	-0.257707	-0.045767	-0.204409
1.39058	-0.206166	-0.129123	-0.167338
1.39058	-0.154624	-0.075745	-0.203832
1.39058	-0.103083	-0.107652	-0.02042
1.39058	-0.0515415	0.009113	0.075178
1.39058	0	-0.042825	0.062912
1.39058	0.0515415	0.049673	0.010271
1.39058	0.103083	0.077784	0.077148
1.39058	0.154624	-0.004674	-0.056565
1.39058	0.206166	0.120493	-0.121731
1.39058	0.257707	0.019431	-0.07041
1.39058	0.309249	0.005773	-0.23268
1.39058	0.36079	-0.001494	-0.222329
1.39058	0.412332	0.093049	-0.118261
1.39058	0.463873	0.07619	-0.019711
1.39058	0.515415	0.044617	0.059171
1.39058	0.566956	-0.03641	-0.001128
1.39058	0.618498	0.037299	-0.095956
1.39058	0.670039	-0.057428	-0.011869
1.39058	0.72158	-0.014267	-0.01305
1.39058	0.773122	-0.002361	-0.052302
1.39058	0.824663	-0.109188	-0.083869
1.39058	0.876205	-0.098797	-0.071627
1.39058	0.927746	-0.069839	-0.04215
1.34626	-0.945053	-0.365607	0.051608
1.34626	-0.89255	-0.307622	0.040544
1.34626	-0.840047	-0.231257	0.04164
1.34626	-0.787544	-0.132779	-0.063586
1.34626	-0.735041	-0.05156	0.026489
1.34626	-0.682538	0.0023	0.008339
1.34626	-0.630035	0.071442	-0.069464
1.34626	-0.577532	-0.024568	0.035621
1.34626	-0.52503	-0.014069	-0.069622
1.34626	-0.472527	-0.094376	-0.076035
1.34626	-0.420024	-0.089051	-0.13258
1.34626	-0.367521	-0.048072	-0.152654
1.34626	-0.315018	-0.153974	-0.219179
1.34626	-0.262515	-0.119526	-0.019758
1.34626	-0.210012	-0.108978	0.026994
1.34626	-0.157509	-0.11805	-0.064938
1.34626	-0.105006	-0.037724	-0.058735
1.34626	-0.052503	-0.08868	0.017489
1.34626	0	-0.241216	0.076206
1.34626	0.052503	-0.108002	0.008458
1.34626	0.105006	-0.04023	-0.045907
1.34626	0.157509	0.010205	-0.074669
1.34626	0.210012	0.116081	-0.14831
1.34626	0.262515	0.102974	-0.074882
1.34626	0.315018	0.033422	-0.12522
1.34626	0.367521	-0.028247	-0.250714
1.34626	0.420024	0.089727	-0.158278
1.34626	0.472527	0.064263	-0.140678
1.34626	0.52503	0.000855	-0.020938
1.34626	0.577532	-0.008986	-0.107563
1.34626	0.630035	-0.039699	-0.177971
1.34626	0.682538	-0.008957	-0.099654
1.34626	0.735041	0.075719	-0.0842
1.34626	0.787544	-0.003545	-0.025329
1.34626	0.840047	-0.015618	-0.100422
1.34626	0.89255	-0.009359	-0.040966
1.34626	0.945053	-0.083342	-0.045765
1.30194	-0.960005	-0.360399	0.032654
1.30194	-0.908113	-0.340943	0.029416
1.30194	-0.85622	-0.206621	-0.04235
1.30194	-0.804328	-0.09693	-0.063862
1.30194	-0.752436	0.038752	0.038353
1.30194	-0.700544	0.027694	0.028256
1.30194	-0.648652	0.017891	0.015126
1.30194	-0.59676	-0.017955	0.007017
1.30194	-0.544868	0.067537	-0.023693
1.30194	-0.492975	-0.059157	0.052231
1.30194	-0.441083	-0.041973	-0.078636
1.30194	-0.389191	-0.078789	-0.131726
1.30194	-0.337299	-0.088423	-0.175032
1.30194	-0.285407	-0.075911	0.000635
1.30194	-0.233515	-0.047419	0.015681
1.30194	-0.181623	-0.10491	-0.000522
1.30194	-0.12973	-0.130541	-0.045431
1.30194	-0.0778382	-0.165883	-0.007762
1.30194	-0.0259461	-0.250703	-0.101067
1.30194	0.0259461	-0.160673	0.058239
1.30194	0.0778382	-0.081016	0.018192
1.30194	0.12973	-0.216396	-0.026367
1.30194	0.181623	-0.018672	-0.04895
1.30194	0.233515	0.007469	0.00146
1.30194	0.285407	0.088354	-0.159631
1.30194	0.337299	0.036449	-0.321469
1.30194	0.389191	0.102992	-0.242039
1.30194	0.441083	0.060873	-0.339507
1.30194	0.492975	-0.022519	-0.136939
1.30194	0.544868	0.040623	-0.144357
1.30194	0.59676	-0.032582	-0.163775
1.30194	0.648652	-0.088627	-0.170384
1.30194	0.700544	-0.003573	-0.090678
1.30194	0.752436	0.012985	-0.062715
1.30194	0.804328	-0.007365	-0.12056
1.30194	0.85622	-0.042727	-0.048642
1.30194	0.908113	0.03411	-0.004389
1.30194	0.960005	0.003008	-0.004249
1.25762	-0.972709	-0.464819	0.025306
1.25762	-0.920131	-0.284181	0.00752
1.25762	-0.867552	-0.194587	-0.071495
1.25762	-0.814973	-0.089494	-0.005331
1.25762	-0.762394	-0.037717	0.103001
1.25762	-0.709815	0.064067	-0.026499
1.25762	-0.657236	0.059759	-0.015499
1.25762	-0.604657	-0.051231	-0.01514
1.25762	-0.552078	-0.035586	-0.03954
1.25762	-0.499499	-0.175525	0.054726
1.25762	-0.446921	-0.209165	0.007362
1.25762	-0.394342	-0.120157	-0.114221
1.25762	-0.341763	-0.093444	-0.122215
1.25762	-0.289184	-0.142862	0.022255
1.25762	-0.236605	-0.129437	0.041802
1.25762	-0.184026	-0.092755	0.01351
1.25762	-0.131447	-0.209728	-0.055962
1.25762	-0.0788683	-0.208597	-0.0655
1.25762	-0.0262894	-0.074505	-0.015609
1.25762	0.0262894	-0.016689	0.038593
1.25762	0.0788683	-0.02057	0.064704
1.25762	0.131447	-0.136485	0.059954
1.25762	0.184026	-0.147144	0.023184
1.25762	0.236605	0.065163	-0.100863
1.25762	0.289184	0.044992	-0.055937
1.25762	0.341763	0.058611	-0.229731
1.25762	0.394342	0.128092	-0.311111
1.25762	0.446921	0.110488	-0.245962
1.25762	0.499499	-0.003448	-0.132105
1.25762	0.552078	-0.017569	-0.112699
1.25762	0.604657	-0.09012	-0.172866
1.25762	0.657236	-0.074216	-0.175477
1.25762	0.709815	-0.036762	-0.142152
1.25762	0.762394	-0.032165	-0.013681
1.25762	0.814973	-0.007418	-0.086086
1.25762	0.867552	0.030926	-0.025285
1.25762	0.920131	0.072692	0.006556
1.25762	0.972709	-0.033282	-0.018138
1.2133	-0.983255	-0.517279	0.010704
1.2133	-0.930106	-0.350268	-0.001995
1.2133	-0.876957	-0.184458	-0.114313
1.2133	-0.823808	-0.110199	-0.015545
1.2133	-0.770659	-0.07001	-0.080113
1.2133	-0.71751	-0.049711	-0.036602
1.2133	-0.664361	-0.004506	-0.030815
1.2133	-0.611212	0.027225	-0.022722
1.2133	-0.558063	-0.094498	-0.014848
1.2133	-0.504915	-0.244474	0.021065
1.2133	-0.451766	-0.20908	-0.003249
1.2133	-0.398617	-0.183606	-0.08485
1.2133	-0.345468	-0.078795	-0.168261
1.2133	-0.292319	-0.11628	-0.045723
1.2133	-0.23917	0.052266	-0.0702
1.2133	-0.186021	-0.035741	-0.138046
1.2133	-0.132872	-0.111497	-0.172577
1.2133	-0.0797233	-0.075414	-0.087343
1.2133	-0.0265744	-0.109004	-0.049684
1.2133	0.0265744	-0.046822	-0.002619
1.2133	0.0797233	-0.09448	0.067103
1.2133	0.132872	-0.086694	0.079593
1.2133	0.186021	-0.049207	0.023616
1.2133	0.23917	-0.024235	-0.089169
1.2133	0.292319	0.098167	-0.160585
1.2133	0.345468	0.115307	-0.27322
1.2133	0.398617	0.136209	-0.255833
1.2133	0.451766	0.17418	-0.266861
1.2133	0.504915	-0.043661	-0.136048
1.2133	0.558063	-0.048975	-0.109707
1.2133	0.611212	-0.146226	-0.1488
1.2133	0.664361	-0.09107	-0.186703
1.2133	0.71751	-0.05158	-0.069199
1.2133	0.770659	-0.014975	-0.027107
1.2133	0.823808	0.046496	-0.098158
1.2133	0.876957	0.055041	-0.00804
1.2133	0.930106	0.047226	-0.007694
1.2133	0.983255	0.045928	-0.002442
1.16898	-0.991709	-0.240499	-0.018515
1.16898	-0.939514	-0.188484	-0.02305
1.16898	-0.887319	-0.092042	-0.100754
1.16898	-0.835123	-0.065526	-0.025851
1.16898	-0.782928	-0.076084	-0.073652
1.16898	-0.730733	-0.087828	-0.027859
1.16898	-0.678538	-0.031469	-0.050839
1.16898	-0.626343	0.048888	-0.040946
1.16898	-0.574147	0.0491	0.031188
1.16898	-0.521952	0.023845	-0.080653
1.16898	-0.469757	-0.146312	-0.023014
1.16898	-0.417562	-0.184376	-0.091569
1.16898	-0.365367	-0.150032	-0.165445
1.16898	-0.313171	-0.100271	-0.258478
1.16898	-0.260976	0.012011	-0.099708
1.16898	-0.208781	0.004738	-0.270845
1.16898	-0.156586	-0.008543	-0.012322
1.16898	-0.10439	-0.120036	-0.040343
1.16898	-0.0521952	-0.081321	-0.079805
1.16898	0	-0.151692	0.024769
1.16898	0.0521952	-0.165907	0.030117
1.16898	0.10439	-0.133994	0.061592
1.16898	0.156586	-0.047452	-0.051589
1.16898	0.208781	0.028489	-0.121327
1.16898	0.260976	0.080515	-0.213534
1.16898	0.313171	0.065096	-0.200802
1.16898	0.365367	0.117118	-0.249259
1.16898	0.417562	0.019014	-0.203384
1.16898	0.469757	-0.105742	-0.098537
1.16898	0.521952	-0.040162	-0.099204
1.16898	0.574147	-0.055702	-0.019909
1.16898	0.626343	-0.070487	-0.09163
1.16898	0.678538	0.02602	0.036048
1.16898	0.730733	-0.033859	0.049964
1.16898	0.782928	-0.006231	-0.013789
1.16898	0.835123	0.059759	0.031368
1.16898	0.887319	0.014507	-0.008559
1.16898	0.939514	-0.003177	-0.011222
1.16898	0.991709	-0.070369	-0.017911
1.12465	-0.998126	-0.121613	-0.024772
1.12465	-0.945593	-0.1386	-0.029668
1.12465	-0.89306	-0.186728	-0.086201
1.12465	-0.840527	-0.139748	-0.015932
1.12465	-0.787994	-0.116302	-0.053097
1.12465	-0.735461	-0.101396	-0.04022
1.12465	-0.682928	-0.053707	-0.099812
1.12465	-0.630395	-0.01749	-0.050002
1.12465	-0.577862	0.048599	-0.056493
1.12465	-0.525329	-0.018467	-0.120805
1.12465	-0.472796	-0.104942	-0.059688
1.12465	-0.420264	-0.137608	-0.058918
1.12465	-0.367731	-0.1908	0.042065
1.12465	-0.315198	-0.065732	-0.199786
1.12465	-0.262665	0.040181	-0.073356
1.12465	-0.210132	0.099635	-0.041314
1.12465	-0.157599	-0.139102	0.024811
1.12465	-0.105066	-0.055407	-0.050458
1.12465	-0.0525329	-0.095855	-0.159769
1.12465	0	-0.089404	-0.012735
1.12465	0.0525329	-0.192993	0.023026
1.12465	0.105066	-0.050222	0.01745
1.12465	0.157599	-0.040309	-0.185036
1.12465	0.210132	0.016677	-0.16739
1.12465	0.262665	0.14738	-0.134288
1.12465	0.315198	0.108717	-0.197844
1.12465	0.367731	0.084835	-0.197487
1.12465	0.420264	-0.001195	-0.223445
1.12465	0.472796	-0.078728	-0.163274
1.12465	0.525329	-0.005209	-0.07369
1.12465	0.577862	0.020331	-0.043309
1.12465	0.630395	-0.06695	-0.030427
1.12465	0.682928	0.033605	-0.033002
1.12465	0.735461	0.072541	-0.048796
1.12465	0.787994	-0.003481	-0.012369
1.12465	0.840527	0.013897	0.023525
1.12465	0.89306	0.017647	-0.010173
1.12465	0.945593	0.056888	-0.00715
1.12465	0.998126	-0.023021	-0.01465
1.08033	-1.00254	-0.053464	-0.027465
1.08033	-0.949779	-0.120426	-0.035037
1.08033	-0.897013	-0.13367	-0.051798
1.08033	-0.844248	-0.149642	-0.041298
1.08033	-0.791482	-0.124567	-0.072089
1.08033	-0.738717	-0.093748	-0.040798
1.08033	-0.685951	-0.045366	-0.073488
1.08033	-0.633186	0.026874	-0.081354
1.08033	-0.58042	0.025726	-0.111079
1.08033	-0.527655	0.055986	-0.12828
1.08033	-0.474889	0.138312	-0.247233
1.08033	-0.422124	0.185434	-0.332426
1.08033	-0.369358	-0.058854	-0.163851
1.08033	-0.316593	-0.022973	-0.232915
1.08033	-0.263827	0.119517	0.013821
1.08033	-0.211062	0.107919	-0.048113
1.08033	-0.158296	0.030887	-0.052828
1.08033	-0.105531	0.045743	-0.050428
1.08033	-0.0527655	-0.041939	0.041338
1.08033	0	-0.194563	-0.055615
1.08033	0.0527655	-0.048678	0.011919
1.08033	0.105531	-0.001858	0.060781
1.08033	0.158296	-0.099401	-0.17462
1.08033	0.211062	0.029039	-0.158429
1.08033	0.263827	0.092994	-0.133266
1.08033	0.316593	0.062978	-0.161499
1.08033	0.369358	0.111063	-0.110682
1.08033	0.422124	-0.011507	-0.158474
1.08033	0.474889	0.015909	-0.166633
1.08033	0.527655	0.020461	-0.11794
1.08033	0.58042	-0.022995	-0.162694
1.08033	0.633186	-0.060122	-0.096635
1.08033	0.685951	-0.079175	-0.002629
1.08033	0.738717	-0.024086	0.03069
1.08033	0.791482	0.023874	-0.01073
1.08033	0.844248	0.017165	0.112022
1.08033	0.897013	-0.016582	-0.018195
1.08033	0.949779	0.011317	-0.015459
1.08033	1.00254	-0.03057	-0.018236
1.03601	-1.00499	-0.041827	-0.030562
1.03601	-0.952096	-0.119969	-0.038903
1.03601	-0.899202	-0.151511	-0.048589
1.03601	-0.846308	-0.207815	-0.030611
1.03601	-0.793414	-0.210906	0.045762
1.03601	-0.740519	-0.108062	-0.005506
1.03601	-0.687625	-0.056832	-0.023807
1.03601	-0.634731	-0.058432	-0.096687
1.03601	-0.581837	0.054825	-0.073055
1.03601	-0.528942	0.046962	-0.047277
1.03601	-0.476048	0.202498	-0.171436
1.03601	-0.423154	0.048163	-0.258275
1.03601	-0.37026	-0.033386	-0.074922
1.03601	-0.317365	0.009222	-0.109351
1.03601	-0.264471	0.020541	0.042736
1.03601	-0.211577	-0.04557	0.103039
1.03601	-0.158683	0.00965	0.026267
1.03601	-0.105788	0.02241	0.042785
1.03601	-0.0528942	-0.039646	0.063369
1.03601	0	0.040206	-0.086318
1.03601	0.0528942	0.050657	-0.027163
1.03601	0.105788	0.096135	0.085106
1.03601	0.158683	0.167124	-0.15835
1.03601	0.211577	0.175297	-0.039455
1.03601	0.264471	0.092904	-0.143126
1.03601	0.317365	0.106062	-0.143296
1.03601	0.37026	0.13674	-0.105752
1.03601	0.423154	-0.012705	-0.030454
1.03601	0.476048	-0.03169	-0.156255
1.03601	0.528942	-0.050767	-0.139615
1.03601	0.581837	-0.038473	-0.177532
1.03601	0.634731	-0.074998	-0.141996
1.03601	0.687625	-0.062928	-0.081904
1.03601	0.740519	-0.038815	-0.048849
1.03601	0.793414	-0.0378	-0.05745
1.03601	0.846308	0.02221	0.007623
1.03601	0.899202	-0.021546	-0.014241
1.03601	0.952096	-0.035779	-0.023496
1.03601	1.00499	-0.066488	-0.015023
0.99169	-1.00548	-0.103531	-0.039218
0.99169	-0.952559	-0.142356	-0.039506
0.99169	-0.899639	-0.000863	-0.037086
0.99169	-0.846719	-0.045026	-0.016718
0.99169	-0.793799	-0.144289	0.024295
0.99169	-0.740879	-0.135612	0.011877
0.99169	-0.687959	-0.079848	0.071571
0.99169	-0.635039	-0.000355	0.015077
0.99169	-0.582119	0.036061	-0.144221
0.99169	-0.5292	-0.005103	-0.04192
0.99169	-0.47628	0.083214	-0.110036
0.99169	-0.42336	0.065397	-0.162637
0.99169	-0.37044	0.048347	-0.020163
0.99169	-0.31752	-0.002074	-0.151378
0.99169	-0.2646	-0.023467	0.008579
0.99169	-0.21168	-0.027029	0.035465
0.99169	-0.15876	0.01913	-0.055558
0.99169	-0.10584	-0.076533	0.12649
0.99169	-0.05292	-0.030379	0.128561
0.99169	0	0.135532	-0.079787
0.99169	0.05292	0.224036	-0.053246
0.99169	0.10584	0.091584	0.019747
0.99169	0.15876	0.081486	-0.027467
0.99169	0.21168	0.025606	-0.191819
0.99169	0.2646	0.069024	-0.219742
0.99169	0.31752	0.018073	-0.198702
0.99169	0.37044	0.018516	-0.172699
0.99169	0.42336	-0.038326	-0.100466
0.99169	0.47628	-0.070889	-0.20708
0.99169	0.5292	0.007943	-0.231546
0.99169	0.582119	-0.024353	-0.180579
0.99169	0.635039	0.020457	-0.245322
0.99169	0.687959	-0.121722	-0.07981
0.99169	0.740879	-0.086013	-0.055551
0.99169	0.793799	-0.062134	-0.023143
0.99169	0.846719	-0.023778	0.00877
0.99169	0.899639	-0.021928	-0.007684
0.99169	0.952559	-0.02183	-0.032525
0.99169	1.00548	-0.026764	-0.024224
0.947368	-1.00401	-0.197637	-0.049908
0.947368	-0.95117	-0.234205	-0.050283
0.947368	-0.898327	-0.101607	-0.042905
0.947368	-0.845484	-0.093927	-0.047751
0.947368	-0.792642	-0.132575	-0.004066
0.947368	-0.739799	-0.073104	0.08593
0.947368	-0.686956	-0.004614	0.072515
0.947368	-0.634113	-0.012763	0.00674
0.947368	-0.581271	0.021519	0.040266
0.947368	-0.528428	0.031151	0.118147
0.947368	-0.475585	0.074378	0.024692
0.947368	-0.422742	0.022778	-0.015386
0.947368	-0.369899	0.045415	0.037058
0.947368	-0.317057	-0.059217	-0.102592
0.947368	-0.264214	-0.023707	-0.008517
0.947368	-0.211371	-0.080026	0.088509
0.947368	-0.158528	-0.086538	0.021171
0.947368	-0.105686	-0.014958	0.091735
0.947368	-0.0528428	-0.00629	0.111981
0.947368	0	0.110251	-0.058311
0.947368	0.0528428	0.096484	0.030624
0.947368	0.105686	0.140338	0.073868
0.947368	0.158528	0.090387	-0.022306
0.947368	0.211371	0.079912	-0.061955
0.947368	0.264214	0.104427	-0.262678
0.947368	0.317057	0.030961	-0.154278
0.947368	0.369899	0.005118	-0.205637
0.947368	0.422742	-0.12816	-0.190644
0.947368	0.475585	-0.087045	-0.190854
0.947368	0.528428	0.101084	-0.117365
0.947368	0.581271	-0.204963	-0.133875
0.947368	0.634113	-0.100436	-0.199028
0.947368	0.686956	-0.123052	-0.157179
0.947368	0.739799	-0.098031	-0.163445
0.947368	0.792642	-0.061483	-0.104082
0.947368	0.845484	-0.022957	0.027519
0.947368	0.898327	-0.04281	-0.008232
0.947368	0.95117	-0.038505	-0.026942
0.947368	1.00401	0.001584	-0.021807
0.903047	-1.00058	-0.203631	-0.056758
0.903047	-0.947921	-0.207375	-0.053491
0.903047	-0.895258	-0.204099	-0.06157
0.903047	-0.842596	-0.194584	-0.023844
0.903047	-0.789934	-0.185217	-0.005099
0.903047	-0.737272	-0.147402	0.115915
0.903047	-0.684609	-0.02181	0.048157
0.903047	-0.631947	-0.003795	0.008479
0.903047	-0.579285	-0.016286	0.054688
0.903047	-0.526623	0.076711	0.08155
0.903047	-0.47396	0.085412	-0.004519
0.903047	-0.421298	-0.040405	0.027695
0.903047	-0.368636	-0.028516	0.027147
0.903047	-0.315974	-0.13697	-0.027119
0.903047	-0.263311	-0.095832	-0.073681
0.903047	-0.210649	-0.146944	-0.060951
0.903047	-0.157987	-0.023316	-0.016877
0.903047	-0.105325	0.070766	-0.001843
0.903047	-0.0526623	0.113208	0.138229
0.903047	0	0.185285	-0.025064
0.903047	0.0526623	0.22832	0.192694
0.903047	0.105325	0.152552	0.179818
0.903047	0.157987	0.117422	0.059028
0.903047	0.210649	0.136201	-0.103786
0.903047	0.263311	0.074659	-0.174329
0.903047	0.315974	0.108757	-0.145237
0.903047	0.368636	-0.001286	-0.115608
0.903047	0.421298	0.116281	-0.150618
0.903047	0.47396	0.056691	-0.104706
0.903047	0.526623	0.07871	0.037228
0.903047	0.579285	-0.109785	-0.007005
0.903047	0.631947	-0.204408	-0.140629
0.903047	0.684609	-0.210333	-0.195681
0.903047	0.737272	-0.207491	-0.150994
0.903047	0.789934	-0.13669	-0.215391
0.903047	0.842596	-0.109267	-0.114762
0.903047	0.895258	-0.111198	-0.014738
0.903047	0.947921	-0.046666	-0.033558
0.903047	1.00058	-0.035734	-0.013083
0.858726	-0.995169	-0.208347	-0.063269
0.858726	-0.942792	-0.270416	-0.071333
0.858726	-0.890415	-0.252062	-0.07434
0.858726	-0.838037	-0.239896	-0.025998
0.858726	-0.78566	-0.17948	0.000629
0.858726	-0.733283	-0.171512	0.01682
0.858726	-0.680905	-0.009544	0.018165
0.858726	-0.628528	-0.009764	0.005501
0.858726	-0.576151	-0.030165	0.085051
0.858726	-0.523773	0.031037	0.084247
0.858726	-0.471396	-0.123553	0.050378
0.858726	-0.419019	-0.10461	0.004694
0.858726	-0.366641	-0.08478	-0.032908
0.858726	-0.314264	-0.233369	-0.083667
0.858726	-0.261887	-0.116105	-0.0637
0.858726	-0.209509	-0.014038	-0.10402
0.858726	-0.157132	-0.037811	-0.111599
0.858726	-0.104755	0.055817	-0.019479
0.858726	-0.0523773	0.11164	0.032117
0.858726	0	0.074417	0.01976
0.858726	0.0523773	0.25078	0.105492
0.858726	0.104755	0.108094	0.159785
0.858726	0.157132	0.147132	0.071063
0.858726	0.209509	0.099124	-0.02952
0.858726	0.261887	-0.004651	-0.158881
0.858726	0.314264	-0.019438	-0.216303
0.858726	0.366641	0.014732	-0.135726
0.858726	0.419019	0.127206	-0.127866
0.858726	0.471396	0.052936	-0.158249
0.858726	0.523773	0.046999	-0.093588
0.858726	0.576151	-0.191409	-0.031307
0.858726	0.628528	-0.194385	-0.114789
0.858726	0.680905	-0.203777	-0.141936
0.858726	0.733283	-0.192372	-0.152904
0.858726	0.78566	-0.169926	-0.177946
0.858726	0.838037	-0.146922	-0.047567
0.858726	0.890415	-0.128408	-0.007941
0.858726	0.942792	-0.03618	-0.016393
0.858726	0.995169	0.008302	-0.027222
0.814404	-0.98774	-0.200102	-0.068457
0.814404	-0.935753	-0.288877	-0.085588
0.814404	-0.883767	-0.280012	-0.07471
0.814404	-0.831781	-0.32368	-0.015276
0.814404	-0.779794	-0.229661	0.058932
0.814404	-0.727808	-0.11621	0.011209
0.814404	-0.675822	-0.077917	0.040439
0.814404	-0.623836	-0.030427	0.025374
0.814404	-0.571849	-0.093001	0.088795
0.814404	-0.519863	-0.048279	-0.003075
0.814404	-0.467877	-0.164928	0.05189
0.814404	-0.41589	-0.082753	-0.00627
0.814404	-0.363904	-0.034732	-0.033947
0.814404	-0.311918	-0.058002	-0.110512
0.814404	-0.259931	-0.079477	-0.029031
0.814404	-0.207945	-0.025433	-0.023072
0.814404	-0.155959	0.04679	-0.071791
0.814404	-0.103973	0.043833	-0.166855
0.814404	-0.0519863	0.149683	0.110404
0.814404	0	0.057836	0.040965
0.814404	0.0519863	0.188817	0.031179
0.814404	0.103973	0.199594	-0.035625
0.814404	0.155959	0.364904	-0.023471
0.814404	0.207945	0.205948	-0.02027
0.814404	0.259931	0.10217	-0.024608
0.814404	0.311918	0.141181	-0.120009
0.814404	0.363904	0.157977	-0.058124
0.814404	0.41589	0.109203	-0.089864
0.814404	0.467877	0.064702	-0.100522
0.814404	0.519863	-0.057015	-0.046869
0.814404	0.571849	-0.106555	-0.029712
0.814404	0.623836	-0.180333	-0.091776
0.814404	0.675822	-0.235485	-0.136093
0.814404	0.727808	-0.204737	-0.180291
0.814404	0.779794	-0.218609	-0.172348
0.814404	0.831781	-0.175457	-0.089549
0.814404	0.883767	-0.122915	-0.054812
0.814404	0.935753	-0.023672	-0.009259
0.814404	0.98774	0.006044	-0.024163
0.770083	-0.978247	-0.28331	-0.093249
0.770083	-0.9239	-0.265177	-0.088022
0.770083	-0.869553	-0.262941	-0.054502
0.770083	-0.815206	-0.331282	0.013678
0.770083	-0.760859	-0.241456	-0.021923
0.770083	-0.706512	-0.138872	-0.031324
0.770083	-0.652165	-0.103825	0.081502
0.770083	-0.597818	-0.03635	0.102432
0.770083	-0.543471	-0.071712	0.021141
0.770083	-0.489124	-0.054286	0.051038
0.770083	-0.434777	-0.079062	-0.014102
0.770083	-0.38043	0.055818	0.004567
0.770083	-0.326082	-0.003443	-0.112935
0.770083	-0.271735	-0.066617	0.135568
0.770083	-0.217388	0.04754	0.018758
0.770083	-0.163041	0.027784	-0.054098
0.770083	-0.108694	0.182314	-0.023609
0.770083	-0.0543471	0.301674	0.038127
0.770083	0	0.14688	-0.000191
0.770083	0.0543471	0.170682	-0.013898
0.770083	0.108694	-0.026246	-0.02518
0.770083	0.163041	0.160319	-0.089497
0.770083	0.217388	0.38986	0.076997
0.770083	0.271735	0.288377	0.029047
0.770083	0.326082	0.264152	-0.086225
0.770083	0.38043	0.189104	-0.015393
0.770083	0.434777	-0.008807	-0.079243
0.770083	0.489124	-0.026843	-0.127903
0.770083	0.543471	-0.156306	-0.106888
0.770083	0.597818	-0.162419	-0.056551
0.770083	0.652165	-0.129934	-0.129707
0.770083	0.706512	-0.19348	-0.245341
0.770083	0.760859	-0.227244	-0.192907
0.770083	0.815206	-0.285338	-0.179706
0.770083	0.869553	-0.202211	-0.072244
0.770083	0.9239	-0.097908	-0.041808
0.770083	0.978247	-0.085108	0.004197
0.725762	-0.966632	-0.219987	-0.082705
0.725762	-0.91293	-0.196519	-0.068917
0.725762	-0.859228	-0.257559	-0.063875
0.725762	-0.805527	-0.325568	0.020969
0.725762	-0.751825	-0.297757	-0.037872
0.725762	-0.698123	-0.202335	-0.029507
0.725762	-0.644421	-0.113651	0.033122
0.725762	-0.59072	-0.121957	0.034367
0.725762	-0.537018	-0.006529	0.058396
0.725762	-0.483316	0.041904	0.085836
0.725762	-0.429614	0.010172	0.047603
0.725762	-0.375912	-0.122073	0.055872
0.725762	-0.322211	0.009966	-0.08333
0.725762	-0.268509	-0.051259	0.060884
0.725762	-0.214807	-0.04874	0.169737
0.725762	-0.161105	0.09522	0.057011
0.725762	-0.107404	0.260539	0.158922
0.725762	-0.0537018	0.186984	-0.068204
0.725762	0	0.180492	-0.055378
0.725762	0.0537018	0.174612	-0.130643
0.725762	0.107404	0.024818	-0.172294
0.725762	0.161105	0.295407	-0.179589
0.725762	0.214807	0.422595	0.007536
0.725762	0.268509	0.416237	-0.038015
0.725762	0.322211	0.378954	-0.052662
0.725762	0.375912	0.187818	-0.142208
0.725762	0.429614	0.060535	-0.247951
0.725762	0.483316	-0.179433	-0.210431
0.725762	0.537018	-0.154381	-0.260318
0.725762	0.59072	-0.117713	-0.27824
0.725762	0.644421	-0.141567	-0.277954
0.725762	0.698123	-0.273999	-0.262892
0.725762	0.751825	-0.321926	-0.201443
0.725762	0.805527	-0.383529	-0.156576
0.725762	0.859228	-0.254968	-0.027641
0.725762	0.91293	-0.142322	-0.016181
0.725762	0.966632	-0.102892	0.006542
0.68144	-0.952816	-0.104614	-0.04819
0.68144	-0.899882	-0.170917	-0.069477
0.68144	-0.846948	-0.325245	-0.118811
0.68144	-0.794013	-0.370752	-0.016871
0.68144	-0.741079	-0.347921	-0.007257
0.68144	-0.688145	-0.260432	0.070599
0.68144	-0.635211	-0.188234	0.089243
0.68144	-0.582276	-0.118691	0.077628
0.68144	-0.529342	-0.063932	0.110839
0.68144	-0.476408	0.097699	0.188946
0.68144	-0.423474	0.112428	0.15305
0.68144	-0.37054	0.198959	0.12002
0.68144	-0.317605	0.089748	0.016318
0.68144	-0.264671	0.056408	0.1628
0.68144	-0.211737	0.1067	0.15823
0.68144	-0.158803	0.129785	0.176461
0.68144	-0.105868	0.323346	-0.042678
0.68144	-0.0529342	0.086586	-0.000654
0.68144	0	0.12087	-0.087579
0.68144	0.0529342	-0.007969	-0.154222
0.68144	0.105868	0.043573	-0.059339
0.68144	0.158803	0.456027	-0.182003
0.68144	0.211737	0.48033	-0.128108
0.68144	0.264671	0.425074	-0.063705
0.68144	0.317605	0.311894	-0.04629
0.68144	0.37054	0.150195	-0.153638
0.68144	0.423474	0.101115	-0.304164
0.68144	0.476408	-0.062171	-0.198901
0.68144	0.529342	-0.062165	-0.316584
0.68144	0.582276	-0.16411	-0.249193
0.68144	0.635211	-0.252799	-0.248292
0.68144	0.688145	-0.278876	-0.249523
0.68144	0.741079	-0.298483	-0.192742
0.68144	0.794013	-0.376561	-0.035869
0.68144	0.846948	-0.317386	-0.019021
0.68144	0.899882	-0.242349	0.04428
0.68144	0.952816	-0.172092	0.021269
0.637119	-0.936702	-0.133329	-0.060131
0.637119	-0.883176	-0.233363	-0.102414
0.637119	-0.82965	-0.302408	-0.072053
0.637119	-0.776124	-0.322094	-0.021352
0.637119	-0.722599	-0.286557	0.040825
0.637119	-0.669073	-0.220804	0.111002
0.637119	-0.615547	-0.132626	0.088705
0.637119	-0.562021	0.107753	0.130707
0.637119	-0.508495	0.099847	0.058691
0.637119	-0.454969	0.121205	0.175659
0.637119	-0.401444	0.187015	0.225635
0.637119	-0.347918	0.138132	0.138882
0.637119	-0.294392	0.217736	0.300899
0.637119	-0.240866	0.181464	0.218559
0.637119	-0.18734	0.209699	0.129913
0.637119	-0.133815	0.359878	-0.039457
0.637119	-0.0802887	0.23518	-0.021251
0.637119	-0.0267629	0.33516	0.022397
0.637119	0.0267629	0.285123	0.026024
0.637119	0.0802887	0.26916	0.117341
0.637119	0.133815	0.609405	-0.085172
0.637119	0.18734	0.528459	-0.122152
0.637119	0.240866	0.472198	-0.078865
0.637119	0.294392	0.38955	-0.094423
0.637119	0.347918	0.258034	-0.15219
0.637119	0.401444	0.161385	-0.230693
0.637119	0.454969	-0.041783	-0.148625
0.637119	0.508495	-0.173498	-0.166028
0.637119	0.562021	-0.237683	-0.11024
0.637119	0.615547	-0.266263	-0.154304
0.637119	0.669073	-0.275784	-0.232463
0.637119	0.722599	-0.381366	-0.104442
0.637119	0.776124	-0.339476	0.015815
0.637119	0.82965	-0.251478	-0.01966
0.637119	0.883176	-0.24247	0.046017
0.637119	0.936702	-0.157878	0.016284
0.592798	-0.918169	-0.116794	-0.061114
0.592798	-0.865702	-0.240103	-0.120096
0.592798	-0.813235	-0.226716	-0.107047
0.592798	-0.760768	-0.286727	-0.055152
0.592798	-0.708302	-0.314708	0.005001
0.592798	-0.655835	-0.329085	0.014062
0.592798	-0.603368	-0.180702	0.086042
0.592798	-0.550901	0.106315	0.142925
0.592798	-0.498434	0.1802	0.144466
0.592798	-0.445968	0.322917	0.179454
0.592798	-0.393501	0.154167	0.270942
0.592798	-0.341034	0.250257	0.181876
0.592798	-0.288567	0.213133	0.161716
0.592798	-0.236101	0.121191	0.121478
0.592798	-0.183634	0.186423	0.040558
0.592798	-0.131167	0.25032	0.033896
0.592798	-0.0787002	0.314526	-0.046614
0.592798	-0.0262334	0.311068	0.01448
0.592798	0.0262334	0.286517	0.167225
0.592798	0.0787002	0.403342	0.190937
0.592798	0.131167	0.433978	0.02764
0.592798	0.183634	0.579805	-0.110145
0.592798	0.236101	0.529138	-0.101921
0.592798	0.288567	0.409704	-0.095339
0.592798	0.341034	0.26906	-0.18255
0.592798	0.393501	0.182918	-0.23643
0.592798	0.445968	0.058268	-0.231171
0.592798	0.498434	-0.121898	-0.137724
0.592798	0.550901	-0.217286	-0.043405
0.592798	0.603368	-0.322041	-0.045312
0.592798	0.655835	-0.333765	-0.133423
0.592798	0.708302	-0.505718	0.079002
0.592798	0.760768	-0.48422	0.071444
0.592798	0.813235	-0.333972	0.065595
0.592798	0.865702	-0.308136	0.074654
0.592798	0.918169	-0.114142	-0.001552
0.548476	-0.897067	-0.113543	-0.063129
0.548476	-0.844298	-0.203272	-0.11166
0.548476	-0.791529	-0.285363	-0.160967
0.548476	-0.738761	-0.307866	-0.109851
0.548476	-0.685992	-0.326152	-0.101726
0.548476	-0.633223	-0.303579	-0.007503
0.548476	-0.580455	-0.167707	0.067064
0.548476	-0.527686	0.115715	0.111971
0.548476	-0.474918	0.163755	0.161134
0.548476	-0.422149	0.229013	0.138611
0.548476	-0.36938	0.301096	0.180473
0.548476	-0.316612	0.335653	0.092229
0.548476	-0.263843	0.280222	0.046686
0.548476	-0.211074	0.247148	-0.038376
0.548476	-0.158306	0.25488	-0.064464
0.548476	-0.105537	0.351317	-0.155463
0.548476	-0.0527686	0.325339	-0.210667
0.548476	0	0.413716	-0.01769
0.548476	0.0527686	0.381765	0.072381
0.548476	0.105537	0.443986	0.037429
0.548476	0.158306	0.484819	0.043078
0.548476	0.211074	0.431617	0.028777
0.548476	0.263843	0.506345	-0.107451
0.548476	0.316612	0.387264	-0.140008
0.548476	0.36938	0.238519	-0.08316
0.548476	0.422149	0.164843	-0.244637
0.548476	0.474918	0.090145	-0.178249
0.548476	0.527686	-0.076694	-0.092945
0.548476	0.580455	-0.176027	-0.072105
0.548476	0.633223	-0.298737	-0.109426
0.548476	0.685992	-0.455682	-0.05691
0.548476	0.738761	-0.529192	0.132217
0.548476	0.791529	-0.52318	0.155062
0.548476	0.844298	-0.384442	0.11235
0.548476	0.897067	-0.239595	0.052269
0.504155	-0.873209	-0.200251	-0.119077
0.504155	-0.818634	-0.317576	-0.191445
0.504155	-0.764058	-0.314029	-0.199448
0.504155	-0.709482	-0.372475	-0.282131
0.504155	-0.654907	-0.309433	-0.142647
0.504155	-0.600331	-0.181178	-0.12134
0.504155	-0.545756	0.023642	0.00332
0.504155	-0.49118	0.135851	0.072266
0.504155	-0.436605	0.154346	0.084368
0.504155	-0.382029	0.312416	0.116703
0.504155	-0.327453	0.354582	0.043092
0.504155	-0.272878	0.266084	0.025823
0.504155	-0.218302	0.252412	-0.088129
0.504155	-0.163727	0.138502	-0.147597
0.504155	-0.109151	0.211498	-0.144194
0.504155	-0.0545756	0.208511	-0.270645
0.504155	0	0.257048	0.080153
0.504155	0.0545756	0.305381	0.190706
0.504155	0.109151	0.351029	0.10827
0.504155	0.163727	0.460373	0.034124
0.504155	0.218302	0.616902	-0.085058
0.504155	0.272878	0.563677	-0.160372
0.504155	0.327453	0.383672	-0.153214
0.504155	0.382029	0.319625	-0.225508
0.504155	0.436605	0.154378	-0.204455
0.504155	0.49118	0.122494	-0.243215
0.504155	0.545756	0.035007	-0.116593
0.504155	0.600331	-0.194411	-0.061733
0.504155	0.654907	-0.413366	0.014947
0.504155	0.709482	-0.514746	0.158328
0.504155	0.764058	-0.56853	0.234108
0.504155	0.818634	-0.51414	0.250721
0.504155	0.873209	-0.316688	0.12521
0.459834	-0.846364	-0.114696	-0.069662
0.459834	-0.793466	-0.273545	-0.175771
0.459834	-0.740568	-0.430304	-0.301238
0.459834	-0.68767	-0.499884	-0.358854
0.459834	-0.634773	-0.398202	-0.332726
0.459834	-0.581875	-0.353042	-0.216635
0.459834	-0.528977	-0.187034	-0.059111
0.459834	-0.476079	-0.03109	-0.048263
0.459834	-0.423182	0.272351	0.033663
0.459834	-0.370284	0.490277	0.011576
0.459834	-0.317386	0.472837	-0.026642
0.459834	-0.264489	0.218941	0.008874
0.459834	-0.211591	0.190316	0.018906
0.459834	-0.158693	0.145543	-0.093744
0.459834	-0.105795	0.175949	-0.135605
0.459834	-0.0528977	0.118828	-0.250437
0.459834	0	0.118868	0.11835
0.459834	0.0528977	0.21396	0.108238
0.459834	0.105795	0.447673	0.113671
0.459834	0.158693	0.531465	-0.016397
0.459834	0.211591	0.562653	0.035819
0.459834	0.264489	0.458412	-0.132654
0.459834	0.317386	0.398086	-0.150722
0.459834	0.370284	0.25621	-0.170528
0.459834	0.423182	0.099318	-0.1922
0.459834	0.476079	0.006472	-0.210151
0.459834	0.528977	-0.027408	-0.114405
0.459834	0.581875	-0.304032	-0.004527
0.459834	0.634773	-0.436218	0.132902
0.459834	0.68767	-0.576244	0.292618
0.459834	0.740568	-0.524755	0.314179
0.459834	0.793466	-0.459549	0.274405
0.459834	0.846364	-0.292828	0.15379
0.415512	-0.816235	-0.376782	-0.268282
0.415512	-0.761819	-0.423667	-0.313414
0.415512	-0.707404	-0.613889	-0.495161
0.415512	-0.652988	-0.589997	-0.47239
0.415512	-0.598572	-0.380593	-0.41588
0.415512	-0.544157	-0.20154	-0.242404
0.415512	-0.489741	-0.065811	-0.213902
0.415512	-0.435325	0.149176	-0.158533
0.415512	-0.38091	0.403838	-0.107118
0.415512	-0.326494	0.41601	-0.052798
0.415512	-0.272078	0.265932	-0.021561
0.415512	-0.217663	0.182311	-0.073202
0.415512	-0.163247	0.11189	-0.130547
0.415512	-0.108831	0.095524	-0.167246
0.415512	-0.0544157	-0.003251	-0.113055
0.415512	0	0.034036	0.066288
0.415512	0.0544157	0.220654	0.041992
0.415512	0.108831	0.431168	0.127531
0.415512	0.163247	0.581079	-0.044618
0.415512	0.217663	0.643268	0.1005
0.415512	0.272078	0.527026	-0.089892
0.415512	0.326494	0.461204	-0.11034
0.415512	0.38091	0.321816	-0.149355
0.415512	0.435325	-0.017387	-0.044007
0.415512	0.489741	-0.169253	-0.000272
0.415512	0.544157	-0.207469	0.125957
0.415512	0.598572	-0.354695	0.385322
0.415512	0.652988	-0.505486	0.316817
0.415512	0.707404	-0.571952	0.406287
0.415512	0.761819	-0.471611	0.330878
0.415512	0.816235	-0.361953	0.2432
0.371191	-0.782444	-0.443766	-0.356591
0.371191	-0.728483	-0.632089	-0.540581
0.371191	-0.674521	-0.65582	-0.594045
0.371191	-0.620559	-0.535173	-0.531632
0.371191	-0.566598	-0.377116	-0.403522
0.371191	-0.512636	-0.210814	-0.267459
0.371191	-0.458674	-0.031836	-0.262637
0.371191	-0.404713	0.436551	-0.174609
0.371191	-0.350751	0.457097	-0.134522
0.371191	-0.296789	0.34547	-0.132334
0.371191	-0.242828	0.235167	-0.345333
0.371191	-0.188866	-0.016565	-0.252352
0.371191	-0.134904	-0.04251	-0.1476
0.371191	-0.0809425	-0.058486	-0.103628
0.371191	-0.0269808	-0.115783	0.028896
0.371191	0.0269808	0.06509	0.034736
0.371191	0.0809425	0.268425	0.041243
0.371191	0.134904	0.442128	0.053661
0.371191	0.188866	0.582605	-0.008424
0.371191	0.242828	0.543662	-0.013219
0.371191	0.296789	0.397271	0.011084
0.371191	0.350751	0.301995	0.03155
0.371191	0.404713	-0.107501	0.157345
0.371191	0.458674	-0.326818	0.183458
0.371191	0.512636	-0.377169	0.374643
0.371191	0.566598	-0.59863	0.451588
0.371191	0.620559	-0.498485	0.430459
0.371191	0.674521	-0.531474	0.432543
0.371191	0.728483	-0.425749	0.332918
0.371191	0.782444	-0.231113	0.160085
0.32687	-0.744493	-0.667064	-0.605956
0.32687	-0.689345	-0.774549	-0.742928
0.32687	-0.634198	-0.61111	-0.61556
0.32687	-0.57905	-0.41622	-0.480015
0.32687	-0.523902	-0.321608	-0.361737
0.32687	-0.468755	-0.138953	-0.267775
0.32687	-0.413607	0.347182	-0.153113
0.32687	-0.35846	0.438756	-0.124982
0.32687	-0.303312	0.474276	-0.163368
0.32687	-0.248164	0.272988	-0.175883
0.32687	-0.193017	0.085067	-0.032152
0.32687	-0.137869	0.00664	-0.124946
0.32687	-0.0827214	-0.089963	-0.007033
0.32687	-0.0275738	-0.057323	0.026341
0.32687	0.0275738	0.1211	0.024556
0.32687	0.0827214	0.398165	0.152712
0.32687	0.137869	0.577265	0.157214
0.32687	0.193017	0.592549	0.096458
0.32687	0.248164	0.466665	0.094078
0.32687	0.303312	0.320028	0.147175
0.32687	0.35846	0.008832	0.200162
0.32687	0.413607	-0.204682	0.251586
0.32687	0.468755	-0.3001	0.31487
0.32687	0.523902	-0.475022	0.40344
0.32687	0.57905	-0.541044	0.536848
0.32687	0.634198	-0.507203	0.487246
0.32687	0.689345	-0.466892	0.423161
0.32687	0.744493	-0.284748	0.232874
0.282548	-0.701706	-0.73238	-0.740473
0.282548	-0.643231	-0.549714	-0.589071
0.282548	-0.584755	-0.437234	-0.487389
0.282548	-0.52628	-0.442734	-0.465542
0.282548	-0.467804	-0.210745	-0.366434
0.282548	-0.409329	0.112954	-0.305924
0.282548	-0.350853	0.368536	-0.241296
0.282548	-0.292378	0.494408	-0.227119
0.282548	-0.233902	0.275319	-0.071887
0.282548	-0.175427	0.115584	-0.025911
0.282548	-0.116951	-0.028085	-0.105991
0.282548	-0.0584755	-0.053595	-0.023374
0.282548	0	-0.015984	0.032462
0.282548	0.0584755	0.098883	0.016981
0.282548	0.116951	0.398935	0.055009
0.282548	0.175427	0.63184	0.215474
0.282548	0.233902	0.601836	0.239328
0.282548	0.292378	0.49341	0.3113
0.282548	0.350853	0.197648	0.297382
0.282548	0.409329	-0.010258	0.382726
0.282548	0.467804	-0.362903	0.454055
0.282548	0.52628	-0.428649	0.487979
0.282548	0.584755	-0.504109	0.572599
0.282548	0.643231	-0.564913	0.635957
0.282548	0.701706	-0.394897	0.408259
0.238227	-0.653135	-0.661445	-0.734059
0.238227	-0.593759	-0.567929	-0.662592
0.238227	-0.534383	-0.488945	-0.614094
0.238227	-0.475007	-0.341733	-0.483739
0.238227	-0.415631	0.035454	-0.438286
0.238227	-0.356255	0.308588	-0.34145
0.238227	-0.296879	0.317083	-0.287425
0.238227	-0.237504	0.254663	5.9e-05
0.238227	-0.178128	0.109917	-0.140203
0.238227	-0.118752	-0.007095	-0.065812
0.238227	-0.0593759	-0.052736	0.00149
0.238227	0	0.004864	0.016432
0.238227	0.0593759	0.031714	0.029248
0.238227	0.118752	0.291771	0.029514
0.238227	0.178128	0.419147	0.028783
0.238227	0.237504	0.578412	0.242145
0.238227	0.296879	0.395345	0.519558
0.238227	0.356255	0.065379	0.655289
0.238227	0.415631	-0.286487	0.535803
0.238227	0.475007	-0.462003	0.596126
0.238227	0.534383	-0.507201	0.637217
0.238227	0.593759	-0.518254	0.633335
0.238227	0.653135	-0.46679	0.544377
0.193906	-0.597369	-0.515719	-0.617732
0.193906	-0.537632	-0.420765	-0.550597
0.193906	-0.477895	-0.324585	-0.536109
0.193906	-0.418158	-0.187413	-0.487684
0.193906	-0.358421	-0.009491	-0.399936
0.193906	-0.298684	0.188164	-0.290032
0.193906	-0.238948	0.247253	-0.108904
0.193906	-0.179211	0.147978	-0.247073
0.193906	-0.119474	0.06292	0.081163
0.193906	-0.0597369	-0.029557	-0.077787
0.193906	0	-0.027791	0.029266
0.193906	0.0597369	0.141544	0.048515
0.193906	0.119474	0.406796	0.009698
0.193906	0.179211	0.577877	0.18949
0.193906	0.238948	0.643953	0.481001
0.193906	0.298684	0.137914	0.581653
0.193906	0.358421	-0.341932	0.579526
0.193906	0.418158	-0.4431	0.663434
0.193906	0.477895	-0.457258	0.648738
0.193906	0.537632	-0.368962	0.487027
0.193906	0.597369	-0.376025	0.469284
0.149584	-0.532152	-0.372378	-0.499438
0.149584	-0.473024	-0.374316	-0.573339
0.149584	-0.413896	-0.280345	-0.536642
0.149584	-0.354768	-0.197762	-0.456137
0.149584	-0.29564	0.019946	-0.335816
0.149584	-0.236512	0.112815	-0.08782
0.149584	-0.177384	-0.058661	-0.056881
0.149584	-0.118256	-0.202339	0.113772
0.149584	-0.059128	-0.171596	0.053288
0.149584	0	-0.168552	0.146367
0.149584	0.059128	0.088963	0.086061
0.149584	0.118256	0.31085	-0.004726
0.149584	0.177384	0.35909	0.348092
0.149584	0.236512	-0.237684	0.664113
0.149584	0.29564	-0.417085	0.76015
0.149584	0.354768	-0.44826	0.739442
0.149584	0.413896	-0.440506	0.695475
0.149584	0.473024	-0.366657	0.522251
0.149584	0.532152	-0.256636	0.314312
0.105263	-0.453423	-0.238576	-0.453464
0.105263	-0.388648	-0.247887	-0.480349
0.105263	-0.323874	-0.139303	-0.363537
0.105263	-0.259099	-0.038489	-0.090473
0.105263	-0.194324	0.066679	0.104596
0.105263	-0.129549	0.06572	0.091287
0.105263	-0.0647747	0.060843	0.104364
0.105263	0	0.104809	0.10685
0.105263	0.0647747	0.11511	-0.04271
0.105263	0.129549	0.050451	-0.109993
0.105263	0.194324	-0.143315	0.327962
0.105263	0.259099	-0.215261	0.436263
0.105263	0.323874	-0.306331	0.546765
0.105263	0.388648	-0.365905	0.602834
0.105263	0.453423	-0.297019	0.441337
0.0609418	-0.352237	-0.126231	-0.272647
0.0609418	-0.288194	-0.131052	-0.297888
0.0609418	-0.224151	-0.03299	-0.020786
0.0609418	-0.160108	-0.026809	0.048951
0.0609418	-0.0960645	-0.020911	0.205533
0.0609418	-0.0320215	-0.02978	0.174394
0.0609418	0.0320215	-0.046831	0.16097
0.0609418	0.0960645	-0.060984	0.123885
0.0609418	0.160108	-0.035619	-0.018525
0.0609418	0.224151	-0.161366	0.348251
0.0609418	0.288194	-0.180415	0.337592
0.0609418	0.352237	-0.256537	0.43653
0.0166205	-0.19652	-0.027264	0.022263
0.0166205	-0.0982599	-0.040167	-0.041292
0.0166205	0	-0.038207	0.019203
0.0166205	0.0982599	-0.044189	0.107582
0.0166205	0.19652	-0.060875	0.10814

## Sheet: Mm2
D(Sc(x))	Sc(y)	vz	vr
1.9888	-0.197613	-0.01073	0.074985
1.9888	-0.118568	-0.012106	0.030702
1.9888	-0.0395226	-0.021219	0.018513
1.9888	0.0395226	-0.024073	-0.040592
1.9888	0.118568	-0.022975	-0.020554
1.9888	0.197613	-0.02479	-0.037914
1.94398	-0.354151	0.000639	0.054865
1.94398	-0.295126	0.003086	0.033975
1.94398	-0.2361	-0.005585	0.049156
1.94398	-0.177075	-0.012335	0.0333
1.94398	-0.11805	-0.018339	-1.1e-05
1.94398	-0.0590251	-0.024437	-0.020994
1.94398	0	-0.024389	-0.018871
1.94398	0.0590251	-0.03568	-0.047162
1.94398	0.11805	-0.017554	-0.032237
1.94398	0.177075	-0.016611	-0.017965
1.94398	0.2361	-0.022316	-0.006464
1.94398	0.295126	-0.032207	-0.022164
1.94398	0.354151	-0.029874	-0.021239
1.89916	-0.455826	-0.006235	0.067678
1.89916	-0.402199	0.000427	0.048363
1.89916	-0.348573	-0.005232	0.042373
1.89916	-0.294946	-0.009014	0.034699
1.89916	-0.24132	-0.00919	0.028076
1.89916	-0.187693	-0.046465	0.003444
1.89916	-0.134066	-0.048517	0.015838
1.89916	-0.0804399	-0.050672	0.000985
1.89916	-0.0268133	-0.007684	0.014744
1.89916	0.0268133	-0.011561	0.030493
1.89916	0.0804399	-0.003375	0.000106
1.89916	0.134066	-0.016345	0.03329
1.89916	0.187693	-0.012562	0.046871
1.89916	0.24132	-0.019128	0.042229
1.89916	0.294946	-0.013331	0.03014
1.89916	0.348573	0.021862	0.089072
1.89916	0.402199	0.017016	0.062146
1.89916	0.455826	0.024533	0.069772
1.85434	-0.534897	-0.013877	0.070066
1.85434	-0.483954	-0.005443	0.061657
1.85434	-0.433012	-0.000788	0.043316
1.85434	-0.382069	-0.012044	0.046977
1.85434	-0.331127	-0.015663	0.025037
1.85434	-0.280184	-0.00894	0.021813
1.85434	-0.229241	-0.004703	0.008943
1.85434	-0.178299	-0.00071	0.006113
1.85434	-0.127356	-0.043284	0.006699
1.85434	-0.0764138	-0.068513	-0.008086
1.85434	-0.0254713	-0.041036	-0.01406
1.85434	0.0254713	-0.042187	-0.008262
1.85434	0.0764138	-0.033408	0.013292
1.85434	0.127356	-0.021493	0.048999
1.85434	0.178299	-0.00405	0.073444
1.85434	0.229241	-0.006061	0.061216
1.85434	0.280184	-0.028923	0.047112
1.85434	0.331127	-0.007445	0.068618
1.85434	0.382069	0.024128	0.080444
1.85434	0.433012	0.024274	0.071959
1.85434	0.483954	0.003981	0.029931
1.85434	0.534897	-0.012238	-0.001764
1.80952	-0.600362	0.004561	0.033349
1.80952	-0.550332	-0.006704	0.056603
1.80952	-0.500302	-0.012593	0.067075
1.80952	-0.450271	0.001375	0.050022
1.80952	-0.400241	-0.020835	0.058205
1.80952	-0.350211	-0.037104	0.048162
1.80952	-0.300181	-0.015022	0.039229
1.80952	-0.250151	-0.005016	0.055915
1.80952	-0.200121	-0.018078	0.034234
1.80952	-0.15009	-0.016072	0.043559
1.80952	-0.10006	-0.029232	0.026713
1.80952	-0.0500302	-0.021532	0.029246
1.80952	0	-0.024959	0.00838
1.80952	0.0500302	-0.042923	0.003218
1.80952	0.10006	-0.044116	0.018878
1.80952	0.15009	-0.04484	0.060305
1.80952	0.200121	-0.010711	0.06805
1.80952	0.250151	-0.001988	0.063105
1.80952	0.300181	-0.027345	0.0653
1.80952	0.350211	-0.000311	0.063552
1.80952	0.400241	-0.006951	0.086735
1.80952	0.450271	-0.000301	0.073523
1.80952	0.500302	-0.016955	0.031104
1.80952	0.550332	0.005547	0.022384
1.80952	0.600362	-0.003265	-0.001098
1.76471	-0.656306	0.039827	-0.002807
1.76471	-0.60769	0.021281	0.014039
1.76471	-0.559075	-0.022203	0.070633
1.76471	-0.51046	-0.028939	0.080172
1.76471	-0.461845	-0.014307	0.076303
1.76471	-0.413229	-0.017586	0.053111
1.76471	-0.364614	-0.008977	0.061504
1.76471	-0.315999	-0.040437	0.032014
1.76471	-0.267384	-0.020161	0.034016
1.76471	-0.218769	-0.022093	0.061439
1.76471	-0.170153	-0.028087	0.032851
1.76471	-0.121538	-0.007597	0.050276
1.76471	-0.0729228	-0.006093	0.043696
1.76471	-0.0243076	-0.012888	0.035507
1.76471	0.0243076	-0.002079	0.025264
1.76471	0.0729228	-0.01939	0.019694
1.76471	0.121538	-0.036655	0.064324
1.76471	0.170153	-0.059345	0.087509
1.76471	0.218769	-0.019725	0.083825
1.76471	0.267384	-0.012552	0.104656
1.76471	0.315999	-0.041803	0.073706
1.76471	0.364614	-0.019112	0.07637
1.76471	0.413229	-0.026173	0.086053
1.76471	0.461845	-0.034105	0.052989
1.76471	0.51046	-0.020066	0.027933
1.76471	0.559075	0.007051	0.018208
1.76471	0.60769	0.000323	0.009485
1.76471	0.656306	-0.012128	-0.014464
1.71989	-0.704998	0.016151	0.028024
1.71989	-0.656378	0.007758	0.040158
1.71989	-0.607757	0.012763	0.023589
1.71989	-0.559136	-0.020517	0.066322
1.71989	-0.510516	-0.013605	0.085391
1.71989	-0.461895	-0.006156	0.084887
1.71989	-0.413275	-0.020011	0.066008
1.71989	-0.364654	-0.010108	0.072158
1.71989	-0.316034	-0.03874	0.042703
1.71989	-0.267413	-0.030396	0.048821
1.71989	-0.218793	-0.017402	0.062012
1.71989	-0.170172	-0.033303	0.057351
1.71989	-0.121551	-0.028142	0.050317
1.71989	-0.0729308	-0.040976	0.049599
1.71989	-0.0243103	-0.0323	0.039253
1.71989	0.0243103	-0.018932	0.028086
1.71989	0.0729308	-0.036347	0.014531
1.71989	0.121551	-0.006868	0.028856
1.71989	0.170172	-0.029656	0.051289
1.71989	0.218793	-0.0533	0.033359
1.71989	0.267413	-0.067754	0.04977
1.71989	0.316034	-0.052479	0.064565
1.71989	0.364654	-0.06484	0.065632
1.71989	0.413275	-0.028613	0.062821
1.71989	0.461895	-0.020295	0.049981
1.71989	0.510516	0.000904	0.039826
1.71989	0.559136	0.027915	0.024776
1.71989	0.607757	0.021853	-0.000114
1.71989	0.656378	-0.009192	-0.015178
1.71989	0.704998	-0.000227	-0.007784
1.67507	-0.747857	-0.080802	0.139339
1.67507	-0.701116	-0.066211	0.131709
1.67507	-0.654375	-0.056473	0.123895
1.67507	-0.607634	-0.031889	0.095744
1.67507	-0.560893	-0.018702	0.081964
1.67507	-0.514152	-0.016709	0.073062
1.67507	-0.467411	-0.015476	0.078589
1.67507	-0.42067	-0.014787	0.078458
1.67507	-0.373929	-0.037225	0.046183
1.67507	-0.327188	-0.034007	0.042864
1.67507	-0.280446	-0.035311	0.035071
1.67507	-0.233705	-0.036059	0.036468
1.67507	-0.186964	-0.018572	0.037531
1.67507	-0.140223	-0.016488	0.032166
1.67507	-0.0934821	0.011525	0.035463
1.67507	-0.0467411	-0.053505	0.054724
1.67507	0	-0.033057	0.03343
1.67507	0.0467411	-0.0442	0.029645
1.67507	0.0934821	-0.051929	0.037968
1.67507	0.140223	-0.020244	0.013042
1.67507	0.186964	-0.022724	0.03012
1.67507	0.233705	-0.056958	0.033229
1.67507	0.280446	-0.06899	0.051143
1.67507	0.327188	-0.073254	0.038477
1.67507	0.373929	-0.056507	0.053833
1.67507	0.42067	-0.012547	0.029574
1.67507	0.467411	-0.016126	0.055917
1.67507	0.514152	0.017948	0.035534
1.67507	0.560893	0.015761	0.026697
1.67507	0.607634	0.023704	0.027251
1.67507	0.654375	0.00719	0.004281
1.67507	0.701116	0.017698	0.014186
1.67507	0.747857	-0.010126	-0.006633
1.63025	-0.785838	-0.050136	0.105888
1.63025	-0.738211	-0.054477	0.111119
1.63025	-0.690585	-0.080843	0.140322
1.63025	-0.642958	-0.050474	0.124145
1.63025	-0.595332	-0.044944	0.068336
1.63025	-0.547705	-0.023457	0.072879
1.63025	-0.500079	-0.01097	0.08318
1.63025	-0.452452	-0.02111	0.08309
1.63025	-0.404826	-0.02241	0.048567
1.63025	-0.357199	-0.021652	0.056667
1.63025	-0.309572	-0.048661	0.036895
1.63025	-0.261946	-0.010962	0.063675
1.63025	-0.214319	0.002889	0.034563
1.63025	-0.166693	-0.00365	0.026048
1.63025	-0.119066	0.001607	0.012228
1.63025	-0.0714398	-0.031576	0.042757
1.63025	-0.0238133	-0.039365	0.028664
1.63025	0.0238133	-0.015211	0.025106
1.63025	0.0714398	-0.044969	0.030553
1.63025	0.119066	-0.003605	0.004473
1.63025	0.166693	-0.015641	0.030465
1.63025	0.214319	-0.028896	0.028882
1.63025	0.261946	-0.030311	0.025617
1.63025	0.309572	-0.073998	0.013224
1.63025	0.357199	-0.072589	0.017749
1.63025	0.404826	-0.060057	-0.004145
1.63025	0.452452	-0.02071	0.01178
1.63025	0.500079	0.020391	-0.040733
1.63025	0.547705	0.017467	-0.008753
1.63025	0.595332	0.02639	-0.005216
1.63025	0.642958	0.023654	0.002147
1.63025	0.690585	0.012931	0.011865
1.63025	0.738211	-0.000386	0.000362
1.63025	0.785838	-0.011921	-0.011931
1.58543	-0.819619	-0.019326	0.068729
1.58543	-0.772783	-0.053795	0.096769
1.58543	-0.725948	-0.051965	0.099092
1.58543	-0.679113	-0.082654	0.143753
1.58543	-0.632277	-0.088318	0.136642
1.58543	-0.585442	-0.06183	0.064582
1.58543	-0.538606	-0.044843	0.069612
1.58543	-0.491771	-0.013665	0.090353
1.58543	-0.444936	-0.018867	0.086988
1.58543	-0.3981	-0.02872	0.075767
1.58543	-0.351265	-0.013643	0.060878
1.58543	-0.30443	-0.005461	0.031755
1.58543	-0.257594	0.008052	0.050608
1.58543	-0.210759	0.028942	0.027679
1.58543	-0.163924	0.007768	0.051233
1.58543	-0.117088	-0.010791	0.037363
1.58543	-0.070253	-0.042811	0.044218
1.58543	-0.0234177	-0.060057	0.001038
1.58543	0.0234177	-0.051268	-0.011745
1.58543	0.070253	-0.022406	0.065541
1.58543	0.117088	-0.014604	0.017527
1.58543	0.163924	-0.009864	0.018137
1.58543	0.210759	-0.000934	0.036957
1.58543	0.257594	-0.01369	0.016658
1.58543	0.30443	-0.032806	0.010191
1.58543	0.351265	-0.023651	-0.001529
1.58543	0.3981	-0.035371	-0.014102
1.58543	0.444936	0.015037	-0.032086
1.58543	0.491771	0.024225	-0.039783
1.58543	0.538606	0.034526	0.010133
1.58543	0.585442	0.042136	-0.010846
1.58543	0.632277	0.02886	-0.026347
1.58543	0.679113	0.023772	-0.007202
1.58543	0.725948	0.022608	0.003961
1.58543	0.772783	-0.023734	-0.020696
1.58543	0.819619	-0.041413	-0.034995
1.54062	-0.8497	-0.074007	0.101925
1.54062	-0.802495	-0.053415	0.090374
1.54062	-0.755289	-0.029226	0.066773
1.54062	-0.708084	-0.035748	0.087053
1.54062	-0.660878	-0.08072	0.111905
1.54062	-0.613673	-0.075965	0.103308
1.54062	-0.566467	-0.060401	0.088443
1.54062	-0.519261	-0.041729	0.056457
1.54062	-0.472056	-0.011916	0.089441
1.54062	-0.42485	-0.048301	0.104773
1.54062	-0.377645	-0.036005	0.113503
1.54062	-0.330439	-0.006774	0.081946
1.54062	-0.283233	0.023476	0.075216
1.54062	-0.236028	0.012156	0.044806
1.54062	-0.188822	0.039303	0.029962
1.54062	-0.141617	0.033554	0.04767
1.54062	-0.0944112	0.011889	0.081695
1.54062	-0.0472056	0.029132	0.07315
1.54062	0	0.0144	0.066984
1.54062	0.0472056	0.016322	0.033579
1.54062	0.0944112	0.001204	0.094492
1.54062	0.141617	-0.017024	0.028546
1.54062	0.188822	-0.01854	0.039539
1.54062	0.236028	0.043949	0.022102
1.54062	0.283233	0.035236	0.013068
1.54062	0.330439	0.018843	0.015503
1.54062	0.377645	-0.004919	-0.009496
1.54062	0.42485	-0.019715	-0.018341
1.54062	0.472056	0.006987	-0.034734
1.54062	0.519261	0.034405	-0.05048
1.54062	0.566467	0.031302	-0.004353
1.54062	0.613673	0.042926	-0.009032
1.54062	0.660878	0.029391	-0.020519
1.54062	0.708084	0.02079	-0.025438
1.54062	0.755289	0.012611	-0.012451
1.54062	0.802495	-0.037073	-0.029086
1.54062	0.8497	-0.029756	-0.017401
1.4958	-0.876464	-0.059282	0.088245
1.4958	-0.829088	-0.041895	0.0794
1.4958	-0.781711	-0.050628	0.076292
1.4958	-0.734335	-0.066987	0.04155
1.4958	-0.686958	-0.08555	0.069311
1.4958	-0.639582	-0.094822	0.057834
1.4958	-0.592206	-0.077945	0.070224
1.4958	-0.544829	-0.077032	0.061599
1.4958	-0.497453	-0.036005	0.093012
1.4958	-0.450076	-0.038979	0.131305
1.4958	-0.4027	-0.009194	0.147409
1.4958	-0.355323	0.017219	0.101814
1.4958	-0.307947	0.050954	0.082534
1.4958	-0.26057	0.034858	0.094668
1.4958	-0.213194	0.056524	0.108758
1.4958	-0.165818	0.054892	0.097017
1.4958	-0.118441	0.030262	0.081565
1.4958	-0.0710647	0.035452	0.096923
1.4958	-0.0236882	0.024929	0.078557
1.4958	0.0236882	-0.01182	0.05061
1.4958	0.0710647	-0.037894	0.021992
1.4958	0.118441	-0.019185	0.016608
1.4958	0.165818	-0.007968	0.034172
1.4958	0.213194	0.031412	0.01491
1.4958	0.26057	0.035249	-0.004121
1.4958	0.307947	0.043378	0.009154
1.4958	0.355323	0.034971	-0.008735
1.4958	0.4027	0.01732	-0.020353
1.4958	0.450076	0.01594	0.001629
1.4958	0.497453	0.037293	-0.050661
1.4958	0.544829	0.027028	-0.025885
1.4958	0.592206	0.012443	-0.040586
1.4958	0.639582	0.007392	-0.036776
1.4958	0.686958	-0.01299	-0.052789
1.4958	0.734335	-0.006585	-0.038388
1.4958	0.781711	-0.029484	-0.036669
1.4958	0.829088	-0.035247	-0.023635
1.4958	0.876464	-0.031572	-0.020422
1.45098	-0.900206	-0.06819	0.0844
1.45098	-0.852827	-0.08859	0.09726
1.45098	-0.805448	-0.058351	0.086147
1.45098	-0.758068	-0.119025	0.057734
1.45098	-0.710689	-0.122848	0.038402
1.45098	-0.66331	-0.084399	0.067097
1.45098	-0.615931	-0.087564	0.066141
1.45098	-0.568551	-0.080659	0.070796
1.45098	-0.521172	-0.086104	0.086803
1.45098	-0.473793	-0.057261	0.120986
1.45098	-0.426413	-0.079118	0.12412
1.45098	-0.379034	0.007064	0.138734
1.45098	-0.331655	0.04019	0.132737
1.45098	-0.284276	0.074642	0.099349
1.45098	-0.236896	0.063601	0.111178
1.45098	-0.189517	0.050282	0.125902
1.45098	-0.142138	0.051364	0.065799
1.45098	-0.0947585	0.077371	0.049644
1.45098	-0.0473793	0.049955	0.087051
1.45098	0	0.071186	0.071989
1.45098	0.0473793	0.035657	0.066958
1.45098	0.0947585	-0.005489	0.03763
1.45098	0.142138	0.015941	-0.015756
1.45098	0.189517	0.024671	0.004406
1.45098	0.236896	0.036103	0.000363
1.45098	0.284276	0.046592	-0.01681
1.45098	0.331655	0.049993	-0.003556
1.45098	0.379034	0.039762	-0.025138
1.45098	0.426413	0.014036	-0.009242
1.45098	0.473793	0.0204	-0.031365
1.45098	0.521172	0.035055	-0.073746
1.45098	0.568551	-0.0098	-0.056149
1.45098	0.615931	-0.020618	-0.054653
1.45098	0.66331	-0.018551	-0.041169
1.45098	0.710689	-0.026036	-0.040462
1.45098	0.758068	-0.027139	-0.040299
1.45098	0.805448	-0.006492	-0.024581
1.45098	0.852827	0.012737	-0.001208
1.45098	0.900206	0.018297	-0.00066
1.40616	-0.92116	-0.059928	0.073524
1.40616	-0.872678	-0.092165	0.088023
1.40616	-0.824196	-0.117892	0.062555
1.40616	-0.775714	-0.121779	0.070299
1.40616	-0.727231	-0.132766	0.045884
1.40616	-0.678749	-0.10059	0.05444
1.40616	-0.630267	-0.094296	0.063228
1.40616	-0.581785	-0.097731	0.072606
1.40616	-0.533303	-0.079131	0.082894
1.40616	-0.484821	-0.066509	0.136678
1.40616	-0.436339	-0.055365	0.131362
1.40616	-0.387857	0.0416	0.082879
1.40616	-0.339375	0.060275	0.105714
1.40616	-0.290893	0.10607	0.093675
1.40616	-0.24241	0.073592	0.117551
1.40616	-0.193928	0.022504	0.100751
1.40616	-0.145446	0.071239	0.053122
1.40616	-0.0969642	0.073536	0.034598
1.40616	-0.0484821	0.069724	0.086502
1.40616	0	0.062756	0.075222
1.40616	0.0484821	0.050092	0.047049
1.40616	0.0969642	0.030862	0.035509
1.40616	0.145446	0.044452	-0.008093
1.40616	0.193928	0.038359	-0.008394
1.40616	0.24241	0.043864	-0.019556
1.40616	0.290893	0.063262	-0.030753
1.40616	0.339375	0.057849	-0.025525
1.40616	0.387857	0.045897	-0.037331
1.40616	0.436339	0.021397	-0.037331
1.40616	0.484821	0.009761	-0.027242
1.40616	0.533303	-0.000512	-0.046318
1.40616	0.581785	-0.010953	-0.049084
1.40616	0.630267	-0.036961	-0.05187
1.40616	0.678749	-0.046762	-0.042342
1.40616	0.727231	-0.05816	-0.049679
1.40616	0.775714	-0.044071	-0.035633
1.40616	0.824196	-0.026694	-0.005439
1.40616	0.872678	-0.01671	-0.010439
1.40616	0.92116	0.012191	-0.008496
1.36134	-0.939512	-0.05871	0.069356
1.36134	-0.892536	-0.034578	0.063411
1.36134	-0.845561	-0.083751	0.07461
1.36134	-0.798585	-0.139927	0.05721
1.36134	-0.751609	-0.124697	0.076915
1.36134	-0.704634	-0.133558	0.065029
1.36134	-0.657658	-0.122534	0.057471
1.36134	-0.610683	-0.10821	0.085757
1.36134	-0.563707	-0.095543	0.075782
1.36134	-0.516732	-0.08423	0.086899
1.36134	-0.469756	-0.040176	0.057046
1.36134	-0.42278	-0.029383	0.094729
1.36134	-0.375805	0.07027	0.063419
1.36134	-0.328829	0.099617	0.109118
1.36134	-0.281854	0.13363	0.151818
1.36134	-0.234878	0.122743	0.14454
1.36134	-0.187902	0.048835	0.08559
1.36134	-0.140927	0.057452	0.068605
1.36134	-0.0939512	0.0811	0.040947
1.36134	-0.0469756	0.066435	0.094636
1.36134	0	0.093614	0.086032
1.36134	0.0469756	0.131779	0.061637
1.36134	0.0939512	0.072844	0.029751
1.36134	0.140927	0.077772	-0.017505
1.36134	0.187902	0.035422	-0.024712
1.36134	0.234878	0.053776	-0.032733
1.36134	0.281854	0.059991	-0.017747
1.36134	0.328829	0.053714	-0.020592
1.36134	0.375805	0.035466	-0.01631
1.36134	0.42278	0.024033	-0.035373
1.36134	0.469756	0.035846	-0.036221
1.36134	0.516732	0.034097	-0.058638
1.36134	0.563707	0.001864	-0.054237
1.36134	0.610683	-0.018499	-0.044593
1.36134	0.657658	-0.039848	-0.026075
1.36134	0.704634	-0.032124	-0.027061
1.36134	0.751609	-0.045341	-0.018368
1.36134	0.798585	-0.040493	0.005371
1.36134	0.845561	-0.00375	-0.005695
1.36134	0.892536	-0.014349	-0.017742
1.36134	0.939512	-0.049346	-0.029858
1.31653	-0.955412	-0.080938	0.075065
1.31653	-0.907641	-0.073386	0.071044
1.31653	-0.859871	-0.112839	0.06402
1.31653	-0.8121	-0.125153	0.078566
1.31653	-0.76433	-0.13753	0.080743
1.31653	-0.716559	-0.170271	0.084312
1.31653	-0.668788	-0.133498	0.122757
1.31653	-0.621018	-0.117615	0.13297
1.31653	-0.573247	-0.09519	0.095303
1.31653	-0.525477	-0.048219	0.106523
1.31653	-0.477706	-0.052716	0.088512
1.31653	-0.429935	-0.009814	0.084084
1.31653	-0.382165	0.059733	0.039779
1.31653	-0.334394	0.058679	0.091236
1.31653	-0.286624	0.077511	0.155788
1.31653	-0.238853	0.112811	0.098667
1.31653	-0.191082	0.06218	0.079679
1.31653	-0.143312	0.075791	0.063271
1.31653	-0.0955412	0.092154	0.072287
1.31653	-0.0477706	0.086733	0.062711
1.31653	0	0.110006	0.081345
1.31653	0.0477706	0.183854	0.011544
1.31653	0.0955412	0.118881	0.039452
1.31653	0.143312	0.103018	-0.005618
1.31653	0.191082	0.095651	-0.0144
1.31653	0.238853	0.064613	-0.05548
1.31653	0.286624	0.093937	-0.041005
1.31653	0.334394	0.065555	-0.057332
1.31653	0.382165	0.036758	-0.037677
1.31653	0.429935	0.028459	-0.057173
1.31653	0.477706	0.028249	-0.056106
1.31653	0.525477	0.024884	-0.039229
1.31653	0.573247	0.013997	-0.057956
1.31653	0.621018	0.004928	-0.041528
1.31653	0.668788	-0.032741	-0.015729
1.31653	0.716559	-0.025591	-0.004625
1.31653	0.76433	-0.054155	0.002898
1.31653	0.8121	-0.064849	-0.004015
1.31653	0.859871	-0.006434	-0.006644
1.31653	0.907641	-0.033432	-0.022707
1.31653	0.955412	-0.008111	-0.018151
1.27171	-0.968981	-0.092552	0.074759
1.27171	-0.920532	-0.076518	0.054009
1.27171	-0.872083	-0.132785	0.063476
1.27171	-0.823634	-0.145182	0.061678
1.27171	-0.775185	-0.158275	0.084143
1.27171	-0.726736	-0.171926	0.101237
1.27171	-0.678287	-0.153285	0.124993
1.27171	-0.629838	-0.114997	0.14163
1.27171	-0.581389	-0.093912	0.111897
1.27171	-0.53294	-0.075123	0.071358
1.27171	-0.484491	-0.055496	0.088096
1.27171	-0.436042	0.030368	0.068308
1.27171	-0.387592	0.085055	0.06497
1.27171	-0.339143	0.092179	0.169587
1.27171	-0.290694	0.073779	0.24224
1.27171	-0.242245	0.07303	0.156442
1.27171	-0.193796	0.057433	0.09059
1.27171	-0.145347	0.082001	0.058075
1.27171	-0.0968981	0.103554	0.025855
1.27171	-0.0484491	0.097273	0.044864
1.27171	0	0.149224	0.049549
1.27171	0.0484491	0.21554	0.014861
1.27171	0.0968981	0.212166	0.006081
1.27171	0.145347	0.179796	-0.013563
1.27171	0.193796	0.142002	-0.065968
1.27171	0.242245	0.079078	-0.064734
1.27171	0.290694	0.092149	-0.074094
1.27171	0.339143	0.094046	-0.065055
1.27171	0.387592	0.055585	-0.045055
1.27171	0.436042	0.067999	-0.057807
1.27171	0.484491	0.041367	-0.048206
1.27171	0.53294	0.022431	-0.068563
1.27171	0.581389	0.029636	-0.084478
1.27171	0.629838	0.010421	-0.0511
1.27171	0.678287	0.005886	-0.024775
1.27171	0.726736	-0.005219	-0.013837
1.27171	0.775185	-0.039037	0.007644
1.27171	0.823634	-0.06657	-0.019222
1.27171	0.872083	-0.012303	-0.014961
1.27171	0.920532	-0.047721	-0.025545
1.27171	0.968981	-0.03378	-0.02448
1.22689	-0.980316	-0.145657	0.072239
1.22689	-0.9313	-0.137654	0.059073
1.22689	-0.882285	-0.144758	0.067912
1.22689	-0.833269	-0.128012	0.116852
1.22689	-0.784253	-0.166167	0.133701
1.22689	-0.735237	-0.169295	0.142746
1.22689	-0.686221	-0.151562	0.128997
1.22689	-0.637205	-0.104097	0.156688
1.22689	-0.58819	-0.082774	0.131808
1.22689	-0.539174	-0.054061	0.102568
1.22689	-0.490158	-0.031614	0.100382
1.22689	-0.441142	0.018726	0.119309
1.22689	-0.392126	0.04796	0.115669
1.22689	-0.343111	0.088403	0.111617
1.22689	-0.294095	0.115726	0.133425
1.22689	-0.245079	0.121237	0.114514
1.22689	-0.196063	0.159947	0.062512
1.22689	-0.147047	0.123386	0.039036
1.22689	-0.0980316	0.101791	0.009919
1.22689	-0.0490158	0.12701	0.008634
1.22689	0	0.15017	0.013123
1.22689	0.0490158	0.253239	-0.029145
1.22689	0.0980316	0.259031	-0.039343
1.22689	0.147047	0.256409	-0.056944
1.22689	0.196063	0.185138	-0.103566
1.22689	0.245079	0.094006	-0.105468
1.22689	0.294095	0.085657	-0.111096
1.22689	0.343111	0.108177	-0.097999
1.22689	0.392126	0.125912	-0.097914
1.22689	0.441142	0.083307	-0.07607
1.22689	0.490158	0.083977	-0.108817
1.22689	0.539174	0.026401	-0.133135
1.22689	0.58819	0.035488	-0.10138
1.22689	0.637205	0.037063	-0.071109
1.22689	0.686221	0.029465	-0.032767
1.22689	0.735237	-0.021063	-0.058451
1.22689	0.784253	-0.039424	-0.058755
1.22689	0.833269	-0.052419	-0.058213
1.22689	0.882285	-0.028316	-0.049676
1.22689	0.9313	-0.041261	-0.025069
1.22689	0.980316	-0.055067	-0.028439
1.18207	-0.989494	-0.16432	0.069123
1.18207	-0.941226	-0.174195	0.057626
1.18207	-0.892958	-0.175375	0.067565
1.18207	-0.84469	-0.17951	0.095823
1.18207	-0.796422	-0.213509	0.122978
1.18207	-0.748154	-0.210011	0.146833
1.18207	-0.699886	-0.189674	0.126474
1.18207	-0.651618	-0.164573	0.151131
1.18207	-0.60335	-0.119227	0.137368
1.18207	-0.555082	-0.04695	0.120203
1.18207	-0.506814	-0.005379	0.142572
1.18207	-0.458546	0.034421	0.15967
1.18207	-0.410278	0.056964	0.134869
1.18207	-0.36201	0.094041	0.10541
1.18207	-0.313742	0.148781	0.133815
1.18207	-0.265474	0.16201	0.123799
1.18207	-0.217206	0.185675	0.057543
1.18207	-0.168938	0.17562	0.030697
1.18207	-0.12067	0.144674	0.024878
1.18207	-0.072402	0.163769	-0.002355
1.18207	-0.024134	0.21524	-0.04732
1.18207	0.024134	0.260312	-0.10285
1.18207	0.072402	0.256399	-0.076733
1.18207	0.12067	0.241581	-0.067969
1.18207	0.168938	0.202896	-0.105893
1.18207	0.217206	0.142142	-0.137145
1.18207	0.265474	0.14313	-0.140377
1.18207	0.313742	0.109669	-0.148102
1.18207	0.36201	0.156455	-0.146962
1.18207	0.410278	0.081269	-0.154803
1.18207	0.458546	0.10226	-0.149293
1.18207	0.506814	0.023192	-0.151765
1.18207	0.555082	0.038079	-0.137719
1.18207	0.60335	0.056708	-0.133963
1.18207	0.651618	0.013104	-0.122496
1.18207	0.699886	-0.032626	-0.11586
1.18207	0.748154	-0.023129	-0.103544
1.18207	0.796422	-0.066601	-0.117781
1.18207	0.84469	-0.029261	-0.08675
1.18207	0.892958	-0.045484	-0.020875
1.18207	0.941226	-0.060911	-0.025678
1.18207	0.989494	-0.017706	-0.018553
1.13725	-0.996573	-0.161652	0.05768
1.13725	-0.949117	-0.190205	0.05704
1.13725	-0.901661	-0.18446	0.03424
1.13725	-0.854206	-0.196978	0.036646
1.13725	-0.80675	-0.230473	0.049444
1.13725	-0.759294	-0.242751	0.118222
1.13725	-0.711838	-0.215168	0.127787
1.13725	-0.664382	-0.187317	0.139927
1.13725	-0.616926	-0.17027	0.136828
1.13725	-0.56947	-0.114323	0.130782
1.13725	-0.522015	-0.049732	0.129012
1.13725	-0.474559	-0.011411	0.14122
1.13725	-0.427103	0.027464	0.146467
1.13725	-0.379647	0.07535	0.120733
1.13725	-0.332191	0.122719	0.108055
1.13725	-0.284735	0.18436	0.151372
1.13725	-0.237279	0.18835	0.078936
1.13725	-0.189823	0.209612	0.034259
1.13725	-0.142368	0.216597	0.027338
1.13725	-0.0949117	0.251887	-0.01959
1.13725	-0.0474559	0.272522	-0.042775
1.13725	0	0.32665	-0.104628
1.13725	0.0474559	0.2764	-0.117291
1.13725	0.0949117	0.244796	-0.102778
1.13725	0.142368	0.249726	-0.086574
1.13725	0.189823	0.22872	-0.138962
1.13725	0.237279	0.178455	-0.184433
1.13725	0.284735	0.168651	-0.191134
1.13725	0.332191	0.184491	-0.157522
1.13725	0.379647	0.161888	-0.159909
1.13725	0.427103	0.11565	-0.171249
1.13725	0.474559	0.139409	-0.1829
1.13725	0.522015	0.03033	-0.20737
1.13725	0.56947	0.060827	-0.193509
1.13725	0.616926	0.059474	-0.178196
1.13725	0.664382	0.020116	-0.162964
1.13725	0.711838	-0.012511	-0.175158
1.13725	0.759294	-0.047426	-0.142977
1.13725	0.80675	-0.075702	-0.131084
1.13725	0.854206	-0.085716	-0.084739
1.13725	0.901661	-0.047883	-0.018734
1.13725	0.949117	-0.045429	-0.021987
1.13725	0.996573	-0.01699	-0.018171
1.09244	-1.0016	-0.257365	0.050355
1.09244	-0.953904	-0.255476	0.0406
1.09244	-0.906209	-0.275957	0.02563
1.09244	-0.858514	-0.278628	0.037164
1.09244	-0.810819	-0.283957	0.024339
1.09244	-0.763123	-0.260623	0.107653
1.09244	-0.715428	-0.246435	0.120566
1.09244	-0.667733	-0.210993	0.130621
1.09244	-0.620038	-0.178607	0.167424
1.09244	-0.572342	-0.121899	0.115535
1.09244	-0.524647	-0.061776	0.109997
1.09244	-0.476952	-0.023889	0.142227
1.09244	-0.429257	0.084891	0.171159
1.09244	-0.381562	0.114125	0.144702
1.09244	-0.333866	0.157362	0.14159
1.09244	-0.286171	0.204919	0.145057
1.09244	-0.238476	0.240446	0.143178
1.09244	-0.190781	0.218496	0.043383
1.09244	-0.143086	0.226467	0.024066
1.09244	-0.0953904	0.22242	-0.026967
1.09244	-0.0476952	0.322535	-0.053294
1.09244	0	0.307144	-0.082854
1.09244	0.0476952	0.394278	-0.139455
1.09244	0.0953904	0.298447	-0.149854
1.09244	0.143086	0.237391	-0.138263
1.09244	0.190781	0.354349	-0.143087
1.09244	0.238476	0.318269	-0.17031
1.09244	0.286171	0.233177	-0.205326
1.09244	0.333866	0.233753	-0.194266
1.09244	0.381562	0.186075	-0.197043
1.09244	0.429257	0.126177	-0.218766
1.09244	0.476952	0.113526	-0.24264
1.09244	0.524647	0.075151	-0.255631
1.09244	0.572342	0.02704	-0.251524
1.09244	0.620038	0.02842	-0.219987
1.09244	0.667733	-0.016384	-0.201897
1.09244	0.715428	-0.04659	-0.169708
1.09244	0.763123	-0.095288	-0.123131
1.09244	0.810819	-0.144687	-0.102817
1.09244	0.858514	-0.138895	-0.101161
1.09244	0.906209	-0.073418	-0.042932
1.09244	0.953904	0.020459	-0.022739
1.09244	1.0016	0.025096	-0.019393
1.04762	-1.0046	-0.280061	0.025941
1.04762	-0.955598	-0.272821	0.015384
1.04762	-0.906593	-0.316638	0.035465
1.04762	-0.857588	-0.338777	0.024953
1.04762	-0.808583	-0.314841	0.078674
1.04762	-0.759578	-0.258653	0.116379
1.04762	-0.710573	-0.209315	0.128889
1.04762	-0.661568	-0.159353	0.157346
1.04762	-0.612563	-0.103169	0.141038
1.04762	-0.563558	-0.044347	0.132263
1.04762	-0.514553	-0.018449	0.141232
1.04762	-0.465548	0.117079	0.134279
1.04762	-0.416543	0.172787	0.126479
1.04762	-0.367538	0.234673	0.100745
1.04762	-0.318533	0.260775	0.077001
1.04762	-0.269528	0.347335	0.063079
1.04762	-0.220523	0.318365	0.104912
1.04762	-0.171518	0.347303	0.069996
1.04762	-0.122513	0.288638	-0.041279
1.04762	-0.0735075	0.349402	-0.069837
1.04762	-0.0245025	0.381681	-0.140249
1.04762	0.0245025	0.390485	-0.183827
1.04762	0.0735075	0.319963	-0.167991
1.04762	0.122513	0.339603	-0.201383
1.04762	0.171518	0.390444	-0.185406
1.04762	0.220523	0.34156	-0.191881
1.04762	0.269528	0.30144	-0.200392
1.04762	0.318533	0.253104	-0.225922
1.04762	0.367538	0.177043	-0.243887
1.04762	0.416543	0.151004	-0.254589
1.04762	0.465548	0.129486	-0.313874
1.04762	0.514553	0.100578	-0.348257
1.04762	0.563558	0.065031	-0.379543
1.04762	0.612563	0.039601	-0.339845
1.04762	0.661568	-0.008679	-0.274487
1.04762	0.710573	-0.053222	-0.203118
1.04762	0.759578	-0.114388	-0.135916
1.04762	0.808583	-0.139441	-0.12237
1.04762	0.857588	-0.128533	-0.090569
1.04762	0.906593	-0.070602	-0.048069
1.04762	0.955598	-0.004703	-0.029715
1.04762	1.0046	0.017954	-0.028779
1.0028	-1.0056	-0.253408	0.02531
1.0028	-0.956548	-0.299108	0.00944
1.0028	-0.907495	-0.36577	0.06027
1.0028	-0.858441	-0.36895	0.079017
1.0028	-0.809387	-0.353392	0.066697
1.0028	-0.760333	-0.286665	0.088393
1.0028	-0.71128	-0.212932	0.122
1.0028	-0.662226	-0.171546	0.145964
1.0028	-0.613172	-0.084518	0.139533
1.0028	-0.564118	-0.028685	0.1474
1.0028	-0.515065	0.025943	0.107627
1.0028	-0.466011	0.165531	0.059771
1.0028	-0.416957	0.256888	0.055577
1.0028	-0.367903	0.265344	0.025506
1.0028	-0.318849	0.326126	-0.000616
1.0028	-0.269796	0.336186	0.011945
1.0028	-0.220742	0.347494	0.032939
1.0028	-0.171688	0.36671	-0.009611
1.0028	-0.122634	0.326083	-0.105321
1.0028	-0.0735807	0.428034	-0.125219
1.0028	-0.0245269	0.469538	-0.181229
1.0028	0.0245269	0.478729	-0.245204
1.0028	0.0735807	0.45496	-0.222364
1.0028	0.122634	0.380011	-0.248367
1.0028	0.171688	0.402874	-0.219463
1.0028	0.220742	0.375321	-0.246028
1.0028	0.269796	0.294285	-0.231163
1.0028	0.318849	0.243145	-0.273457
1.0028	0.367903	0.192003	-0.325756
1.0028	0.416957	0.142406	-0.381529
1.0028	0.466011	0.150553	-0.37045
1.0028	0.515065	0.131975	-0.38202
1.0028	0.564118	0.086025	-0.427053
1.0028	0.613172	0.045891	-0.392597
1.0028	0.662226	0.009882	-0.36838
1.0028	0.71128	-0.104372	-0.227606
1.0028	0.760333	-0.145752	-0.159709
1.0028	0.809387	-0.162125	-0.133157
1.0028	0.858441	-0.152834	-0.106677
1.0028	0.907495	-0.114146	-0.039267
1.0028	0.956548	-0.070673	-0.028395
1.0028	1.0056	-0.013577	-0.029438
0.957983	-1.0046	-0.298747	-0.003175
0.957983	-0.955598	-0.377599	-0.021265
0.957983	-0.906593	-0.380802	0.000559
0.957983	-0.857588	-0.380332	0.044974
0.957983	-0.808583	-0.355473	0.023195
0.957983	-0.759578	-0.319597	0.066652
0.957983	-0.710573	-0.22833	0.116194
0.957983	-0.661568	-0.1221	0.143514
0.957983	-0.612563	-0.070833	0.101298
0.957983	-0.563558	0.00452	0.123443
0.957983	-0.514553	0.038501	0.086438
0.957983	-0.465548	0.169125	0.030088
0.957983	-0.416543	0.254808	0.024747
0.957983	-0.367538	0.351236	0.01138
0.957983	-0.318533	0.382291	-0.015611
0.957983	-0.269528	0.451421	0.025851
0.957983	-0.220523	0.428275	0.034901
0.957983	-0.171518	0.374328	-0.04205
0.957983	-0.122513	0.417605	-0.085947
0.957983	-0.0735075	0.510691	-0.143528
0.957983	-0.0245025	0.520314	-0.203525
0.957983	0.0245025	0.599011	-0.247
0.957983	0.0735075	0.565194	-0.243818
0.957983	0.122513	0.462463	-0.24067
0.957983	0.171518	0.407745	-0.221067
0.957983	0.220523	0.342102	-0.230139
0.957983	0.269528	0.276162	-0.266028
0.957983	0.318533	0.274806	-0.331363
0.957983	0.367538	0.202838	-0.380551
0.957983	0.416543	0.154071	-0.408533
0.957983	0.465548	0.163857	-0.39482
0.957983	0.514553	0.085999	-0.452035
0.957983	0.563558	0.0387	-0.45388
0.957983	0.612563	0.033578	-0.423464
0.957983	0.661568	-0.040885	-0.404179
0.957983	0.710573	-0.131993	-0.267771
0.957983	0.759578	-0.135427	-0.152247
0.957983	0.808583	-0.163812	-0.111886
0.957983	0.857588	-0.136811	-0.086115
0.957983	0.906593	-0.120618	-0.030248
0.957983	0.955598	-0.049159	-0.027819
0.957983	1.0046	0.012874	-0.034328
0.913165	-1.0016	-0.343911	-0.025442
0.913165	-0.952741	-0.388547	-0.040476
0.913165	-0.903882	-0.375946	-0.026002
0.913165	-0.855024	-0.393254	0.025202
0.913165	-0.806165	-0.377435	0.047652
0.913165	-0.757307	-0.359945	0.058585
0.913165	-0.708448	-0.263051	0.141687
0.913165	-0.65959	-0.140167	0.127963
0.913165	-0.610731	-0.032044	0.103693
0.913165	-0.561873	0.037033	0.113605
0.913165	-0.513014	0.120813	0.080549
0.913165	-0.464156	0.190837	0.057224
0.913165	-0.415297	0.297603	0.011286
0.913165	-0.366439	0.385439	-0.012127
0.913165	-0.31758	0.4942	-0.019638
0.913165	-0.268722	0.506245	-0.017731
0.913165	-0.219863	0.49509	-0.045904
0.913165	-0.171005	0.461471	-0.135374
0.913165	-0.122146	0.603919	-0.163375
0.913165	-0.0732878	0.622062	-0.188702
0.913165	-0.0244293	0.613025	-0.176537
0.913165	0.0244293	0.571043	-0.251739
0.913165	0.0732878	0.540544	-0.2343
0.913165	0.122146	0.476541	-0.236351
0.913165	0.171005	0.413357	-0.252641
0.913165	0.219863	0.361941	-0.229834
0.913165	0.268722	0.317482	-0.261779
0.913165	0.31758	0.279975	-0.324551
0.913165	0.366439	0.277545	-0.409548
0.913165	0.415297	0.203037	-0.437224
0.913165	0.464156	0.187444	-0.463886
0.913165	0.513014	0.147318	-0.465371
0.913165	0.561873	0.055366	-0.468476
0.913165	0.610731	-5.2e-05	-0.426839
0.913165	0.65959	-0.087291	-0.394267
0.913165	0.708448	-0.12823	-0.310818
0.913165	0.757307	-0.181313	-0.227325
0.913165	0.806165	-0.156474	-0.13084
0.913165	0.855024	-0.177097	-0.079705
0.913165	0.903882	-0.167069	-0.005684
0.913165	0.952741	-0.113983	-0.013105
0.913165	1.0016	-0.020845	-0.024984
0.868347	-0.996573	-0.420008	-0.063133
0.868347	-0.945467	-0.419523	-0.056237
0.868347	-0.894361	-0.4224	-0.06587
0.868347	-0.843254	-0.40915	0.010279
0.868347	-0.792148	-0.370517	0.046339
0.868347	-0.741042	-0.298742	0.075127
0.868347	-0.689935	-0.201761	0.122041
0.868347	-0.638829	-0.058601	0.082735
0.868347	-0.587723	0.020226	0.089847
0.868347	-0.536616	0.121246	0.081884
0.868347	-0.48551	0.211508	0.08832
0.868347	-0.434404	0.379849	0.005738
0.868347	-0.383297	0.487474	-0.034837
0.868347	-0.332191	0.576069	-0.066315
0.868347	-0.281085	0.596658	-0.14631
0.868347	-0.229978	0.618855	-0.106751
0.868347	-0.178872	0.636845	-0.252275
0.868347	-0.127766	0.699578	-0.24372
0.868347	-0.0766595	0.679599	-0.237875
0.868347	-0.0255532	0.640666	-0.259987
0.868347	0.0255532	0.538031	-0.26685
0.868347	0.0766595	0.524908	-0.237125
0.868347	0.127766	0.434553	-0.290784
0.868347	0.178872	0.386868	-0.356452
0.868347	0.229978	0.363921	-0.323118
0.868347	0.281085	0.29973	-0.311329
0.868347	0.332191	0.300763	-0.358405
0.868347	0.383297	0.353242	-0.414721
0.868347	0.434404	0.244524	-0.464293
0.868347	0.48551	0.222162	-0.518698
0.868347	0.536616	0.091249	-0.543099
0.868347	0.587723	-0.013956	-0.497274
0.868347	0.638829	-0.061636	-0.405956
0.868347	0.689935	-0.152518	-0.35559
0.868347	0.741042	-0.173408	-0.325604
0.868347	0.792148	-0.23308	-0.276687
0.868347	0.843254	-0.233443	-0.154892
0.868347	0.894361	-0.198614	-0.024256
0.868347	0.945467	-0.216805	0.010251
0.868347	0.996573	-0.127989	-0.002418
0.823529	-0.989494	-0.497554	-0.084517
0.823529	-0.93875	-0.476208	-0.077774
0.823529	-0.888007	-0.448057	-0.076184
0.823529	-0.837264	-0.434211	-0.015315
0.823529	-0.786521	-0.356681	0.021933
0.823529	-0.735777	-0.328424	0.056871
0.823529	-0.685034	-0.248868	0.094125
0.823529	-0.634291	-0.099301	0.054372
0.823529	-0.583547	-0.016017	0.059583
0.823529	-0.532804	0.101401	0.080906
0.823529	-0.482061	0.251869	0.072874
0.823529	-0.431318	0.421707	-0.009736
0.823529	-0.380574	0.521658	-0.067992
0.823529	-0.329831	0.633304	-0.087756
0.823529	-0.279088	0.642427	-0.127422
0.823529	-0.228345	0.684922	-0.13846
0.823529	-0.177601	0.779653	-0.298421
0.823529	-0.126858	0.789604	-0.28983
0.823529	-0.0761149	0.712645	-0.258028
0.823529	-0.0253716	0.608161	-0.315637
0.823529	0.0253716	0.520061	-0.351094
0.823529	0.0761149	0.510643	-0.280252
0.823529	0.126858	0.462004	-0.28177
0.823529	0.177601	0.430709	-0.345172
0.823529	0.228345	0.378827	-0.359445
0.823529	0.279088	0.317815	-0.374276
0.823529	0.329831	0.282416	-0.338449
0.823529	0.380574	0.321034	-0.423554
0.823529	0.431318	0.241936	-0.454536
0.823529	0.482061	0.270137	-0.548049
0.823529	0.532804	0.092289	-0.515887
0.823529	0.583547	-0.032488	-0.479197
0.823529	0.634291	-0.117226	-0.365812
0.823529	0.685034	-0.181067	-0.30383
0.823529	0.735777	-0.212076	-0.311741
0.823529	0.786521	-0.226727	-0.294143
0.823529	0.837264	-0.250329	-0.156036
0.823529	0.888007	-0.251804	-0.045405
0.823529	0.93875	-0.210628	0.00143
0.823529	0.989494	-0.144184	-0.000531
0.778711	-0.980316	-0.648088	-0.117451
0.778711	-0.930044	-0.514162	-0.067707
0.778711	-0.879771	-0.501431	-0.066439
0.778711	-0.829498	-0.479361	-0.042145
0.778711	-0.779226	-0.395532	-0.032262
0.778711	-0.728953	-0.375497	0.019948
0.778711	-0.67868	-0.268329	0.035701
0.778711	-0.628408	-0.153791	0.056637
0.778711	-0.578135	-0.038059	0.033661
0.778711	-0.527863	0.133159	-0.003967
0.778711	-0.47759	0.24697	0.044593
0.778711	-0.427317	0.435949	-0.110186
0.778711	-0.377045	0.547714	-0.116047
0.778711	-0.326772	0.645753	-0.098829
0.778711	-0.276499	0.683283	-0.158508
0.778711	-0.226227	0.755317	-0.174887
0.778711	-0.175954	0.884559	-0.245261
0.778711	-0.125682	0.747926	-0.240733
0.778711	-0.0754089	0.686092	-0.257175
0.778711	-0.0251363	0.625967	-0.267329
0.778711	0.0251363	0.614923	-0.273496
0.778711	0.0754089	0.579859	-0.228274
0.778711	0.125682	0.557692	-0.291799
0.778711	0.175954	0.511607	-0.369472
0.778711	0.226227	0.458748	-0.372266
0.778711	0.276499	0.314202	-0.367954
0.778711	0.326772	0.278071	-0.432751
0.778711	0.377045	0.29537	-0.43683
0.778711	0.427317	0.288729	-0.409485
0.778711	0.47759	0.253198	-0.43406
0.778711	0.527863	0.113672	-0.383594
0.778711	0.578135	-0.02127	-0.365298
0.778711	0.628408	-0.135298	-0.290856
0.778711	0.67868	-0.20523	-0.251705
0.778711	0.728953	-0.255237	-0.261842
0.778711	0.779226	-0.312911	-0.264561
0.778711	0.829498	-0.339029	-0.15741
0.778711	0.879771	-0.235792	-0.025298
0.778711	0.930044	-0.101832	-0.01818
0.778711	0.980316	-0.019556	-0.017044
0.733894	-0.968981	-0.613018	-0.120692
0.733894	-0.916604	-0.531758	-0.109787
0.733894	-0.864226	-0.507429	-0.105602
0.733894	-0.811849	-0.406454	-0.074555
0.733894	-0.759472	-0.397115	-0.040756
0.733894	-0.707094	-0.29853	-0.01608
0.733894	-0.654717	-0.195856	-0.016836
0.733894	-0.60234	-0.035982	-0.04186
0.733894	-0.549962	0.183716	0.000892
0.733894	-0.497585	0.330617	0.020283
0.733894	-0.445208	0.421426	-0.130096
0.733894	-0.39283	0.516952	-0.163363
0.733894	-0.340453	0.650091	-0.1586
0.733894	-0.288075	0.803922	-0.216463
0.733894	-0.235698	0.859355	-0.196377
0.733894	-0.183321	0.856526	-0.137575
0.733894	-0.130943	0.765952	-0.190919
0.733894	-0.078566	0.708053	-0.216824
0.733894	-0.0261887	0.633403	-0.227859
0.733894	0.0261887	0.599327	-0.276293
0.733894	0.078566	0.551886	-0.26389
0.733894	0.130943	0.547256	-0.304127
0.733894	0.183321	0.478977	-0.314306
0.733894	0.235698	0.464574	-0.328989
0.733894	0.288075	0.346258	-0.385288
0.733894	0.340453	0.318723	-0.363434
0.733894	0.39283	0.326244	-0.348722
0.733894	0.445208	0.204256	-0.308818
0.733894	0.497585	0.207073	-0.318185
0.733894	0.549962	0.074477	-0.330248
0.733894	0.60234	0.039295	-0.313213
0.733894	0.654717	-0.126852	-0.236053
0.733894	0.707094	-0.223931	-0.23586
0.733894	0.759472	-0.33804	-0.231205
0.733894	0.811849	-0.333258	-0.196582
0.733894	0.864226	-0.341263	-0.091388
0.733894	0.916604	-0.275229	0.043349
0.733894	0.968981	-0.124863	0.009302
0.689076	-0.955412	-0.646169	-0.160615
0.689076	-0.903768	-0.61152	-0.165143
0.689076	-0.852124	-0.535348	-0.138662
0.689076	-0.80048	-0.427475	-0.115696
0.689076	-0.748836	-0.403144	-0.134302
0.689076	-0.697193	-0.356377	-0.136097
0.689076	-0.645549	-0.203189	-0.05879
0.689076	-0.593905	-0.05065	-0.087778
0.689076	-0.542261	0.203114	-0.053304
0.689076	-0.490617	0.327969	-0.033978
0.689076	-0.438973	0.423052	-0.098382
0.689076	-0.387329	0.516772	-0.242885
0.689076	-0.335685	0.734123	-0.25598
0.689076	-0.284041	0.843334	-0.217103
0.689076	-0.232398	0.894022	-0.208561
0.689076	-0.180754	0.839286	-0.160017
0.689076	-0.12911	0.724095	-0.184351
0.689076	-0.0774658	0.693235	-0.215514
0.689076	-0.0258219	0.686308	-0.236238
0.689076	0.0258219	0.603574	-0.305404
0.689076	0.0774658	0.487329	-0.304824
0.689076	0.12911	0.460237	-0.28897
0.689076	0.180754	0.348379	-0.292273
0.689076	0.232398	0.319764	-0.271172
0.689076	0.284041	0.194738	-0.223844
0.689076	0.335685	0.135707	-0.148473
0.689076	0.387329	0.136172	-0.111318
0.689076	0.438973	0.147153	-0.129655
0.689076	0.490617	0.161064	-0.205238
0.689076	0.542261	0.097742	-0.169291
0.689076	0.593905	0.031172	-0.168496
0.689076	0.645549	-0.128864	-0.206049
0.689076	0.697193	-0.278028	-0.191813
0.689076	0.748836	-0.420367	-0.174112
0.689076	0.80048	-0.46628	-0.140819
0.689076	0.852124	-0.410492	0.060173
0.689076	0.903768	-0.334076	0.094922
0.689076	0.955412	-0.101492	0.009832
0.644258	-0.939512	-0.693211	-0.231185
0.644258	-0.887317	-0.627496	-0.215975
0.644258	-0.835122	-0.545245	-0.195672
0.644258	-0.782927	-0.480533	-0.233604
0.644258	-0.730731	-0.349723	-0.244068
0.644258	-0.678536	-0.282034	-0.240506
0.644258	-0.626341	-0.132586	-0.190118
0.644258	-0.574146	0.150623	-0.121235
0.644258	-0.521951	0.297175	-0.077652
0.644258	-0.469756	0.429665	-0.088946
0.644258	-0.417561	0.564562	-0.146793
0.644258	-0.365366	0.634203	-0.220371
0.644258	-0.313171	0.789861	-0.180403
0.644258	-0.260976	0.848003	-0.158384
0.644258	-0.20878	0.809883	-0.187665
0.644258	-0.156585	0.730664	-0.181678
0.644258	-0.10439	0.671891	-0.253885
0.644258	-0.0521951	0.692756	-0.267939
0.644258	0	0.564443	-0.314801
0.644258	0.0521951	0.409188	-0.368275
0.644258	0.10439	0.355409	-0.315117
0.644258	0.156585	0.289974	-0.249811
0.644258	0.20878	0.285766	-0.221233
0.644258	0.260976	0.178416	-0.169986
0.644258	0.313171	0.149013	-0.027064
0.644258	0.365366	0.18161	0.043334
0.644258	0.417561	0.135585	-0.032153
0.644258	0.469756	0.12072	-0.083505
0.644258	0.521951	0.112503	-0.097166
0.644258	0.574146	0.047034	-0.117394
0.644258	0.626341	-0.107761	-0.140358
0.644258	0.678536	-0.279269	-0.139396
0.644258	0.730731	-0.496518	-0.076438
0.644258	0.782927	-0.557083	-0.023017
0.644258	0.835122	-0.500431	0.136737
0.644258	0.887317	-0.278206	0.076682
0.644258	0.939512	0.03874	-0.05156
0.59944	-0.92116	-0.773041	-0.306122
0.59944	-0.868522	-0.701862	-0.272985
0.59944	-0.815884	-0.631067	-0.274633
0.59944	-0.763247	-0.504165	-0.237799
0.59944	-0.710609	-0.40678	-0.258614
0.59944	-0.657971	-0.337225	-0.271222
0.59944	-0.605334	-0.192481	-0.233607
0.59944	-0.552696	0.078166	-0.156852
0.59944	-0.500058	0.26619	-0.138236
0.59944	-0.447421	0.451847	-0.11771
0.59944	-0.394783	0.538889	-0.209416
0.59944	-0.342145	0.620204	-0.269365
0.59944	-0.289507	0.675666	-0.210602
0.59944	-0.23687	0.789546	-0.153777
0.59944	-0.184232	0.727708	-0.138313
0.59944	-0.131594	0.742322	-0.147115
0.59944	-0.0789566	0.69778	-0.240948
0.59944	-0.0263189	0.651433	-0.258451
0.59944	0.0263189	0.521689	-0.2869
0.59944	0.0789566	0.364074	-0.23419
0.59944	0.131594	0.240451	-0.19631
0.59944	0.184232	0.19629	-0.206903
0.59944	0.23687	0.157666	-0.150873
0.59944	0.289507	0.1245	-0.054524
0.59944	0.342145	0.151081	0.039406
0.59944	0.394783	0.196027	0.128802
0.59944	0.447421	0.173519	0.057239
0.59944	0.500058	0.159362	0.022786
0.59944	0.552696	0.170365	0.030434
0.59944	0.605334	0.080596	-0.054433
0.59944	0.657971	-0.095623	-0.043636
0.59944	0.710609	-0.298318	-0.012318
0.59944	0.763247	-0.563684	0.062032
0.59944	0.815884	-0.647352	0.21788
0.59944	0.868522	-0.44626	0.134365
0.59944	0.92116	-0.189493	0.048473
0.554622	-0.900206	-0.789218	-0.364344
0.554622	-0.847253	-0.690212	-0.315628
0.554622	-0.7943	-0.662901	-0.332386
0.554622	-0.741346	-0.512907	-0.305166
0.554622	-0.688393	-0.411174	-0.305708
0.554622	-0.63544	-0.33327	-0.242405
0.554622	-0.582486	-0.028146	-0.155194
0.554622	-0.529533	0.184433	-0.165848
0.554622	-0.47658	0.408886	-0.146701
0.554622	-0.423626	0.441644	-0.261389
0.554622	-0.370673	0.515588	-0.244623
0.554622	-0.31772	0.585591	-0.213816
0.554622	-0.264767	0.714051	-0.143943
0.554622	-0.211813	0.685796	-0.119231
0.554622	-0.15886	0.70069	-0.121174
0.554622	-0.105907	0.693804	-0.208075
0.554622	-0.0529533	0.646861	-0.197192
0.554622	0	0.458041	-0.213608
0.554622	0.0529533	0.279837	-0.132919
0.554622	0.105907	0.127602	-0.085176
0.554622	0.15886	0.107038	-0.088897
0.554622	0.211813	0.1193	-0.137443
0.554622	0.264767	0.0912	0.070467
0.554622	0.31772	0.183906	0.24066
0.554622	0.370673	0.212371	0.197577
0.554622	0.423626	0.207833	0.107058
0.554622	0.47658	0.208008	0.057131
0.554622	0.529533	0.183798	0.060208
0.554622	0.582486	0.05955	-0.060577
0.554622	0.63544	-0.139201	0.004991
0.554622	0.688393	-0.403201	0.082739
0.554622	0.741346	-0.729086	0.277794
0.554622	0.7943	-0.762246	0.361865
0.554622	0.847253	-0.402564	0.149048
0.554622	0.900206	-0.135856	0.039858
0.509804	-0.876464	-0.803071	-0.427771
0.509804	-0.823345	-0.680642	-0.357929
0.509804	-0.770226	-0.653972	-0.360648
0.509804	-0.717107	-0.592426	-0.341743
0.509804	-0.663988	-0.471419	-0.361152
0.509804	-0.610869	-0.411964	-0.315034
0.509804	-0.55775	-0.125921	-0.242369
0.509804	-0.504631	0.085807	-0.257482
0.509804	-0.451512	0.31909	-0.273483
0.509804	-0.398393	0.414041	-0.265349
0.509804	-0.345274	0.4831	-0.230063
0.509804	-0.292155	0.537067	-0.248704
0.509804	-0.239036	0.637616	-0.214193
0.509804	-0.185917	0.787691	-0.206561
0.509804	-0.132798	0.799075	-0.220301
0.509804	-0.0796786	0.756009	-0.258723
0.509804	-0.0265595	0.600639	-0.205873
0.509804	0.0265595	0.436277	-0.183106
0.509804	0.0796786	0.297408	-0.121086
0.509804	0.132798	0.185724	-0.059792
0.509804	0.185917	0.136609	-0.018131
0.509804	0.239036	0.089331	0.013226
0.509804	0.292155	0.124013	0.097706
0.509804	0.345274	0.171464	0.250055
0.509804	0.398393	0.291381	0.244378
0.509804	0.451512	0.254977	0.146614
0.509804	0.504631	0.151521	0.032182
0.509804	0.55775	0.116548	0.023113
0.509804	0.610869	0.005341	-0.047683
0.509804	0.663988	-0.208602	0.008597
0.509804	0.717107	-0.520249	0.273903
0.509804	0.770226	-0.739596	0.451011
0.509804	0.823345	-0.742888	0.406405
0.509804	0.876464	-0.312249	0.134899
0.464986	-0.8497	-0.608913	-0.329419
0.464986	-0.796594	-0.676824	-0.384372
0.464986	-0.743488	-0.668702	-0.364713
0.464986	-0.690382	-0.583196	-0.420276
0.464986	-0.637275	-0.487559	-0.389387
0.464986	-0.584169	-0.272473	-0.369638
0.464986	-0.531063	-0.032692	-0.375929
0.464986	-0.477956	0.199807	-0.397726
0.464986	-0.42485	0.376236	-0.364673
0.464986	-0.371744	0.421245	-0.314866
0.464986	-0.318638	0.463033	-0.26083
0.464986	-0.265531	0.548728	-0.172589
0.464986	-0.212425	0.792763	-0.29265
0.464986	-0.159319	0.810627	-0.20193
0.464986	-0.106213	0.766914	-0.200103
0.464986	-0.0531063	0.60495	-0.166217
0.464986	0	0.370836	-0.125868
0.464986	0.0531063	0.279091	-0.093493
0.464986	0.106213	0.193131	-0.04319
0.464986	0.159319	0.131069	-0.011117
0.464986	0.212425	0.072069	0.124503
0.464986	0.265531	0.227371	0.216335
0.464986	0.318638	0.113262	0.281259
0.464986	0.371744	0.168192	0.268523
0.464986	0.42485	0.290234	0.172828
0.464986	0.477956	0.135653	0.020476
0.464986	0.531063	0.024012	0.009237
0.464986	0.584169	-0.046965	-0.025454
0.464986	0.637275	-0.439488	0.114789
0.464986	0.690382	-0.747303	0.564785
0.464986	0.743488	-0.952139	0.672995
0.464986	0.796594	-0.846663	0.535043
0.464986	0.8497	-0.268082	0.152422
0.420168	-0.819619	-0.554018	-0.33301
0.420168	-0.76674	-0.589444	-0.370445
0.420168	-0.713861	-0.65865	-0.422896
0.420168	-0.660983	-0.655328	-0.469518
0.420168	-0.608104	-0.504184	-0.508041
0.420168	-0.555225	-0.322819	-0.529548
0.420168	-0.502347	-0.106635	-0.466051
0.420168	-0.449468	0.106542	-0.4565
0.420168	-0.39659	0.230322	-0.401408
0.420168	-0.343711	0.418142	-0.314605
0.420168	-0.290832	0.423392	-0.228206
0.420168	-0.237954	0.575589	-0.106565
0.420168	-0.185075	0.780205	-0.25203
0.420168	-0.132197	0.747577	-0.082452
0.420168	-0.0793179	0.789098	-0.143618
0.420168	-0.0264393	0.477056	-0.066675
0.420168	0.0264393	0.292314	-0.075483
0.420168	0.0793179	0.196323	-0.075508
0.420168	0.132197	0.074722	0.001261
0.420168	0.185075	0.035523	0.072853
0.420168	0.237954	-0.009885	0.138892
0.420168	0.290832	-0.051406	0.234177
0.420168	0.343711	-0.067517	0.3211
0.420168	0.39659	-0.02297	0.293902
0.420168	0.449468	0.080926	0.154154
0.420168	0.502347	0.043593	-0.021592
0.420168	0.555225	-0.179196	0.026169
0.420168	0.608104	-0.388442	0.058211
0.420168	0.660983	-0.45484	0.283227
0.420168	0.713861	-0.962359	0.802149
0.420168	0.76674	-1.00496	0.769508
0.420168	0.819619	-0.903301	0.652646
0.37535	-0.785838	-0.449807	-0.295091
0.37535	-0.731642	-0.506268	-0.345148
0.37535	-0.677446	-0.635289	-0.458356
0.37535	-0.623251	-0.525521	-0.499531
0.37535	-0.569055	-0.293583	-0.593173
0.37535	-0.514859	-0.151149	-0.589825
0.37535	-0.460664	0.173236	-0.545553
0.37535	-0.406468	0.255617	-0.35625
0.37535	-0.352272	0.346389	-0.257928
0.37535	-0.298076	0.44396	-0.293395
0.37535	-0.243881	0.549961	-0.142435
0.37535	-0.189685	0.773916	-0.210996
0.37535	-0.135489	0.928301	0.023152
0.37535	-0.0812936	0.942771	-0.031958
0.37535	-0.0270979	0.639328	-0.022886
0.37535	0.0270979	0.338303	-0.033353
0.37535	0.0812936	0.242228	-0.032361
0.37535	0.135489	0.143329	-0.032577
0.37535	0.189685	-0.003064	0.210678
0.37535	0.243881	-0.102721	0.225622
0.37535	0.298076	-0.073145	0.241225
0.37535	0.352272	-0.135887	0.325065
0.37535	0.406468	-0.11833	0.422572
0.37535	0.460664	-0.054163	0.243876
0.37535	0.514859	-0.123028	0.000623
0.37535	0.569055	-0.324917	0.084189
0.37535	0.623251	-0.367802	0.164404
0.37535	0.677446	-0.487031	0.375657
0.37535	0.731642	-1.03177	0.91511
0.37535	0.785838	-1.00747	0.838191
0.330532	-0.747857	-0.346143	-0.273872
0.330532	-0.69246	-0.43277	-0.363193
0.330532	-0.637064	-0.486298	-0.459545
0.330532	-0.581667	-0.35131	-0.468633
0.330532	-0.52627	-0.118361	-0.625751
0.330532	-0.470873	0.100497	-0.468144
0.330532	-0.415476	0.280162	-0.417296
0.330532	-0.360079	0.339372	-0.138506
0.330532	-0.304683	0.468452	-0.114776
0.330532	-0.249286	0.53418	0.008784
0.330532	-0.193889	0.744614	-0.18879
0.330532	-0.138492	0.746442	0.014114
0.330532	-0.0830952	0.855356	0.031592
0.330532	-0.0276984	0.717656	0.121584
0.330532	0.0276984	0.481072	0.08051
0.330532	0.0830952	0.28563	0.002632
0.330532	0.138492	0.24449	0.010863
0.330532	0.193889	0.178314	0.121505
0.330532	0.249286	-0.083118	0.334432
0.330532	0.304683	-0.1711	0.318479
0.330532	0.360079	-0.174247	0.381417
0.330532	0.415476	-0.249717	0.592224
0.330532	0.470873	-0.346786	0.506699
0.330532	0.52627	-0.404588	0.105258
0.330532	0.581667	-0.31674	0.149974
0.330532	0.637064	-0.381309	0.294371
0.330532	0.69246	-0.492717	0.440883
0.330532	0.747857	-0.923584	0.884908
0.285714	-0.704998	-0.253477	-0.225186
0.285714	-0.650767	-0.335175	-0.332464
0.285714	-0.596537	-0.322704	-0.35196
0.285714	-0.542306	-0.291381	-0.428704
0.285714	-0.488076	0.149847	-0.375903
0.285714	-0.433845	0.219792	-0.264258
0.285714	-0.379614	0.304896	-0.005484
0.285714	-0.325384	0.38462	-0.025504
0.285714	-0.271153	0.387604	0.135312
0.285714	-0.216922	0.665385	0.026043
0.285714	-0.162692	0.758719	0.105498
0.285714	-0.108461	0.827242	0.122269
0.285714	-0.0542306	0.722478	0.126114
0.285714	0	0.360769	0.091688
0.285714	0.0542306	0.276643	0.045475
0.285714	0.108461	0.228448	0.015687
0.285714	0.162692	0.180153	0.055008
0.285714	0.216922	0.027373	0.27608
0.285714	0.271153	-0.244419	0.453372
0.285714	0.325384	-0.347121	0.681984
0.285714	0.379614	-0.590459	0.851809
0.285714	0.433845	-0.666218	0.743677
0.285714	0.488076	-0.369453	0.342445
0.285714	0.542306	-0.336181	0.32635
0.285714	0.596537	-0.364925	0.357578
0.285714	0.650767	-0.410333	0.414235
0.285714	0.704998	-0.82374	0.838138
0.240896	-0.656306	-0.22945	-0.241974
0.240896	-0.601613	-0.276731	-0.317665
0.240896	-0.546921	-0.316727	-0.391369
0.240896	-0.492229	-0.075441	-0.123809
0.240896	-0.437537	0.093858	-0.175815
0.240896	-0.382845	0.170943	-0.083686
0.240896	-0.328153	0.301994	0.018093
0.240896	-0.273461	0.539235	0.090552
0.240896	-0.218769	0.670138	0.095162
0.240896	-0.164076	0.761552	0.157806
0.240896	-0.109384	0.731145	0.144508
0.240896	-0.0546921	0.782963	0.211426
0.240896	0	0.428801	0.201624
0.240896	0.0546921	0.344783	0.208028
0.240896	0.109384	0.185184	0.118207
0.240896	0.164076	0.145049	0.14997
0.240896	0.218769	0.060024	0.272631
0.240896	0.273461	0.039508	0.330006
0.240896	0.328153	-0.254976	0.730286
0.240896	0.382845	-0.528033	0.861111
0.240896	0.437537	-0.592912	0.838587
0.240896	0.492229	-0.480848	0.603443
0.240896	0.546921	-0.404458	0.48271
0.240896	0.601613	-0.422982	0.475184
0.240896	0.656306	-0.403014	0.443686
0.196078	-0.600362	-0.13507	-0.164776
0.196078	-0.543185	-0.082698	-0.12136
0.196078	-0.486007	-0.047052	-0.088631
0.196078	-0.42883	-0.077395	-0.14786
0.196078	-0.371653	0.048034	-0.038532
0.196078	-0.314475	0.293497	0.054519
0.196078	-0.257298	0.551605	0.057227
0.196078	-0.200121	0.625403	-0.051628
0.196078	-0.142943	0.685936	0.254693
0.196078	-0.085766	0.691784	0.024592
0.196078	-0.0285887	0.753525	0.276092
0.196078	0.0285887	0.527118	0.35594
0.196078	0.085766	0.337331	0.294071
0.196078	0.142943	0.219508	0.22939
0.196078	0.200121	0.146248	0.231412
0.196078	0.257298	0.059078	0.397397
0.196078	0.314475	-0.063702	0.432342
0.196078	0.371653	-0.194255	0.467557
0.196078	0.42883	-0.40311	0.729724
0.196078	0.486007	-0.523784	0.835409
0.196078	0.543185	-0.580733	0.819713
0.196078	0.600362	-0.54239	0.701275
0.151261	-0.534897	-0.048659	-0.078331
0.151261	-0.478592	-0.05864	-0.121955
0.151261	-0.422287	-0.041124	-0.112177
0.151261	-0.365982	-0.040167	-0.135744
0.151261	-0.309677	0.00987	-0.067297
0.151261	-0.253372	0.040512	-0.067513
0.151261	-0.197067	0.203419	-0.070516
0.151261	-0.140762	0.381664	0.16111
0.151261	-0.0844574	0.507478	0.247885
0.151261	-0.0281525	0.378298	0.395336
0.151261	0.0281525	0.345991	0.518388
0.151261	0.0844574	0.222698	0.332638
0.151261	0.140762	0.112103	0.238653
0.151261	0.197067	0.047503	0.185144
0.151261	0.253372	-0.016778	0.254455
0.151261	0.309677	-0.095231	0.338844
0.151261	0.365982	-0.186562	0.434045
0.151261	0.422287	-0.332045	0.623623
0.151261	0.478592	-0.469543	0.76588
0.151261	0.534897	-0.433425	0.636972
0.106443	-0.455826	0.00905	-0.027469
0.106443	-0.395049	-0.031818	-0.140466
0.106443	-0.334272	0.032159	-0.010793
0.106443	-0.273496	0.029077	-0.048924
0.106443	-0.212719	0.042114	0.003664
0.106443	-0.151942	0.041932	-0.034439
0.106443	-0.0911652	0.068127	0.14012
0.106443	-0.0303884	0.056145	0.322923
0.106443	0.0303884	0.014365	0.538057
0.106443	0.0911652	-0.011391	0.514319
0.106443	0.151942	-0.01028	0.361892
0.106443	0.212719	-0.029173	0.337613
0.106443	0.273496	-0.041189	0.277653
0.106443	0.334272	-0.076773	0.281214
0.106443	0.395049	-0.163539	0.379349
0.106443	0.455826	-0.228157	0.419369
0.0616246	-0.354151	-0.037167	-0.185669
0.0616246	-0.283321	-0.00037	-0.123551
0.0616246	-0.21249	-0.004882	-0.186862
0.0616246	-0.14166	0.01	-0.177167
0.0616246	-0.0708301	0.03096	-0.083504
0.0616246	0	0.035006	0.394475
0.0616246	0.0708301	-0.015479	0.642541
0.0616246	0.14166	-0.073658	0.711919
0.0616246	0.21249	-0.117984	0.677138
0.0616246	0.283321	-0.175952	0.716847
0.0616246	0.354151	-0.187268	0.6023
0.0168067	-0.197613	0.019215	-0.180769
0.0168067	0.197613	0.027266	0.332662

## Sheet: Mm3
D(Sc(x))	Sc(y)	vz	vr
1.98281	-0.226288	0.010241	0.004082
1.98281	-0.0754295	0.016309	-0.083897
1.98281	0.0754295	0.010302	-0.050175
1.98281	0.226288	0.005958	-0.045939
1.93696	-0.372768	0.010932	-0.017745
1.93696	-0.319516	0.016533	-0.03165
1.93696	-0.266263	0.020841	-0.048623
1.93696	-0.21301	0.028341	-0.08731
1.93696	-0.159758	0.013113	-0.008768
1.93696	-0.106505	0.009638	-0.003727
1.93696	-0.0532526	0.008948	-0.017171
1.93696	0	0.006498	-0.065971
1.93696	0.0532526	0.006942	-0.038994
1.93696	0.106505	0.002572	-0.065288
1.93696	0.159758	0.006304	-0.01463
1.93696	0.21301	0.013676	0.029328
1.93696	0.266263	0.003642	-0.013727
1.93696	0.319516	-0.020344	-0.09209
1.93696	0.372768	-0.023081	-0.094395
1.89112	-0.471701	0.029087	-0.052022
1.89112	-0.422049	0.024782	-0.035774
1.89112	-0.372396	0.004874	0.002339
1.89112	-0.322743	0.016738	-0.03276
1.89112	-0.27309	0.018974	-0.036799
1.89112	-0.223438	0.018728	-0.033298
1.89112	-0.173785	0.039539	-0.126133
1.89112	-0.124132	0.030341	-0.076844
1.89112	-0.0744792	0.024155	-0.050394
1.89112	-0.0248264	0.0293	-0.072767
1.89112	0.0248264	0.017829	0.010297
1.89112	0.0744792	0.010265	-0.08198
1.89112	0.124132	0.004957	-0.062526
1.89112	0.173785	8.8e-05	-0.037527
1.89112	0.223438	0.002555	-0.020357
1.89112	0.27309	0.004428	-0.012464
1.89112	0.322743	-0.016514	-0.085248
1.89112	0.372396	-0.01031	-0.055641
1.89112	0.422049	-0.031768	-0.109336
1.89112	0.471701	-0.024531	-0.074843
1.84527	-0.549404	0.072172	-0.126408
1.84527	-0.499458	0.028015	-0.046109
1.84527	-0.449512	0.037925	-0.057894
1.84527	-0.399567	0.020715	-0.018013
1.84527	-0.349621	0.032339	-0.053032
1.84527	-0.299675	0.050658	-0.086748
1.84527	-0.249729	0.00272	-0.044122
1.84527	-0.199783	-0.058429	-0.151158
1.84527	-0.149837	-0.032186	-0.080152
1.84527	-0.0998916	-0.012908	-0.068764
1.84527	-0.0499458	-0.015217	-0.08545
1.84527	0	-0.057482	-0.018938
1.84527	0.0499458	-0.0567	-0.026324
1.84527	0.0998916	-0.102827	-0.058787
1.84527	0.149837	-0.099543	-0.092552
1.84527	0.199783	-0.125267	-0.066376
1.84527	0.249729	-0.028262	-0.097701
1.84527	0.299675	-0.009204	-0.071989
1.84527	0.349621	-0.029921	-0.114176
1.84527	0.399567	-0.061915	-0.182303
1.84527	0.449512	-0.030134	-0.086214
1.84527	0.499458	-0.039012	-0.094304
1.84527	0.549404	-0.032517	-0.078805
1.79943	-0.61399	0.044627	-0.059206
1.79943	-0.56676	0.053951	-0.081663
1.79943	-0.51953	0.084137	-0.139385
1.79943	-0.4723	0.090045	-0.157728
1.79943	-0.42507	0.089217	-0.140445
1.79943	-0.37784	0.130611	-0.135027
1.79943	-0.33061	0.093271	-0.056828
1.79943	-0.28338	0.112577	-0.053679
1.79943	-0.23615	0.032253	-0.075275
1.79943	-0.18892	-1.7e-05	-0.09909
1.79943	-0.14169	0.045141	-0.083109
1.79943	-0.09446	0.071384	-0.06576
1.79943	-0.04723	0.06187	-0.046055
1.79943	0	0.001451	-0.02617
1.79943	0.04723	0.012498	-0.043146
1.79943	0.09446	-0.06628	-0.082769
1.79943	0.14169	-0.046602	-0.115866
1.79943	0.18892	-0.087814	-0.075342
1.79943	0.23615	-0.040203	-0.112945
1.79943	0.28338	-0.028948	-0.13813
1.79943	0.33061	-0.091361	-0.104873
1.79943	0.37784	-0.061526	-0.185539
1.79943	0.42507	-0.057798	-0.144892
1.79943	0.4723	-0.044254	-0.103346
1.79943	0.51953	-0.06061	-0.131834
1.79943	0.56676	-0.046392	-0.103239
1.79943	0.61399	-0.088641	-0.151497
1.75358	-0.669268	0.026042	-0.030532
1.75358	-0.621463	0.042766	-0.0532
1.75358	-0.573658	0.05413	-0.072339
1.75358	-0.525853	0.084107	-0.122602
1.75358	-0.478048	0.076065	-0.112058
1.75358	-0.430243	0.066215	-0.093901
1.75358	-0.382439	0.143696	-0.134241
1.75358	-0.334634	0.162616	-0.067957
1.75358	-0.286829	0.116595	-0.043345
1.75358	-0.239024	0.083544	-0.048209
1.75358	-0.191219	-0.03377	-0.010755
1.75358	-0.143414	0.047418	-0.084039
1.75358	-0.0956097	0.046302	-0.15199
1.75358	-0.0478048	0.004864	-0.048813
1.75358	0	-0.014833	-0.01435
1.75358	0.0478048	-0.050469	-0.026344
1.75358	0.0956097	-0.086785	-0.088456
1.75358	0.143414	-0.080708	-0.079969
1.75358	0.191219	-0.060103	-0.072774
1.75358	0.239024	-0.00333	-0.117799
1.75358	0.286829	-0.010747	-0.10199
1.75358	0.334634	-0.025044	-0.097751
1.75358	0.382439	-0.11077	-0.128911
1.75358	0.430243	-0.195722	-0.143411
1.75358	0.478048	-0.132124	-0.226702
1.75358	0.525853	-0.086329	-0.160891
1.75358	0.573658	-0.084414	-0.155743
1.75358	0.621463	-0.100701	-0.16641
1.75358	0.669268	-0.050135	-0.082628
1.70774	-0.717392	0.042626	-0.05149
1.70774	-0.669566	0.062905	-0.073082
1.70774	-0.62174	0.061379	-0.084607
1.70774	-0.573913	0.036956	-0.05499
1.70774	-0.526087	0.003728	-0.046217
1.70774	-0.478261	0.039379	-0.101984
1.70774	-0.430435	0.101471	-0.063311
1.70774	-0.382609	0.119882	-0.08289
1.70774	-0.334783	0.127844	-0.062015
1.70774	-0.286957	0.10804	-0.071879
1.70774	-0.239131	0.076733	-0.109789
1.70774	-0.191304	0.025493	-0.014343
1.70774	-0.143478	0.037999	-0.09413
1.70774	-0.0956522	0.054022	-0.144909
1.70774	-0.0478261	0.014473	-0.096117
1.70774	0	-0.003356	-0.068069
1.70774	0.0478261	-0.010196	-0.040929
1.70774	0.0956522	-0.045197	-0.010988
1.70774	0.143478	-0.060433	-0.051945
1.70774	0.191304	-0.054276	-0.044045
1.70774	0.239131	0.041246	-0.105735
1.70774	0.286957	0.043745	-0.098346
1.70774	0.334783	-0.011358	-0.080666
1.70774	0.382609	-0.017845	-0.115587
1.70774	0.430435	-0.07464	-0.130976
1.70774	0.478261	-0.092844	-0.126844
1.70774	0.526087	-0.095425	-0.13104
1.70774	0.573913	-0.067441	-0.142578
1.70774	0.62174	-0.116713	-0.180158
1.70774	0.669566	-0.038225	-0.065496
1.70774	0.717392	-0.037963	-0.062694
1.66189	-0.759723	0.016481	-0.027295
1.66189	-0.713679	-0.032461	0.029553
1.66189	-0.667635	0.022856	-0.030891
1.66189	-0.621592	0.084979	-0.143023
1.66189	-0.575548	0.003599	-0.049623
1.66189	-0.529504	-0.036838	-0.110267
1.66189	-0.48346	-0.006263	-0.088174
1.66189	-0.437416	0.0245	-0.081745
1.66189	-0.391372	0.064816	-0.080847
1.66189	-0.345329	0.058107	-0.06214
1.66189	-0.299285	0.062382	-0.020585
1.66189	-0.253241	0.0277	-0.080607
1.66189	-0.207197	0.07737	-0.0451
1.66189	-0.161153	0.073833	-0.039637
1.66189	-0.11511	0.096229	-0.093161
1.66189	-0.0690657	0.073325	-0.082388
1.66189	-0.0230219	0.104146	-0.089917
1.66189	0.0230219	0.021432	-0.032211
1.66189	0.0690657	0.05828	-0.056071
1.66189	0.11511	0.001255	-0.057484
1.66189	0.161153	0.003262	-0.100518
1.66189	0.207197	-0.012252	-0.112795
1.66189	0.253241	-0.082691	-0.045198
1.66189	0.299285	-0.109251	-0.163258
1.66189	0.345329	-0.096955	-0.121881
1.66189	0.391372	-0.104174	-0.09031
1.66189	0.437416	-0.064809	-0.148202
1.66189	0.48346	-0.094953	-0.037229
1.66189	0.529504	-0.140179	-0.151338
1.66189	0.575548	-0.146172	-0.178055
1.66189	0.621592	-0.091851	-0.115835
1.66189	0.667635	-0.068509	-0.087702
1.66189	0.713679	-0.017887	-0.04214
1.66189	0.759723	0.006783	-0.020497
1.61605	-0.797185	0.063397	-0.070795
1.61605	-0.750292	-0.017618	0.008583
1.61605	-0.703398	-0.025596	0.019697
1.61605	-0.656505	-0.007504	-0.005448
1.61605	-0.609612	-0.004514	-0.157624
1.61605	-0.562719	0.02421	-0.043727
1.61605	-0.515826	0.007857	-0.063849
1.61605	-0.468932	0.019648	-0.043747
1.61605	-0.422039	0.011822	-0.020506
1.61605	-0.375146	0.058416	-0.051789
1.61605	-0.328253	0.148906	-0.065619
1.61605	-0.281359	0.152318	-0.049258
1.61605	-0.234466	0.085292	-0.061034
1.61605	-0.187573	0.057089	-0.036847
1.61605	-0.14068	0.114644	0.047524
1.61605	-0.0937865	0.133556	0.017534
1.61605	-0.0468932	0.079471	0.009813
1.61605	0	0.039415	-0.048526
1.61605	0.0468932	-0.009867	-0.093556
1.61605	0.0937865	0.026206	-0.083372
1.61605	0.14068	0.055036	0.037867
1.61605	0.187573	0.020372	-0.016602
1.61605	0.234466	-0.012219	-0.08708
1.61605	0.281359	-0.080683	0.005722
1.61605	0.328253	-0.112389	-0.147854
1.61605	0.375146	-0.131502	-0.100898
1.61605	0.422039	-0.129545	-0.02663
1.61605	0.468932	-0.091582	-0.105776
1.61605	0.515826	-0.0986	-0.057401
1.61605	0.562719	-0.097898	-0.090245
1.61605	0.609612	-0.131774	-0.118017
1.61605	0.656505	-0.129719	-0.167564
1.61605	0.703398	-0.081693	-0.103224
1.61605	0.750292	-0.032378	-0.058206
1.61605	0.797185	-0.036743	-0.057095
1.5702	-0.830437	0.079872	-0.080921
1.5702	-0.784301	0.079322	-0.083457
1.5702	-0.738166	-0.039861	0.025894
1.5702	-0.69203	0.054748	-0.048957
1.5702	-0.645895	0.065229	0.026968
1.5702	-0.59976	0.044141	-0.003906
1.5702	-0.553624	0.008856	0.009493
1.5702	-0.507489	0.011281	-0.008828
1.5702	-0.461354	0.017044	0.01846
1.5702	-0.415218	0.081302	-0.05107
1.5702	-0.369083	0.072941	-0.091476
1.5702	-0.322948	0.143771	-0.026004
1.5702	-0.276812	0.112824	-0.033005
1.5702	-0.230677	0.075324	-0.037062
1.5702	-0.184541	0.144133	0.054148
1.5702	-0.138406	0.143317	0.08477
1.5702	-0.0922707	0.12903	0.071021
1.5702	-0.0461354	0.052822	0.013434
1.5702	0	0.029237	-0.088371
1.5702	0.0461354	-0.06116	-0.064134
1.5702	0.0922707	-0.071435	-0.109954
1.5702	0.138406	-0.009987	0.042556
1.5702	0.184541	-0.003804	0.0235
1.5702	0.230677	-0.041822	0.004551
1.5702	0.276812	-0.086599	0.018796
1.5702	0.322948	-0.071391	-0.105098
1.5702	0.369083	-0.083736	-0.061772
1.5702	0.415218	-0.084342	-0.080145
1.5702	0.461354	-0.018779	-0.076196
1.5702	0.507489	-0.060812	-0.063723
1.5702	0.553624	-0.076481	-0.033483
1.5702	0.59976	-0.086102	-0.07984
1.5702	0.645895	-0.104682	-0.118329
1.5702	0.69203	-0.110626	-0.12034
1.5702	0.738166	-0.033499	-0.062189
1.5702	0.784301	-0.006818	-0.040899
1.5702	0.830437	0.004651	-0.03141
1.52436	-0.859966	0.038893	-0.041835
1.52436	-0.813482	0.141011	-0.116518
1.52436	-0.766997	0.079534	-0.071958
1.52436	-0.720512	0.018894	-0.00261
1.52436	-0.674028	0.117725	-0.060188
1.52436	-0.627543	0.051092	0.026118
1.52436	-0.581058	0.04848	0.034191
1.52436	-0.534574	0.060805	0.055825
1.52436	-0.488089	0.052758	0.006315
1.52436	-0.441604	0.049303	0.007801
1.52436	-0.39512	0.089911	-0.046434
1.52436	-0.348635	0.131641	-0.057323
1.52436	-0.30215	0.157015	-0.077803
1.52436	-0.255666	0.145709	-0.091463
1.52436	-0.209181	0.1358	-0.093713
1.52436	-0.162696	0.101648	-0.060969
1.52436	-0.116212	0.173497	0.090828
1.52436	-0.069727	0.090085	0.086857
1.52436	-0.0232423	0.066766	0.012328
1.52436	0.0232423	0.013921	-0.059618
1.52436	0.069727	-0.027871	-0.110304
1.52436	0.116212	-0.031975	-0.112038
1.52436	0.162696	0.079783	-0.049767
1.52436	0.209181	0.02066	0.062031
1.52436	0.255666	0.000529	0.011433
1.52436	0.30215	-0.029689	0.047043
1.52436	0.348635	-0.063163	-0.009287
1.52436	0.39512	-0.050713	-0.030356
1.52436	0.441604	-0.044867	-0.014458
1.52436	0.488089	-0.025491	-0.043038
1.52436	0.534574	-0.081943	-0.00256
1.52436	0.581058	-0.129073	-0.030138
1.52436	0.627543	-0.125367	-0.095181
1.52436	0.674028	-0.116309	-0.115448
1.52436	0.720512	-0.12815	-0.07099
1.52436	0.766997	-0.071378	-0.08601
1.52436	0.813482	-0.081097	-0.081497
1.52436	0.859966	-0.013122	-0.043118
1.47851	-0.886147	0.026695	-0.031488
1.47851	-0.839508	0.052539	-0.046648
1.47851	-0.792868	0.164107	-0.142834
1.47851	-0.746229	0.113439	-0.090945
1.47851	-0.69959	0.119977	-0.07525
1.47851	-0.65295	0.075699	0.044797
1.47851	-0.606311	0.088795	0.093667
1.47851	-0.559672	0.070439	0.070397
1.47851	-0.513032	0.125391	0.049314
1.47851	-0.466393	0.111152	0.032748
1.47851	-0.419754	0.15926	0.010837
1.47851	-0.373114	0.136705	-0.023896
1.47851	-0.326475	0.100405	-0.04838
1.47851	-0.279836	0.099872	-0.048164
1.47851	-0.233197	0.115745	-0.06871
1.47851	-0.186557	0.10133	-0.045172
1.47851	-0.139918	0.115385	0.105175
1.47851	-0.0932786	0.068116	0.03976
1.47851	-0.0466393	0.032478	-0.009466
1.47851	0	-0.010241	0.010026
1.47851	0.0466393	-0.041408	-0.051094
1.47851	0.0932786	-0.025783	-0.142674
1.47851	0.139918	0.081857	-0.020045
1.47851	0.186557	0.098038	-0.010734
1.47851	0.233197	0.081289	0.017216
1.47851	0.279836	0.079417	0.043072
1.47851	0.326475	0.077084	0.039966
1.47851	0.373114	0.012525	-0.031086
1.47851	0.419754	-0.05276	-0.044704
1.47851	0.466393	-0.014598	-0.048049
1.47851	0.513032	-0.082279	0.007597
1.47851	0.559672	-0.142753	-0.029281
1.47851	0.606311	-0.154588	-0.088457
1.47851	0.65295	-0.1334	-0.07802
1.47851	0.69959	-0.127583	-0.037497
1.47851	0.746229	-0.106	-0.068703
1.47851	0.792868	-0.131372	-0.100941
1.47851	0.839508	-0.048258	-0.05772
1.47851	0.886147	-0.027639	-0.048818
1.43266	-0.909267	-0.036431	0.011666
1.43266	-0.862638	0.058184	-0.044404
1.43266	-0.816009	0.107913	-0.082675
1.43266	-0.76938	0.032953	-0.06653
1.43266	-0.722751	0.115035	-0.066106
1.43266	-0.676122	0.110914	-0.074441
1.43266	-0.629493	0.095078	-0.005587
1.43266	-0.582864	0.102189	0.086507
1.43266	-0.536234	0.088721	0.052389
1.43266	-0.489605	0.101733	0.09757
1.43266	-0.442976	0.204107	0.029247
1.43266	-0.396347	0.203189	-0.029942
1.43266	-0.349718	0.200816	-0.008588
1.43266	-0.303089	0.11337	0.00046
1.43266	-0.25646	0.116097	0.03496
1.43266	-0.209831	0.077836	0.007165
1.43266	-0.163202	0.079145	-0.051731
1.43266	-0.116573	0.049198	0.082543
1.43266	-0.0699436	0.007234	0.047299
1.43266	-0.0233145	-0.025373	0.025003
1.43266	0.0233145	-0.097686	0.061331
1.43266	0.0699436	-0.115738	0.092906
1.43266	0.116573	-0.089472	0.055151
1.43266	0.163202	-0.008854	0.0015
1.43266	0.209831	0.087466	-0.024749
1.43266	0.25646	0.023424	0.083043
1.43266	0.303089	0.071183	0.051563
1.43266	0.349718	0.067388	0.102149
1.43266	0.396347	0.000453	0.018427
1.43266	0.442976	-0.004627	-0.006202
1.43266	0.489605	-0.042662	-0.052871
1.43266	0.536234	0.005132	-0.005848
1.43266	0.582864	-0.065595	0.014128
1.43266	0.629493	-0.095088	-0.020384
1.43266	0.676122	-0.127971	-0.055749
1.43266	0.722751	-0.116963	-0.045643
1.43266	0.76938	-0.11127	-0.039196
1.43266	0.816009	-0.142069	-0.094933
1.43266	0.862638	-0.149371	-0.09199
1.43266	0.909267	-0.091113	-0.069124
1.38682	-0.929555	-0.062419	0.026038
1.38682	-0.884211	-0.011224	-0.004924
1.38682	-0.838867	-0.011555	0.000108
1.38682	-0.793523	0.037425	-0.038367
1.38682	-0.748179	0.003721	-0.069742
1.38682	-0.702835	0.064372	-0.082674
1.38682	-0.65749	0.047806	-0.047126
1.38682	-0.612146	0.085303	-0.056303
1.38682	-0.566802	0.08359	0.101421
1.38682	-0.521458	0.036646	0.038422
1.38682	-0.476114	0.040549	0.077954
1.38682	-0.43077	0.116572	0.013239
1.38682	-0.385425	0.135911	-0.022162
1.38682	-0.340081	0.137652	0.070586
1.38682	-0.294737	0.108617	0.043433
1.38682	-0.249393	0.119768	0.035438
1.38682	-0.204049	0.060229	0.074398
1.38682	-0.158705	-0.000707	-0.006571
1.38682	-0.11336	-0.110063	0.137091
1.38682	-0.0680163	-0.049959	0.1074
1.38682	-0.0226721	-0.066034	0.017904
1.38682	0.0226721	-0.052125	0.016137
1.38682	0.0680163	-0.024459	0.134433
1.38682	0.11336	-0.035223	0.116508
1.38682	0.158705	-0.000142	0.121662
1.38682	0.204049	0.037381	0.037898
1.38682	0.249393	0.040606	0.139897
1.38682	0.294737	0.077144	0.089355
1.38682	0.340081	0.077202	0.045699
1.38682	0.385425	0.001634	0.028923
1.38682	0.43077	-0.007026	0.014935
1.38682	0.476114	-0.052133	-0.010539
1.38682	0.521458	-0.000807	0.000365
1.38682	0.566802	-0.066237	-0.025398
1.38682	0.612146	-0.049172	0.020598
1.38682	0.65749	-0.089774	-0.030879
1.38682	0.702835	-0.092181	-0.015427
1.38682	0.748179	-0.10213	-0.029591
1.38682	0.793523	-0.151972	-0.081981
1.38682	0.838867	-0.200559	-0.103038
1.38682	0.884211	-0.177128	-0.091608
1.38682	0.929555	-0.166779	-0.086627
1.34097	-0.947194	-0.050334	0.018038
1.34097	-0.900989	-0.043933	0.01525
1.34097	-0.854785	-0.045146	0.021329
1.34097	-0.80858	0.048216	0.009703
1.34097	-0.762376	0.066791	-0.054989
1.34097	-0.716171	0.013752	-0.030473
1.34097	-0.669967	-0.012331	0.003419
1.34097	-0.623762	0.030094	0.009785
1.34097	-0.577557	0.053286	0.015119
1.34097	-0.531353	0.096597	0.062023
1.34097	-0.485148	0.0697	0.029778
1.34097	-0.438944	0.112204	-0.025109
1.34097	-0.392739	0.139503	-0.007793
1.34097	-0.346534	0.138723	0.06156
1.34097	-0.30033	0.103849	0.070734
1.34097	-0.254125	0.151664	0.139477
1.34097	-0.207921	0.155838	0.086807
1.34097	-0.161716	-0.000717	0.115573
1.34097	-0.115511	-0.070279	0.113364
1.34097	-0.0693069	-0.054926	0.080006
1.34097	-0.0231023	-0.037453	0.029958
1.34097	0.0231023	-0.080186	0.006161
1.34097	0.0693069	-0.027278	0.180919
1.34097	0.115511	0.013936	0.180271
1.34097	0.161716	0.124758	0.09481
1.34097	0.207921	0.166711	0.083982
1.34097	0.254125	0.158274	0.037959
1.34097	0.30033	0.061792	-0.024312
1.34097	0.346534	0.050101	0.072221
1.34097	0.392739	-0.004377	0.024078
1.34097	0.438944	-0.006705	0.015472
1.34097	0.485148	-0.030674	-0.005955
1.34097	0.531353	-0.040587	-0.041153
1.34097	0.577557	-0.010623	-0.060003
1.34097	0.623762	0.010914	0.036407
1.34097	0.669967	-0.061171	-0.008192
1.34097	0.716171	-0.080419	-0.029067
1.34097	0.762376	-0.089934	-0.028952
1.34097	0.80858	-0.130683	-0.05095
1.34097	0.854785	-0.182333	-0.086768
1.34097	0.900989	-0.194343	-0.082641
1.34097	0.947194	-0.141889	-0.069266
1.29513	-0.962328	-0.019474	0.001679
1.29513	-0.916503	-0.068754	0.022992
1.29513	-0.870678	-0.128428	0.05414
1.29513	-0.824853	-0.013189	-0.003495
1.29513	-0.779028	0.005538	0.005784
1.29513	-0.733203	0.026568	0.032867
1.29513	-0.687377	0.013381	0.089124
1.29513	-0.641552	0.045052	0.051969
1.29513	-0.595727	0.01707	0.040209
1.29513	-0.549902	0.024596	0.054513
1.29513	-0.504077	0.045011	0.110928
1.29513	-0.458252	0.009306	0.087318
1.29513	-0.412426	0.081169	0.039211
1.29513	-0.366601	0.126329	0.012236
1.29513	-0.320776	0.126739	0.020812
1.29513	-0.274951	0.099718	0.023293
1.29513	-0.229126	0.168455	0.159706
1.29513	-0.183301	0.163727	0.10682
1.29513	-0.137475	0.04374	0.139634
1.29513	-0.0916503	0.106707	0.138958
1.29513	-0.0458252	-0.082043	0.084956
1.29513	0	-0.119631	0.104971
1.29513	0.0458252	-0.094395	0.109978
1.29513	0.0916503	-0.076815	0.149265
1.29513	0.137475	0.021836	0.184162
1.29513	0.183301	0.141459	0.079417
1.29513	0.229126	0.150188	0.052072
1.29513	0.274951	0.136872	0.050764
1.29513	0.320776	0.093869	-0.031448
1.29513	0.366601	-0.010102	0.029539
1.29513	0.412426	-0.014315	-0.001406
1.29513	0.458252	-0.004923	-0.011239
1.29513	0.504077	-0.041638	-0.030621
1.29513	0.549902	0.006961	-0.079685
1.29513	0.595727	0.003549	-0.048698
1.29513	0.641552	-0.045995	-0.047473
1.29513	0.687377	-0.079516	-0.029943
1.29513	0.733203	-0.10076	-0.026712
1.29513	0.779028	-0.066791	-0.040688
1.29513	0.824853	-0.129763	-0.047895
1.29513	0.870678	-0.146758	-0.073223
1.29513	0.916503	-0.166205	-0.069584
1.29513	0.962328	-0.136567	-0.062156
1.24928	-0.975075	-0.002045	-0.008099
1.24928	-0.928643	-0.035773	0.00975
1.24928	-0.882211	-0.021448	-0.001183
1.24928	-0.835779	-0.007711	0.019101
1.24928	-0.789347	0.037255	0.062321
1.24928	-0.742915	0.017811	0.06027
1.24928	-0.696482	0.002317	0.139758
1.24928	-0.65005	0.068642	0.106096
1.24928	-0.603618	0.059283	0.104387
1.24928	-0.557186	0.075567	0.079339
1.24928	-0.510754	0.135804	0.111682
1.24928	-0.464322	0.151993	0.01589
1.24928	-0.417889	0.181853	0.022832
1.24928	-0.371457	0.155658	-0.014478
1.24928	-0.325025	0.137609	0.018451
1.24928	-0.278593	0.141953	0.087214
1.24928	-0.232161	0.199341	0.128371
1.24928	-0.185729	0.136759	0.036684
1.24928	-0.139296	0.004353	0.044313
1.24928	-0.0928643	-0.041354	0.154787
1.24928	-0.0464322	0.019651	0.310587
1.24928	0	-0.200026	0.183044
1.24928	0.0464322	-0.027545	0.087472
1.24928	0.0928643	0.035924	0.152947
1.24928	0.139296	0.167625	0.124106
1.24928	0.185729	0.170461	0.108526
1.24928	0.232161	0.15667	0.058254
1.24928	0.278593	0.14843	0.018344
1.24928	0.325025	0.155998	-0.006134
1.24928	0.371457	0.041452	-0.060754
1.24928	0.417889	0.066286	-0.037547
1.24928	0.464322	0.071725	-0.073947
1.24928	0.510754	0.063257	-0.064131
1.24928	0.557186	-0.012407	-0.048037
1.24928	0.603618	-0.094051	-0.052511
1.24928	0.65005	-0.064404	-0.042149
1.24928	0.696482	-0.072736	-0.101411
1.24928	0.742915	-0.083504	-0.106336
1.24928	0.789347	-0.09434	-0.13895
1.24928	0.835779	-0.105466	-0.091585
1.24928	0.882211	-0.114885	-0.062597
1.24928	0.928643	-0.23879	-0.067344
1.24928	0.975075	-0.177626	-0.058265
1.20344	-0.985528	0.005549	-0.011806
1.20344	-0.939689	-0.07891	0.025435
1.20344	-0.893851	-0.038878	0.01766
1.20344	-0.848012	-0.043528	0.049024
1.20344	-0.802174	0.022281	0.066412
1.20344	-0.756335	0.017663	0.071551
1.20344	-0.710497	0.048914	0.155794
1.20344	-0.664658	0.051009	0.119373
1.20344	-0.61882	0.090143	0.111244
1.20344	-0.572981	0.122892	0.057772
1.20344	-0.527143	0.185927	0.056678
1.20344	-0.481304	0.19191	0.01475
1.20344	-0.435466	0.217587	0.013377
1.20344	-0.389627	0.174796	6e-05
1.20344	-0.343789	0.209139	-0.043564
1.20344	-0.29795	0.212963	0.01852
1.20344	-0.252112	0.183228	0.087394
1.20344	-0.206273	0.190526	0.067916
1.20344	-0.160435	0.104689	0.036864
1.20344	-0.114596	0.03824	0.071949
1.20344	-0.0687577	0.054815	0.11459
1.20344	-0.0229192	0.290924	0.084592
1.20344	0.0229192	0.295959	0.029521
1.20344	0.0687577	0.090347	0.06554
1.20344	0.114596	0.149361	0.080128
1.20344	0.160435	0.189145	0.136862
1.20344	0.206273	0.115833	0.048679
1.20344	0.252112	0.127273	0.01859
1.20344	0.29795	0.157981	-0.014513
1.20344	0.343789	0.123342	-0.123673
1.20344	0.389627	0.100144	-0.001276
1.20344	0.435466	0.093452	-0.048657
1.20344	0.481304	0.062919	-0.059834
1.20344	0.527143	0.011414	-0.056857
1.20344	0.572981	-0.08365	-0.034633
1.20344	0.61882	-0.083484	-0.0102
1.20344	0.664658	-0.094546	-0.055562
1.20344	0.710497	-0.100773	-0.070411
1.20344	0.756335	-0.084992	-0.113853
1.20344	0.802174	-0.117689	-0.066229
1.20344	0.848012	-0.119321	-0.052829
1.20344	0.893851	-0.156301	-0.046914
1.20344	0.939689	-0.195759	-0.047996
1.20344	0.985528	-0.139111	-0.041595
1.15759	-0.993757	0.034338	-0.016444
1.15759	-0.948586	-0.042277	0.004907
1.15759	-0.903416	-0.030439	0.004912
1.15759	-0.858245	-0.029287	0.031868
1.15759	-0.813074	-0.012776	0.077195
1.15759	-0.767903	0.009316	0.044343
1.15759	-0.722733	0.016514	0.073372
1.15759	-0.677562	0.058235	0.113055
1.15759	-0.632391	0.043905	0.064757
1.15759	-0.58722	0.056548	0.088128
1.15759	-0.542049	0.117379	0.05811
1.15759	-0.496879	0.210839	0.077916
1.15759	-0.451708	0.22497	0.044225
1.15759	-0.406537	0.220502	0.019697
1.15759	-0.361366	0.189076	0.004124
1.15759	-0.316195	0.246137	-0.0146
1.15759	-0.271025	0.19727	0.071092
1.15759	-0.225854	0.167474	0.094075
1.15759	-0.180683	0.126655	0.10549
1.15759	-0.135512	0.113764	0.045691
1.15759	-0.0903416	0.120549	-0.041382
1.15759	-0.0451708	0.053148	0.151106
1.15759	0	0.184865	0.024194
1.15759	0.0451708	0.229905	-0.003675
1.15759	0.0903416	0.111372	0.047644
1.15759	0.135512	0.14659	0.082955
1.15759	0.180683	0.196899	0.169288
1.15759	0.225854	0.112327	-0.052337
1.15759	0.271025	0.087211	0.01969
1.15759	0.316195	0.084307	-0.069892
1.15759	0.361366	0.063619	-0.027982
1.15759	0.406537	0.068847	0.015284
1.15759	0.451708	0.07044	-0.035423
1.15759	0.496879	0.059417	-0.065895
1.15759	0.542049	0.017009	-0.04819
1.15759	0.58722	-0.075539	0.028374
1.15759	0.632391	-0.08154	0.01472
1.15759	0.677562	-0.092881	-0.04995
1.15759	0.722733	-0.08045	-0.06399
1.15759	0.767903	-0.080712	-0.117992
1.15759	0.813074	-0.124845	-0.052691
1.15759	0.858245	-0.089671	-0.039796
1.15759	0.903416	-0.149302	-0.036981
1.15759	0.948586	-0.195204	-0.036732
1.15759	0.993757	-0.173756	-0.034302
1.11175	-0.999819	-0.012385	-0.006312
1.11175	-0.953316	-0.027805	-0.002717
1.11175	-0.906813	-0.041188	0.038692
1.11175	-0.86031	-0.020589	0.03546
1.11175	-0.813806	-0.013218	0.111745
1.11175	-0.767303	0.007796	0.10239
1.11175	-0.7208	0.065749	0.058588
1.11175	-0.674297	0.017151	0.094798
1.11175	-0.627794	0.013711	0.099247
1.11175	-0.58129	0.036706	0.093509
1.11175	-0.534787	0.136731	0.068234
1.11175	-0.488284	0.222858	0.024591
1.11175	-0.441781	0.219565	-0.004329
1.11175	-0.395277	0.202373	-0.043375
1.11175	-0.348774	0.256996	-0.029706
1.11175	-0.302271	0.183843	-0.028479
1.11175	-0.255768	0.150772	0.058924
1.11175	-0.209265	0.145974	0.131137
1.11175	-0.162761	0.23575	0.128913
1.11175	-0.116258	0.18296	0.109481
1.11175	-0.0697548	0.150335	0.117163
1.11175	-0.0232516	0.117909	0.162503
1.11175	0.0232516	0.142279	0.047344
1.11175	0.0697548	0.073314	0.032364
1.11175	0.116258	0.01983	0.040927
1.11175	0.162761	0.011213	0.15289
1.11175	0.209265	0.066834	0.158764
1.11175	0.255768	-0.080551	0.078096
1.11175	0.302271	-0.001157	0.083134
1.11175	0.348774	-0.055401	0.112507
1.11175	0.395277	0.031536	0.074912
1.11175	0.441781	0.091458	0.079752
1.11175	0.488284	0.049465	-0.003637
1.11175	0.534787	0.058213	-0.098634
1.11175	0.58129	-0.007177	-0.016964
1.11175	0.627794	-0.088736	0.043326
1.11175	0.674297	-0.069996	0.036686
1.11175	0.7208	-0.11091	-0.038318
1.11175	0.767303	-0.106035	-0.041602
1.11175	0.813806	-0.13122	-0.0762
1.11175	0.86031	-0.158151	-0.016152
1.11175	0.906813	-0.135902	-0.028429
1.11175	0.953316	-0.143065	-0.028237
1.11175	0.999819	-0.214318	-0.024097
1.0659	-1.00375	0.091963	-0.028162
1.0659	-0.957067	0.08024	-0.029247
1.0659	-0.910381	-0.068291	0.071283
1.0659	-0.863695	-0.041783	0.073639
1.0659	-0.817008	-0.077059	0.129714
1.0659	-0.770322	-0.047241	0.135563
1.0659	-0.723636	0.067841	0.153868
1.0659	-0.67695	0.063594	0.111504
1.0659	-0.630264	-0.018172	0.083069
1.0659	-0.583577	0.048776	0.094736
1.0659	-0.536891	0.11734	0.084111
1.0659	-0.490205	0.21037	0.041176
1.0659	-0.443519	0.121203	0.009585
1.0659	-0.396833	0.149273	-0.073772
1.0659	-0.350146	0.289076	-0.060683
1.0659	-0.30346	0.214757	-0.008
1.0659	-0.256774	0.176796	0.014843
1.0659	-0.210088	0.146666	0.05231
1.0659	-0.163402	0.158124	0.0662
1.0659	-0.116715	0.017716	0.097895
1.0659	-0.0700293	0.108131	0.058756
1.0659	-0.0233431	0.105856	0.117199
1.0659	0.0233431	0.117421	0.032435
1.0659	0.0700293	0.096768	0.06277
1.0659	0.116715	0.071401	0.041574
1.0659	0.163402	0.17123	0.0376
1.0659	0.210088	0.025639	0.026646
1.0659	0.256774	-0.002068	0.049071
1.0659	0.30346	0.070755	0.021445
1.0659	0.350146	0.03262	0.023032
1.0659	0.396833	0.12807	-0.011059
1.0659	0.443519	0.134995	0.016396
1.0659	0.490205	0.052625	-0.02956
1.0659	0.536891	0.039373	-0.01536
1.0659	0.583577	0.005742	-0.021139
1.0659	0.630264	-0.084254	0.042747
1.0659	0.67695	-0.125672	0.018123
1.0659	0.723636	-0.120175	-0.01022
1.0659	0.770322	-0.110889	0.022291
1.0659	0.817008	-0.12359	-0.012503
1.0659	0.863695	-0.130742	-0.001878
1.0659	0.910381	-0.152086	-0.017356
1.0659	0.957067	-0.163058	-0.01611
1.0659	1.00375	-0.172109	-0.014835
1.02006	-1.00558	0.089214	-0.025007
1.02006	-0.959875	0.109097	-0.028883
1.02006	-0.914167	0.063692	-0.025357
1.02006	-0.868459	-0.045429	0.046915
1.02006	-0.82275	-0.037723	0.017554
1.02006	-0.777042	-0.045045	0.070835
1.02006	-0.731334	-0.010717	0.140905
1.02006	-0.685625	0.073968	0.201639
1.02006	-0.639917	0.111293	0.155007
1.02006	-0.594209	0.084801	0.10368
1.02006	-0.5485	0.12726	0.070025
1.02006	-0.502792	0.255872	0.141647
1.02006	-0.457084	0.268373	0.080333
1.02006	-0.411375	0.165185	0.01873
1.02006	-0.365667	0.153385	0.002002
1.02006	-0.319958	0.212993	0.007115
1.02006	-0.27425	-0.025479	-0.077332
1.02006	-0.228542	0.105117	0.186326
1.02006	-0.182833	0.046261	0.137221
1.02006	-0.137125	0.133919	0.168094
1.02006	-0.0914167	0.109788	0.175423
1.02006	-0.0457084	0.176323	0.119266
1.02006	0	0.296957	0.151481
1.02006	0.0457084	0.051059	0.146438
1.02006	0.0914167	0.073419	0.111978
1.02006	0.137125	0.072235	0.061026
1.02006	0.182833	0.124318	-0.024553
1.02006	0.228542	0.082219	-0.114551
1.02006	0.27425	-0.079742	-0.022634
1.02006	0.319958	0.054695	-0.001707
1.02006	0.365667	-0.020381	-0.115309
1.02006	0.411375	0.047374	-0.048881
1.02006	0.457084	-0.02417	-0.125943
1.02006	0.502792	-0.078981	-0.040215
1.02006	0.5485	-0.029268	0.02256
1.02006	0.594209	-0.085809	0.026629
1.02006	0.639917	-0.113674	0.074386
1.02006	0.685625	-0.13058	0.018826
1.02006	0.731334	-0.118382	0.001721
1.02006	0.777042	-0.075809	0.047151
1.02006	0.82275	-0.152525	-0.033636
1.02006	0.868459	-0.119629	0.014008
1.02006	0.914167	-0.188877	-0.005273
1.02006	0.959875	-0.192838	-0.002113
1.02006	1.00558	-0.227941	0.002315
0.974212	-1.00532	0.069469	-0.019416
0.974212	-0.959626	0.090012	-0.023311
0.974212	-0.913929	0.059526	-0.026792
0.974212	-0.868233	-0.012585	-0.014902
0.974212	-0.822537	-0.104674	-0.03016
0.974212	-0.77684	-0.086592	0.058938
0.974212	-0.731144	-0.030624	0.164619
0.974212	-0.685447	0.04943	0.194448
0.974212	-0.639751	0.073198	0.150862
0.974212	-0.594054	0.134058	0.140175
0.974212	-0.548358	0.183509	0.132916
0.974212	-0.502661	0.205276	0.118392
0.974212	-0.456965	0.239178	0.182144
0.974212	-0.411268	0.217443	0.100814
0.974212	-0.365572	0.228062	0.126642
0.974212	-0.319875	0.219961	0.120454
0.974212	-0.274179	0.188801	-0.010655
0.974212	-0.228482	0.211426	0.110386
0.974212	-0.182786	0.133777	0.128269
0.974212	-0.137089	0.12663	0.029508
0.974212	-0.0913929	0.206335	0.066359
0.974212	-0.0456965	0.271539	0.07601
0.974212	0	0.311872	0.15339
0.974212	0.0456965	0.043887	0.041768
0.974212	0.0913929	0.059336	0.000497
0.974212	0.137089	0.069167	0.007967
0.974212	0.182786	0.042336	-0.126419
0.974212	0.228482	0.049532	-0.08879
0.974212	0.274179	-0.060059	-0.102636
0.974212	0.319875	-0.00673	-0.077508
0.974212	0.365572	-0.004569	-0.168828
0.974212	0.411268	0.018976	-0.151664
0.974212	0.456965	-0.042124	-0.12385
0.974212	0.502661	-0.042832	-0.074713
0.974212	0.548358	-0.082023	-0.096556
0.974212	0.594054	-0.095975	0.013096
0.974212	0.639751	-0.159862	0.055323
0.974212	0.685447	-0.166078	0.001785
0.974212	0.731144	-0.119013	0.001455
0.974212	0.77684	-0.089945	0.031222
0.974212	0.822537	-0.112572	-0.000123
0.974212	0.868233	-0.120121	0.069449
0.974212	0.913929	-0.169272	0.001897
0.974212	0.959626	-0.200502	0.00997
0.974212	1.00532	-0.174785	0.005933
0.928367	-1.00297	0.054482	-0.014767
0.928367	-0.957378	0.009376	-0.013624
0.928367	-0.911789	-0.068109	-0.00682
0.928367	-0.866199	-0.127687	0.063273
0.928367	-0.82061	-0.168904	0.069326
0.928367	-0.77502	-0.115796	0.043967
0.928367	-0.729431	-0.036168	0.130682
0.928367	-0.683842	-0.014991	0.165741
0.928367	-0.638252	0.113027	0.208502
0.928367	-0.592663	0.138872	-0.001841
0.928367	-0.547073	0.184315	0.081637
0.928367	-0.501484	0.171191	0.14524
0.928367	-0.455894	0.281208	0.203446
0.928367	-0.410305	0.213903	0.165393
0.928367	-0.364716	0.223272	0.078124
0.928367	-0.319126	0.222511	0.106072
0.928367	-0.273537	0.203961	0.083361
0.928367	-0.227947	0.154693	0.098605
0.928367	-0.182358	0.155894	0.077722
0.928367	-0.136768	0.178741	0.049395
0.928367	-0.0911789	0.100901	-0.015591
0.928367	-0.0455894	0.168551	0.048395
0.928367	0	0.240724	0.046432
0.928367	0.0455894	0.089703	0.050847
0.928367	0.0911789	0.082861	0.01525
0.928367	0.136768	0.062098	0.014463
0.928367	0.182358	0.067326	-0.105507
0.928367	0.227947	0.295677	-0.156552
0.928367	0.273537	0.203228	-0.202138
0.928367	0.319126	0.065869	-0.159871
0.928367	0.364716	0.016247	-0.208647
0.928367	0.410305	-0.007333	-0.190046
0.928367	0.455894	0.050634	-0.203524
0.928367	0.501484	-0.06856	-0.162088
0.928367	0.547073	-0.111661	-0.18011
0.928367	0.592663	-0.172758	-0.008689
0.928367	0.638252	-0.179099	0.008797
0.928367	0.683842	-0.165676	-0.006091
0.928367	0.729431	-0.08799	0.013811
0.928367	0.77502	-0.043848	-0.015107
0.928367	0.82061	-0.060527	-0.019139
0.928367	0.866199	-0.070427	-0.001767
0.928367	0.911789	-0.146179	0.007481
0.928367	0.957378	-0.224393	0.027138
0.928367	1.00297	-0.214633	0.024966
0.882521	-0.998505	-0.045862	-0.009904
0.882521	-0.953118	-0.116363	-0.011028
0.882521	-0.907731	-0.17844	-0.001671
0.882521	-0.862345	-0.193593	0.083441
0.882521	-0.816958	-0.192698	0.063865
0.882521	-0.771572	-0.132956	0.084896
0.882521	-0.726185	-0.081255	0.103439
0.882521	-0.680799	-0.037119	0.138392
0.882521	-0.635412	0.093365	0.233663
0.882521	-0.590025	0.193207	0.13063
0.882521	-0.544639	0.168138	0.100033
0.882521	-0.499252	0.205758	0.091139
0.882521	-0.453866	0.26594	0.134881
0.882521	-0.408479	0.159872	0.167423
0.882521	-0.363093	0.178845	0.035062
0.882521	-0.317706	0.235494	0.099135
0.882521	-0.272319	0.218324	0.106027
0.882521	-0.226933	0.242659	0.065038
0.882521	-0.181546	0.314377	0.128048
0.882521	-0.13616	0.399485	0.070247
0.882521	-0.0907731	0.362439	0.080244
0.882521	-0.0453866	0.406172	-0.064353
0.882521	0	0.378974	-0.009191
0.882521	0.0453866	0.088303	0.072999
0.882521	0.0907731	0.064716	-0.003983
0.882521	0.13616	0.030226	-0.007426
0.882521	0.181546	0.112411	-0.107936
0.882521	0.226933	0.321859	-0.150309
0.882521	0.272319	0.294157	-0.168205
0.882521	0.317706	0.326374	-0.176194
0.882521	0.363093	0.185075	-0.154186
0.882521	0.408479	0.15069	-0.164753
0.882521	0.453866	0.11525	-0.213755
0.882521	0.499252	-0.036071	-0.242312
0.882521	0.544639	-0.11902	-0.210826
0.882521	0.590025	-0.169494	-0.266314
0.882521	0.635412	-0.171473	-0.198165
0.882521	0.680799	-0.152575	-0.171251
0.882521	0.726185	-0.070345	-0.12275
0.882521	0.771572	-0.097004	-0.087262
0.882521	0.816958	-0.113607	-0.003641
0.882521	0.862345	-0.105828	0.012532
0.882521	0.907731	-0.171546	0.021895
0.882521	0.953118	-0.18598	0.026547
0.882521	0.998505	-0.185894	0.026575
0.836676	-0.991905	-0.052332	-0.011398
0.836676	-0.94577	-0.11314	-0.013975
0.836676	-0.899635	-0.251255	0.007618
0.836676	-0.8535	-0.248264	0.12835
0.836676	-0.807364	-0.23242	0.112523
0.836676	-0.761229	-0.159617	0.129206
0.836676	-0.715094	-0.109705	0.08412
0.836676	-0.668959	-0.069461	0.100311
0.836676	-0.622824	0.06822	0.168433
0.836676	-0.576689	0.167799	0.156266
0.836676	-0.530554	0.193916	0.065874
0.836676	-0.484419	0.338401	0.104519
0.836676	-0.438284	0.339116	0.08279
0.836676	-0.392148	0.280839	0.076643
0.836676	-0.346013	0.223431	0.021549
0.836676	-0.299878	0.144855	0.068372
0.836676	-0.253743	0.254867	0.047855
0.836676	-0.207608	0.350851	-0.064184
0.836676	-0.161473	0.290103	0.04811
0.836676	-0.115338	0.320926	0.126012
0.836676	-0.0692027	0.190192	0.12886
0.836676	-0.0230676	0.308401	0.048308
0.836676	0.0230676	0.197193	-0.116121
0.836676	0.0692027	0.262713	-0.123456
0.836676	0.115338	0.308758	-0.140233
0.836676	0.161473	0.264049	-0.184017
0.836676	0.207608	0.297991	-0.140816
0.836676	0.253743	0.34607	-0.212647
0.836676	0.299878	0.387098	-0.181027
0.836676	0.346013	0.40749	-0.169135
0.836676	0.392148	0.273945	-0.155515
0.836676	0.438284	0.174758	-0.203825
0.836676	0.484419	0.118775	-0.25709
0.836676	0.530554	0.118079	-0.332571
0.836676	0.576689	0.006991	-0.363918
0.836676	0.622824	-0.149597	-0.4793
0.836676	0.668959	-0.233147	-0.387315
0.836676	0.715094	-0.208869	-0.306518
0.836676	0.761229	-0.171559	-0.15377
0.836676	0.807364	-0.20468	-0.111806
0.836676	0.8535	-0.145765	0.030665
0.836676	0.899635	-0.149512	0.028456
0.836676	0.94577	-0.172148	0.032118
0.836676	0.991905	-0.151805	0.027516
0.790831	-0.983125	-0.064015	-0.016092
0.790831	-0.937399	-0.158196	-0.021942
0.790831	-0.891672	-0.20317	0.021591
0.790831	-0.845945	-0.266356	0.142732
0.790831	-0.800218	-0.239194	0.17702
0.790831	-0.754492	-0.194906	0.171775
0.790831	-0.708765	-0.173228	0.151562
0.790831	-0.663038	-0.0496	0.109495
0.790831	-0.617311	0.074923	0.151401
0.790831	-0.571585	0.138299	0.156773
0.790831	-0.525858	0.216706	0.071208
0.790831	-0.480131	0.403925	0.120155
0.790831	-0.434404	0.339842	0.087258
0.790831	-0.388677	0.29261	0.101222
0.790831	-0.342951	0.257047	0.096877
0.790831	-0.297224	0.157603	0.057806
0.790831	-0.251497	0.289141	0.154202
0.790831	-0.20577	0.356805	0.015151
0.790831	-0.160044	0.263258	0.194513
0.790831	-0.114317	0.238452	0.046926
0.790831	-0.0685901	0.294008	-0.003575
0.790831	-0.0228634	0.247628	0.023481
0.790831	0.0228634	0.24564	-0.140847
0.790831	0.0685901	0.258109	-0.150605
0.790831	0.114317	0.188125	-0.154802
0.790831	0.160044	0.224154	-0.127
0.790831	0.20577	0.351185	-0.156452
0.790831	0.251497	0.389364	-0.229275
0.790831	0.297224	0.407288	-0.25863
0.790831	0.342951	0.426772	-0.205584
0.790831	0.388677	0.322031	-0.246026
0.790831	0.434404	0.293912	-0.251734
0.790831	0.480131	0.155229	-0.242323
0.790831	0.525858	0.038881	-0.351946
0.790831	0.571585	-0.105139	-0.419718
0.790831	0.617311	-0.202805	-0.448372
0.790831	0.663038	-0.266147	-0.441026
0.790831	0.708765	-0.290328	-0.431328
0.790831	0.754492	-0.261634	-0.253731
0.790831	0.800218	-0.285421	-0.160717
0.790831	0.845945	-0.176727	0.039817
0.790831	0.891672	-0.12524	0.029009
0.790831	0.937399	-0.22394	0.067141
0.790831	0.983125	-0.228824	0.072422
0.744986	-0.972107	-0.011908	-0.008571
0.744986	-0.926893	-0.048304	-0.01349
0.744986	-0.881679	-0.10575	0.007316
0.744986	-0.836464	-0.260776	0.109593
0.744986	-0.79125	-0.231214	0.162427
0.744986	-0.746036	-0.171613	0.162719
0.744986	-0.700821	-0.1899	0.163074
0.744986	-0.655607	-0.077345	0.109107
0.744986	-0.610393	0.032591	0.118875
0.744986	-0.565179	0.100932	0.130182
0.744986	-0.519964	0.179315	0.106816
0.744986	-0.47475	0.348035	0.161175
0.744986	-0.429536	0.292446	0.13358
0.744986	-0.384321	0.228084	0.157538
0.744986	-0.339107	0.267717	0.134352
0.744986	-0.293893	0.184844	0.096852
0.744986	-0.248679	0.311933	0.105077
0.744986	-0.203464	0.387307	0.111001
0.744986	-0.15825	0.286108	0.108499
0.744986	-0.113036	0.286855	0.079806
0.744986	-0.0678214	0.301757	0.009373
0.744986	-0.0226071	0.29509	-0.040148
0.744986	0.0226071	0.353454	-0.091038
0.744986	0.0678214	0.368814	-0.052511
0.744986	0.113036	0.368859	-0.055926
0.744986	0.15825	0.237941	-0.032727
0.744986	0.203464	0.350939	-0.041073
0.744986	0.248679	0.393831	-0.165915
0.744986	0.293893	0.455102	-0.251849
0.744986	0.339107	0.439764	-0.321727
0.744986	0.384321	0.428658	-0.37475
0.744986	0.429536	0.288675	-0.221559
0.744986	0.47475	0.183302	-0.256806
0.744986	0.519964	-0.057665	-0.438883
0.744986	0.565179	-0.080706	-0.450694
0.744986	0.610393	-0.142337	-0.487948
0.744986	0.655607	-0.248276	-0.43202
0.744986	0.700821	-0.317783	-0.385426
0.744986	0.746036	-0.329605	-0.313587
0.744986	0.79125	-0.297792	-0.181403
0.744986	0.836464	-0.147736	0.039475
0.744986	0.881679	-0.176513	0.063588
0.744986	0.926893	-0.184362	0.069934
0.744986	0.972107	-0.136604	0.045749
0.69914	-0.958773	0.009045	-0.006309
0.69914	-0.913117	-0.032153	-0.014553
0.69914	-0.867461	-0.119136	-0.024983
0.69914	-0.821805	-0.220384	0.061087
0.69914	-0.776149	-0.267179	0.114193
0.69914	-0.730494	-0.232317	0.093697
0.69914	-0.684838	-0.263535	0.068482
0.69914	-0.639182	-0.158767	0.067623
0.69914	-0.593526	0.059374	0.067049
0.69914	-0.54787	0.13977	0.074051
0.69914	-0.502214	0.172667	0.110998
0.69914	-0.456558	0.326478	0.110477
0.69914	-0.410903	0.309221	0.102548
0.69914	-0.365247	0.175447	0.081493
0.69914	-0.319591	0.237087	0.040495
0.69914	-0.273935	0.272955	0.064509
0.69914	-0.228279	0.29169	0.045537
0.69914	-0.182623	0.374337	0.065911
0.69914	-0.136968	0.38849	0.072025
0.69914	-0.0913117	0.323086	0.058483
0.69914	-0.0456558	0.260431	-0.021382
0.69914	0	0.207473	-0.029767
0.69914	0.0456558	0.245803	-0.18176
0.69914	0.0913117	0.411517	-0.173724
0.69914	0.136968	0.480159	-0.087135
0.69914	0.182623	0.298137	-0.192473
0.69914	0.228279	0.365371	-0.115441
0.69914	0.273935	0.442651	-0.145846
0.69914	0.319591	0.516388	-0.183538
0.69914	0.365247	0.5529	-0.285292
0.69914	0.410903	0.401616	-0.353116
0.69914	0.456558	0.275942	-0.236659
0.69914	0.502214	0.060758	-0.30731
0.69914	0.54787	-0.080614	-0.284049
0.69914	0.593526	-0.177096	-0.330621
0.69914	0.639182	-0.213294	-0.396966
0.69914	0.684838	-0.314819	-0.424332
0.69914	0.730494	-0.390412	-0.32212
0.69914	0.776149	-0.344581	-0.228802
0.69914	0.821805	-0.213108	0.058097
0.69914	0.867461	-0.25355	0.120823
0.69914	0.913117	-0.252934	0.119387
0.69914	0.958773	-0.144926	0.063268
0.653295	-0.943024	-0.031881	-0.02028
0.653295	-0.897023	-0.107102	-0.046412
0.653295	-0.851022	-0.292487	-0.139208
0.653295	-0.805021	-0.250552	0.016747
0.653295	-0.75902	-0.213813	0.009741
0.653295	-0.713018	-0.215251	0.036701
0.653295	-0.667017	-0.157773	0.037057
0.653295	-0.621016	0.071952	0.052689
0.653295	-0.575015	0.195301	0.094328
0.653295	-0.529014	0.279853	0.130296
0.653295	-0.483012	0.366568	0.114838
0.653295	-0.437011	0.344891	0.072995
0.653295	-0.39101	0.32258	0.063606
0.653295	-0.345009	0.252493	0.069465
0.653295	-0.299008	0.31995	0.169006
0.653295	-0.253007	0.2996	0.109554
0.653295	-0.207005	0.440553	0.060062
0.653295	-0.161004	0.479268	0.033346
0.653295	-0.115003	0.445491	0.012345
0.653295	-0.0690018	0.311056	-0.013043
0.653295	-0.0230006	0.199541	-0.129039
0.653295	0.0230006	0.328331	-0.189132
0.653295	0.0690018	0.446291	-0.094918
0.653295	0.115003	0.423325	-0.014328
0.653295	0.161004	0.347952	-0.140826
0.653295	0.207005	0.443714	-0.162321
0.653295	0.253007	0.62909	-0.160971
0.653295	0.299008	0.567188	-0.13711
0.653295	0.345009	0.556461	-0.273307
0.653295	0.39101	0.469427	-0.348058
0.653295	0.437011	0.225313	-0.210235
0.653295	0.483012	0.048053	-0.184539
0.653295	0.529014	-0.001634	-0.211004
0.653295	0.575015	-0.109126	-0.211529
0.653295	0.621016	-0.143192	-0.226126
0.653295	0.667017	-0.235934	-0.193057
0.653295	0.713018	-0.284412	-0.173595
0.653295	0.75902	-0.239045	0.075591
0.653295	0.805021	-0.25995	0.141763
0.653295	0.851022	-0.350487	0.200446
0.653295	0.897023	-0.144684	0.073517
0.653295	0.943024	-0.089166	0.037269
0.60745	-0.924738	-0.027557	-0.022675
0.60745	-0.878501	-0.164237	-0.097254
0.60745	-0.832264	-0.407902	-0.255877
0.60745	-0.786027	-0.343729	-0.210023
0.60745	-0.739791	-0.315595	-0.066791
0.60745	-0.693554	-0.236646	-0.001163
0.60745	-0.647317	-0.174942	-0.012652
0.60745	-0.60108	0.011541	-0.041788
0.60745	-0.554843	0.15743	0.004813
0.60745	-0.508606	0.270194	0.039383
0.60745	-0.462369	0.356865	-0.06277
0.60745	-0.416132	0.473617	-0.186549
0.60745	-0.369895	0.587457	-0.088374
0.60745	-0.323658	0.321689	0.015585
0.60745	-0.277421	0.330112	0.11848
0.60745	-0.231185	0.363957	0.135165
0.60745	-0.184948	0.451875	0.111376
0.60745	-0.138711	0.480608	0.068179
0.60745	-0.0924738	0.461386	0.009903
0.60745	-0.0462369	0.297009	-0.014418
0.60745	0	0.18225	-0.10162
0.60745	0.0462369	0.304325	-0.021657
0.60745	0.0924738	0.447308	-0.01078
0.60745	0.138711	0.564366	-0.074196
0.60745	0.184948	0.485855	0.025445
0.60745	0.231185	0.629597	-0.046827
0.60745	0.277421	0.535923	-0.095892
0.60745	0.323658	0.53063	-0.058209
0.60745	0.369895	0.560081	-0.162192
0.60745	0.416132	0.493845	-0.176064
0.60745	0.462369	0.297806	-0.164957
0.60745	0.508606	0.104637	-0.101511
0.60745	0.554843	-0.019039	-0.179475
0.60745	0.60108	-0.082594	-0.055815
0.60745	0.647317	-0.09144	-0.104815
0.60745	0.693554	-0.112521	-0.067207
0.60745	0.739791	-0.194814	0.075482
0.60745	0.786027	-0.233891	0.150659
0.60745	0.832264	-0.313272	0.203556
0.60745	0.878501	-0.224669	0.140587
0.60745	0.924738	-0.16628	0.097125
0.561605	-0.903761	-0.257048	-0.16881
0.561605	-0.856194	-0.425042	-0.284835
0.561605	-0.808628	-0.527439	-0.394447
0.561605	-0.761062	-0.43178	-0.287997
0.561605	-0.713495	-0.407746	-0.167975
0.561605	-0.665929	-0.250814	-0.110804
0.561605	-0.618362	-0.144031	-0.031348
0.561605	-0.570796	0.033129	0.018753
0.561605	-0.52323	0.161804	-0.044756
0.561605	-0.475663	0.351684	-0.113011
0.561605	-0.428097	0.398536	-0.145628
0.561605	-0.380531	0.499155	-0.107611
0.561605	-0.332964	0.373587	0.034702
0.561605	-0.285398	0.378862	0.127507
0.561605	-0.237832	0.37597	0.137975
0.561605	-0.190265	0.456653	0.115659
0.561605	-0.142699	0.495099	0.066738
0.561605	-0.0951327	0.41497	0.011907
0.561605	-0.0475663	0.370884	-0.039468
0.561605	0	0.182259	-0.007568
0.561605	0.0475663	0.328906	-0.109955
0.561605	0.0951327	0.481019	-0.143909
0.561605	0.142699	0.503268	-0.059657
0.561605	0.190265	0.498823	-0.14249
0.561605	0.237832	0.445169	-0.062768
0.561605	0.285398	0.502969	-0.090924
0.561605	0.332964	0.432831	-0.097151
0.561605	0.380531	0.506213	-0.149656
0.561605	0.428097	0.429604	-0.087952
0.561605	0.475663	0.219717	-0.084368
0.561605	0.52323	0.085852	-0.004951
0.561605	0.570796	0.036251	0.056084
0.561605	0.618362	0.010291	0.115202
0.561605	0.665929	-0.040361	0.186624
0.561605	0.713495	-0.107747	0.147582
0.561605	0.761062	-0.220682	0.214424
0.561605	0.808628	-0.260414	0.197853
0.561605	0.856194	-0.36018	0.2565
0.561605	0.903761	-0.206788	0.14153
0.515759	-0.879899	-0.206071	-0.153504
0.515759	-0.832337	-0.472915	-0.346315
0.515759	-0.784775	-0.681037	-0.526351
0.515759	-0.737213	-0.517036	-0.421507
0.515759	-0.68965	-0.451534	-0.307943
0.515759	-0.642088	-0.281825	-0.166153
0.515759	-0.594526	-0.168701	-0.088404
0.515759	-0.546964	0.137166	-0.076852
0.515759	-0.499402	0.180362	-0.114756
0.515759	-0.45184	0.256543	-0.099035
0.515759	-0.404278	0.246947	-0.090115
0.515759	-0.356716	0.320189	-0.07484
0.515759	-0.309154	0.366748	0.096216
0.515759	-0.261592	0.435633	0.150449
0.515759	-0.214029	0.432176	0.083269
0.515759	-0.166467	0.434605	0.217578
0.515759	-0.118905	0.53251	0.1083
0.515759	-0.0713431	0.413607	0.070169
0.515759	-0.023781	0.350024	0.080083
0.515759	0.023781	0.146135	0.000341
0.515759	0.0713431	0.346541	-0.134462
0.515759	0.118905	0.554516	-0.218824
0.515759	0.166467	0.618547	-0.172651
0.515759	0.214029	0.628577	-0.225566
0.515759	0.261592	0.462964	-0.137122
0.515759	0.309154	0.47238	-0.082262
0.515759	0.356716	0.438801	-0.038662
0.515759	0.404278	0.414474	-0.055882
0.515759	0.45184	0.401614	-0.001726
0.515759	0.499402	0.234901	0.130092
0.515759	0.546964	0.121458	0.260031
0.515759	0.594526	-0.062725	0.34392
0.515759	0.642088	-0.01868	0.40476
0.515759	0.68965	-0.106703	0.493493
0.515759	0.737213	-0.24261	0.259586
0.515759	0.784775	-0.256403	0.225686
0.515759	0.832337	-0.29948	0.242483
0.515759	0.879899	-0.178957	0.139194
0.469914	-0.852911	-0.241821	-0.190031
0.469914	-0.804173	-0.713568	-0.585361
0.469914	-0.755435	-0.683737	-0.585264
0.469914	-0.706698	-0.57343	-0.50849
0.469914	-0.65796	-0.549828	-0.421054
0.469914	-0.609222	-0.283827	-0.351476
0.469914	-0.560484	-0.041825	-0.168649
0.469914	-0.511747	0.014166	-0.155616
0.469914	-0.463009	0.148562	-0.155616
0.469914	-0.414271	0.122222	-0.151851
0.469914	-0.365533	0.198013	-0.111525
0.469914	-0.316795	0.191987	-0.079542
0.469914	-0.268058	0.326318	0.058692
0.469914	-0.21932	0.416403	0.006067
0.469914	-0.170582	0.334298	0.171446
0.469914	-0.121844	0.499666	0.076221
0.469914	-0.0731067	0.421822	0.046052
0.469914	-0.0243689	0.499308	0.047832
0.469914	0.0243689	0.283395	0.026731
0.469914	0.0731067	0.433157	-0.078123
0.469914	0.121844	0.603393	-0.185848
0.469914	0.170582	0.677383	-0.258836
0.469914	0.21932	0.593928	-0.209046
0.469914	0.268058	0.366849	-0.077526
0.469914	0.316795	0.424454	-0.092115
0.469914	0.365533	0.47583	-0.04193
0.469914	0.414271	0.446957	0.003834
0.469914	0.463009	0.357763	0.076757
0.469914	0.511747	0.19398	0.32315
0.469914	0.560484	-0.00501	0.438346
0.469914	0.609222	-0.252151	0.552061
0.469914	0.65796	-0.130089	0.448229
0.469914	0.706698	-0.201102	0.236771
0.469914	0.755435	-0.2802	0.32075
0.469914	0.804173	-0.228274	0.243177
0.469914	0.852911	-0.159415	0.164138
0.424069	-0.822489	-0.460597	-0.405307
0.424069	-0.772641	-0.657778	-0.591774
0.424069	-0.722794	-0.61543	-0.574799
0.424069	-0.672946	-0.642634	-0.628349
0.424069	-0.623098	-0.395614	-0.450348
0.424069	-0.57325	0.112927	-0.056712
0.424069	-0.523402	0.206844	-0.087635
0.424069	-0.473554	0.129786	-0.138123
0.424069	-0.423707	0.063728	-0.125111
0.424069	-0.373859	0.19633	-0.0802
0.424069	-0.324011	0.154922	-0.004396
0.424069	-0.274163	0.372089	0.077274
0.424069	-0.224315	0.426593	-0.094997
0.424069	-0.174467	0.453758	0.009726
0.424069	-0.12462	0.493006	-0.069614
0.424069	-0.0747718	0.395633	-0.064517
0.424069	-0.0249239	0.447095	0.099954
0.424069	0.0249239	0.328138	-0.061318
0.424069	0.0747718	0.577776	-0.063399
0.424069	0.12462	0.639278	-0.082071
0.424069	0.174467	0.676151	-0.148838
0.424069	0.224315	0.592362	-0.045763
0.424069	0.274163	0.361177	-0.061249
0.424069	0.324011	0.302339	-0.055852
0.424069	0.373859	0.420969	-0.032717
0.424069	0.423707	0.388108	0.031573
0.424069	0.473554	0.249464	0.127534
0.424069	0.523402	0.106211	0.313085
0.424069	0.57325	-0.119429	0.537016
0.424069	0.623098	-0.344968	0.657982
0.424069	0.672946	-0.25597	0.372526
0.424069	0.722794	-0.174748	0.227248
0.424069	0.772641	-0.19008	0.2392
0.424069	0.822489	-0.108449	0.150701
0.378223	-0.788236	-0.473781	-0.445626
0.378223	-0.737383	-0.59672	-0.591814
0.378223	-0.686529	-0.691224	-0.728038
0.378223	-0.635675	-0.526091	-0.592284
0.378223	-0.584821	-0.114082	-0.119664
0.378223	-0.533967	0.12055	-0.129061
0.378223	-0.483113	0.116824	-0.116538
0.378223	-0.432259	0.077141	-0.199739
0.378223	-0.381405	0.071364	-0.151696
0.378223	-0.330551	0.179604	-0.085523
0.378223	-0.279697	0.462493	-0.115462
0.378223	-0.228843	0.450962	-0.192758
0.378223	-0.177989	0.403607	-0.063612
0.378223	-0.127135	0.361235	-0.020317
0.378223	-0.0762809	0.28751	0.068642
0.378223	-0.025427	0.27947	0.08443
0.378223	0.025427	0.350268	-0.034753
0.378223	0.0762809	0.58708	-0.075911
0.378223	0.127135	0.585125	0.071096
0.378223	0.177989	0.699155	0.029716
0.378223	0.228843	0.467841	0.058554
0.378223	0.279697	0.368291	0.080042
0.378223	0.330551	0.329687	0.085267
0.378223	0.381405	0.375112	0.130998
0.378223	0.432259	0.322025	0.165259
0.378223	0.483113	0.143497	0.257891
0.378223	0.533967	0.034851	0.493411
0.378223	0.584821	-0.232388	0.529738
0.378223	0.635675	-0.231556	0.376185
0.378223	0.686529	-0.124173	0.18176
0.378223	0.737383	-0.033151	0.067897
0.378223	0.788236	-0.02572	0.070238
0.332378	-0.749627	-0.289945	-0.293091
0.332378	-0.697929	-0.506786	-0.56234
0.332378	-0.64623	-0.486989	-0.579251
0.332378	-0.594532	-0.277659	-0.369327
0.332378	-0.542834	-0.131885	-0.275608
0.332378	-0.491135	0.132891	-0.206296
0.332378	-0.439437	0.139986	-0.323517
0.332378	-0.387738	0.194082	-0.335311
0.332378	-0.33604	0.260526	-0.300431
0.332378	-0.284341	0.323286	-0.273024
0.332378	-0.232643	0.319816	-0.171311
0.332378	-0.180945	0.296823	-0.110812
0.332378	-0.129246	0.32205	-0.014453
0.332378	-0.0775477	0.203524	0.040678
0.332378	-0.0258492	0.168373	0.026059
0.332378	0.0258492	0.348562	-0.118287
0.332378	0.0775477	0.527633	-0.062608
0.332378	0.129246	0.661243	-0.064973
0.332378	0.180945	0.510191	0.05085
0.332378	0.232643	0.442333	0.113759
0.332378	0.284341	0.471511	0.091522
0.332378	0.33604	0.366051	0.092218
0.332378	0.387738	0.21384	0.35069
0.332378	0.439437	0.139129	0.212045
0.332378	0.491135	-0.034865	0.514372
0.332378	0.542834	-0.289233	0.566443
0.332378	0.594532	-0.212229	0.309556
0.332378	0.64623	-0.067415	0.111321
0.332378	0.697929	-0.020571	0.03341
0.332378	0.749627	0.001095	0.01879
0.286533	-0.705948	-0.335437	-0.382907
0.286533	-0.653655	-0.319577	-0.401326
0.286533	-0.601363	-0.293202	-0.403618
0.286533	-0.54907	-0.300574	-0.456274
0.286533	-0.496778	-0.266913	-0.468409
0.286533	-0.444486	-0.092246	-0.473698
0.286533	-0.392193	0.084033	-0.484655
0.286533	-0.339901	0.083278	-0.341471
0.286533	-0.287608	0.181702	-0.348487
0.286533	-0.235316	0.157452	-0.21325
0.286533	-0.183023	0.156415	-0.12471
0.286533	-0.130731	0.194103	0.009881
0.286533	-0.0784386	0.219779	0.061167
0.286533	-0.0261462	0.150996	-0.065082
0.286533	0.0261462	0.394106	-0.089886
0.286533	0.0784386	0.453802	0.00368
0.286533	0.130731	0.345947	0.064319
0.286533	0.183023	0.313975	0.229966
0.286533	0.235316	0.250125	0.244807
0.286533	0.287608	0.342004	0.147318
0.286533	0.339901	0.177435	0.332977
0.286533	0.392193	0.069178	0.462163
0.286533	0.444486	-0.101216	0.421941
0.286533	0.496778	-0.1977	0.392334
0.286533	0.54907	-0.125676	0.240907
0.286533	0.601363	-0.056741	0.095883
0.286533	0.653655	-0.002609	0.026042
0.286533	0.705948	0.02201	-0.005668
0.240688	-0.656185	-0.303264	-0.396059
0.240688	-0.601503	-0.403021	-0.570284
0.240688	-0.546821	-0.421906	-0.650912
0.240688	-0.492139	-0.309832	-0.498024
0.240688	-0.437457	-0.256896	-0.445751
0.240688	-0.382775	-0.196314	-0.437893
0.240688	-0.328093	0.012192	-0.42444
0.240688	-0.273411	0.081767	-0.477296
0.240688	-0.218728	0.090249	-0.316598
0.240688	-0.164046	0.181249	-0.274774
0.240688	-0.109364	0.218819	-0.072058
0.240688	-0.0546821	0.145304	0.140694
0.240688	0	0.146765	0.042373
0.240688	0.0546821	0.13785	-0.098384
0.240688	0.109364	0.172021	-0.000259
0.240688	0.164046	0.155002	0.11661
0.240688	0.218728	0.077392	0.204488
0.240688	0.273411	0.180678	0.217142
0.240688	0.328093	0.200852	0.220122
0.240688	0.382775	0.043662	0.327292
0.240688	0.437457	-0.107648	0.283392
0.240688	0.492139	-0.090151	0.186102
0.240688	0.546821	-0.066887	0.138831
0.240688	0.601503	-0.044821	0.086174
0.240688	0.656185	-0.03556	0.0594
0.194842	-0.598826	-0.283482	-0.408518
0.194842	-0.544388	-0.308427	-0.479715
0.194842	-0.489949	-0.359597	-0.609522
0.194842	-0.43551	-0.269812	-0.495526
0.194842	-0.381071	-0.218464	-0.426723
0.194842	-0.326633	-0.193386	-0.412036
0.194842	-0.272194	-0.172197	-0.465779
0.194842	-0.217755	0.004302	-0.302788
0.194842	-0.163316	-0.006853	-0.247025
0.194842	-0.108878	0.231672	-0.014986
0.194842	-0.0544388	0.152583	0.047022
0.194842	0	0.116668	0.160368
0.194842	0.0544388	0.189559	0.07104
0.194842	0.108878	0.187069	0.228373
0.194842	0.163316	0.311093	0.16757
0.194842	0.217755	0.265445	0.050275
0.194842	0.272194	0.118172	0.14748
0.194842	0.326633	-0.03509	0.168688
0.194842	0.381071	-0.099472	0.1895
0.194842	0.43551	-0.099431	0.169539
0.194842	0.489949	-0.089874	0.13605
0.194842	0.544388	-0.024928	0.039337
0.194842	0.598826	-0.009106	0.013503
0.148997	-0.531416	-0.327592	-0.561349
0.148997	-0.47237	-0.236456	-0.436866
0.148997	-0.413324	-0.188905	-0.377434
0.148997	-0.354278	-0.165737	-0.358257
0.148997	-0.295231	-0.154234	-0.386583
0.148997	-0.236185	-0.096463	-0.257215
0.148997	-0.177139	-0.121453	-0.420458
0.148997	-0.118093	0.002809	0.011279
0.148997	-0.0590463	-0.022696	-0.050124
0.148997	0	-0.042565	-0.046892
0.148997	0.0590463	-0.042573	-0.078121
0.148997	0.118093	-0.01388	-0.024874
0.148997	0.177139	-0.051874	0.120254
0.148997	0.236185	-0.007811	-0.064455
0.148997	0.295231	-0.089865	0.165572
0.148997	0.354278	-0.092366	0.150551
0.148997	0.413324	-0.090625	0.138674
0.148997	0.47237	-0.066852	0.091191
0.148997	0.531416	-0.022612	0.0198
0.103152	-0.449455	-0.096242	-0.173013
0.103152	-0.389528	-0.184838	-0.4024
0.103152	-0.3296	-0.114981	-0.280488
0.103152	-0.269673	-0.097796	-0.250835
0.103152	-0.209746	-0.106066	-0.364099
0.103152	-0.149818	-0.032823	-0.053749
0.103152	-0.089891	-0.042422	-0.121602
0.103152	-0.0299637	-0.039034	-0.003062
0.103152	0.0299637	-0.042044	-0.030315
0.103152	0.089891	-0.021284	-0.243968
0.103152	0.149818	-0.044495	-0.032474
0.103152	0.209746	-0.013542	-0.130795
0.103152	0.269673	-0.045897	0.021464
0.103152	0.3296	-0.052437	0.052789
0.103152	0.389528	-0.030421	0.008024
0.103152	0.449455	-0.014893	-0.012228
0.0573066	-0.342656	-0.01966	-0.013994
0.0573066	-0.280355	-0.099209	-0.264336
0.0573066	-0.218054	-0.060097	-0.147939
0.0573066	-0.155753	-0.019749	0.049923
0.0573066	-0.0934515	-0.044764	-0.095393
0.0573066	-0.0311505	-0.037818	0.044575
0.0573066	0.0311505	-0.040447	-0.093285
0.0573066	0.0934515	-0.009212	-0.36876
0.0573066	0.155753	0.032906	-0.476525
0.0573066	0.218054	-0.026773	-0.099782
0.0573066	0.280355	-0.045913	0.008856
0.0573066	0.342656	-0.029482	-0.000914
0.0114613	-0.169152	-0.039569	-0.014305
0.0114613	0	-0.040265	-0.125368
0.0114613	0.169152	-0.033613	-0.177939

## Sheet: Mm4
D(Sc(x))	Sc(y)	vz	vr
1.97844	-0.242363	0.005286	-0.02887
1.97844	-0.145418	0.007644	-0.049724
1.97844	-0.0484726	0.005015	-0.024423
1.97844	0.0484726	0.005308	0.002383
1.97844	0.145418	0.006443	0.009803
1.97844	0.242363	0.011085	0.062533
1.93531	-0.375554	0.001022	-0.010056
1.93531	-0.317776	0.003468	-0.019204
1.93531	-0.259999	0.010936	-0.055652
1.93531	-0.202221	0.00471	-0.006927
1.93531	-0.144444	0.0097	-0.045411
1.93531	-0.0866663	0.007701	-0.034485
1.93531	-0.0288888	0.007518	0.025917
1.93531	0.0288888	0.008657	-0.003602
1.93531	0.0866663	0.013327	0.024557
1.93531	0.144444	0.008594	-0.013547
1.93531	0.202221	0.016889	0.012795
1.93531	0.259999	0.027086	0.067152
1.93531	0.317776	0.01702	-0.000416
1.93531	0.375554	0.011449	-0.019975
1.89218	-0.468639	-0.005284	-0.017335
1.89218	-0.419308	0.020301	-0.077519
1.89218	-0.369978	-0.002184	-0.004397
1.89218	-0.320647	0.025929	-0.078048
1.89218	-0.271317	0.0141	-0.0517
1.89218	-0.221987	0.003598	-0.007913
1.89218	-0.172656	0.017525	-0.059071
1.89218	-0.123326	0.032428	-0.098114
1.89218	-0.0739956	0.029259	-0.019565
1.89218	-0.0246652	-0.080306	-0.007588
1.89218	0.0246652	-0.008345	-0.00652
1.89218	0.0739956	-0.006626	-0.006388
1.89218	0.123326	-0.007587	-0.016778
1.89218	0.172656	0.037939	0.075625
1.89218	0.221987	0.022646	0.008515
1.89218	0.271317	0.023223	-0.010963
1.89218	0.320647	0.017818	-0.019619
1.89218	0.369978	0.014397	-0.020359
1.89218	0.419308	0.011602	-0.019311
1.89218	0.468639	0.008131	-0.021536
1.84906	-0.542663	0.014422	-0.055783
1.84906	-0.490981	-0.021143	0.016865
1.84906	-0.439299	0.001927	-0.025551
1.84906	-0.387617	-0.019066	0.03551
1.84906	-0.335934	0.021355	-0.011714
1.84906	-0.284252	0.04311	-0.039022
1.84906	-0.23257	0.012226	-0.013729
1.84906	-0.180888	0.043	-0.038604
1.84906	-0.129206	0.052656	-0.055014
1.84906	-0.0775233	0.041324	-0.038577
1.84906	-0.0258411	0.037119	-0.01073
1.84906	0.0258411	0.076619	-0.027044
1.84906	0.0775233	0.070219	0.028381
1.84906	0.129206	-0.016311	0.03227
1.84906	0.180888	-0.024117	0.006744
1.84906	0.23257	-0.011743	0.013152
1.84906	0.284252	-0.01183	-0.046764
1.84906	0.335934	0.020922	0.011004
1.84906	0.387617	0.01305	-0.013311
1.84906	0.439299	0.008941	-0.018782
1.84906	0.490981	-0.001498	-0.041221
1.84906	0.542663	0.014753	-0.01581
1.80593	-0.604669	-0.008235	-0.018351
1.80593	-0.556296	0.025513	-0.060019
1.80593	-0.507922	0.012928	-0.045262
1.80593	-0.459549	-0.004218	-0.026391
1.80593	-0.411175	-0.025753	-0.029015
1.80593	-0.362802	0.026679	-0.013673
1.80593	-0.314428	0.000664	-0.049626
1.80593	-0.266055	0.032053	-0.068934
1.80593	-0.217681	-0.030508	-0.06069
1.80593	-0.169307	0.057062	-0.090491
1.80593	-0.120934	0.073057	-0.098151
1.80593	-0.0725603	0.043522	-0.063759
1.80593	-0.0241868	0.052739	-0.042393
1.80593	0.0241868	0.126451	-0.011179
1.80593	0.0725603	0.076926	-0.010206
1.80593	0.120934	0.067796	-0.054385
1.80593	0.169307	0.027049	-0.084613
1.80593	0.217681	0.070133	-0.109762
1.80593	0.266055	0.028427	-0.087015
1.80593	0.314428	-0.007578	-0.031866
1.80593	0.362802	0.006417	-0.04208
1.80593	0.411175	0.02271	-0.037757
1.80593	0.459549	-0.006153	-0.050609
1.80593	0.507922	0.008319	-0.032226
1.80593	0.556296	0.018838	-0.014753
1.80593	0.604669	0.007566	-0.029454
1.7628	-0.658063	-0.0339	0.008901
1.7628	-0.611058	-0.027018	0.002398
1.7628	-0.564054	0.010211	-0.045356
1.7628	-0.517049	0.025008	-0.062869
1.7628	-0.470045	-0.004278	-0.037856
1.7628	-0.42304	0.020552	-0.089289
1.7628	-0.376036	0.023425	-0.066048
1.7628	-0.329031	0.036924	-0.024435
1.7628	-0.282027	0.045357	-0.034382
1.7628	-0.235022	0.016084	-0.049979
1.7628	-0.188018	-0.004842	-0.097646
1.7628	-0.141013	0.083196	-0.118482
1.7628	-0.094009	0.100601	-0.125586
1.7628	-0.0470045	0.080013	-0.094643
1.7628	0	0.069126	-0.004026
1.7628	0.0470045	0.100358	-0.012226
1.7628	0.094009	0.100116	0.018395
1.7628	0.141013	-0.002695	-0.006534
1.7628	0.188018	0.043937	-0.073126
1.7628	0.235022	0.030851	-0.131249
1.7628	0.282027	0.084487	-0.130886
1.7628	0.329031	0.055262	-0.117281
1.7628	0.376036	0.083481	-0.03202
1.7628	0.42304	0.059698	-0.051344
1.7628	0.470045	0.018068	-0.030512
1.7628	0.517049	0.013604	-0.018057
1.7628	0.564054	0.018013	-0.020236
1.7628	0.611058	0.026502	-0.008946
1.7628	0.658063	0.021093	-0.018653
1.71968	-0.704804	-0.030198	0.005268
1.71968	-0.657817	-0.048927	0.028545
1.71968	-0.61083	-0.028966	0.00358
1.71968	-0.563843	-0.008328	-0.038377
1.71968	-0.516856	-0.019621	-0.040887
1.71968	-0.469869	-0.065587	-0.076957
1.71968	-0.422882	-0.022106	-0.129157
1.71968	-0.375896	0.033133	-0.066709
1.71968	-0.328909	0.073323	-0.058489
1.71968	-0.281922	0.037333	-0.023926
1.71968	-0.234935	0.068011	-0.035904
1.71968	-0.187948	0.064416	-0.053741
1.71968	-0.140961	0.071811	-0.090408
1.71968	-0.0939739	0.111003	-0.098762
1.71968	-0.0469869	0.103739	-0.067606
1.71968	0	0.11732	0.020049
1.71968	0.0469869	0.13634	-0.026394
1.71968	0.0939739	0.121692	0.036416
1.71968	0.140961	0.078827	-0.017692
1.71968	0.187948	0.012089	-0.075142
1.71968	0.234935	0.034184	-0.112292
1.71968	0.281922	0.06387	-0.173191
1.71968	0.328909	0.023103	-0.158588
1.71968	0.375896	0.068687	-0.010314
1.71968	0.422882	0.029121	0.008501
1.71968	0.469869	-0.023618	0.000375
1.71968	0.516856	-0.0073	0.024939
1.71968	0.563843	0.04051	-0.010209
1.71968	0.61083	0.027596	-0.01259
1.71968	0.657817	0.021771	-0.0208
1.71968	0.704804	-0.017085	-0.053809
1.67655	-0.746144	0.017631	-0.04266
1.67655	-0.69951	-0.050772	0.030071
1.67655	-0.652876	-0.046909	0.029562
1.67655	-0.606242	-0.010404	-0.013157
1.67655	-0.559608	0.007239	-0.019418
1.67655	-0.512974	-0.044073	-0.07933
1.67655	-0.46634	-0.015204	-0.096012
1.67655	-0.419706	-0.025588	-0.09925
1.67655	-0.373072	0.06866	-0.036258
1.67655	-0.326438	0.072403	-0.075115
1.67655	-0.279804	0.059115	-0.086425
1.67655	-0.23317	0.122051	-0.104495
1.67655	-0.186536	0.126924	-0.089086
1.67655	-0.139902	0.095697	-0.040202
1.67655	-0.093268	0.134376	-0.096304
1.67655	-0.046634	0.13118	-0.117368
1.67655	0	0.161083	-0.024619
1.67655	0.046634	0.192275	-0.029333
1.67655	0.093268	0.141972	-0.004117
1.67655	0.139902	0.109641	-0.092573
1.67655	0.186536	0.04005	-0.110701
1.67655	0.23317	0.002253	-0.109394
1.67655	0.279804	0.070069	-0.162351
1.67655	0.326438	0.017828	-0.12758
1.67655	0.373072	0.026675	-0.110257
1.67655	0.419706	0.068548	-0.015383
1.67655	0.46634	-0.005497	0.022024
1.67655	0.512974	0.002233	0.024944
1.67655	0.559608	0.030659	0.012767
1.67655	0.606242	0.063257	-0.002645
1.67655	0.652876	0.071637	0.023512
1.67655	0.69951	-0.007138	-0.04424
1.67655	0.746144	-0.026685	-0.059451
1.63342	-0.782939	-0.002428	-0.02464
1.63342	-0.736884	-0.036263	0.009097
1.63342	-0.690828	-0.042399	0.021319
1.63342	-0.644773	0.019555	-0.04246
1.63342	-0.598718	0.002983	-0.040223
1.63342	-0.552663	0.044609	-0.062575
1.63342	-0.506607	0.077504	-0.04152
1.63342	-0.460552	0.089618	-0.057095
1.63342	-0.414497	0.07695	-0.052195
1.63342	-0.368442	0.088072	-0.055634
1.63342	-0.322387	0.112129	-0.101018
1.63342	-0.276331	0.038897	-0.112927
1.63342	-0.230276	0.088271	-0.101526
1.63342	-0.184221	0.100283	-0.105754
1.63342	-0.138166	0.101438	-0.082918
1.63342	-0.0921105	0.103396	-0.103631
1.63342	-0.0460552	0.083962	-0.123797
1.63342	0	0.128987	-0.021688
1.63342	0.0460552	0.131162	-0.060718
1.63342	0.0921105	0.102533	-0.016403
1.63342	0.138166	0.05962	-0.099443
1.63342	0.184221	0.068152	-0.117724
1.63342	0.230276	0.016558	-0.104718
1.63342	0.276331	-0.008163	-0.080393
1.63342	0.322387	0.010757	-0.072218
1.63342	0.368442	0.037602	-0.068724
1.63342	0.414497	0.058509	-0.081063
1.63342	0.460552	0.067189	-0.059893
1.63342	0.506607	0.005312	-0.038836
1.63342	0.552663	0.031176	-0.037872
1.63342	0.598718	0.070477	-0.063392
1.63342	0.644773	0.085383	0.003539
1.63342	0.690828	0.002444	-0.035787
1.63342	0.736884	-0.009162	-0.041323
1.63342	0.782939	0.024347	-0.012725
1.5903	-0.815804	-0.010126	-0.017211
1.5903	-0.767815	-0.068411	0.037832
1.5903	-0.719827	-0.076567	0.056462
1.5903	-0.671838	-0.041447	0.028083
1.5903	-0.62385	0.009661	-0.026697
1.5903	-0.575861	0.020991	-0.026326
1.5903	-0.527873	0.074657	-0.025588
1.5903	-0.479885	0.086027	-0.071298
1.5903	-0.431896	0.12231	0.007925
1.5903	-0.383908	0.116897	-0.007644
1.5903	-0.335919	0.116093	-0.127465
1.5903	-0.287931	0.058312	-0.165086
1.5903	-0.239942	0.083112	-0.107326
1.5903	-0.191954	0.072641	-0.103246
1.5903	-0.143965	0.072059	-0.094292
1.5903	-0.0959769	0.054025	-0.103092
1.5903	-0.0479885	0.092619	-0.105786
1.5903	0	0.082739	-0.055664
1.5903	0.0479885	0.082784	-0.115396
1.5903	0.0959769	0.053109	-0.03934
1.5903	0.143965	0.065567	-0.089794
1.5903	0.191954	0.087291	-0.039839
1.5903	0.239942	0.056525	-0.072757
1.5903	0.287931	0.080533	-0.065362
1.5903	0.335919	0.105298	-0.102652
1.5903	0.383908	0.087935	-0.133046
1.5903	0.431896	0.042162	-0.126336
1.5903	0.479885	0.018333	-0.084555
1.5903	0.527873	-0.00506	-0.065988
1.5903	0.575861	0.015174	-0.053427
1.5903	0.62385	0.04068	-0.059117
1.5903	0.671838	0.033898	0.001884
1.5903	0.719827	-0.063891	-0.084372
1.5903	0.767815	-0.018605	-0.051065
1.5903	0.815804	0.003292	-0.032658
1.54717	-0.845197	0.071528	-0.081278
1.54717	-0.798242	-0.047681	0.010307
1.54717	-0.751286	-0.004961	-0.009699
1.54717	-0.704331	-0.03436	-0.005897
1.54717	-0.657376	-0.002975	-0.041787
1.54717	-0.61042	0.032985	-0.050618
1.54717	-0.563465	0.011482	-0.006967
1.54717	-0.516509	0.070498	-0.033044
1.54717	-0.469554	0.136677	-0.034141
1.54717	-0.422599	0.086619	0.013866
1.54717	-0.375643	0.080109	-0.008937
1.54717	-0.328688	0.067031	-0.088553
1.54717	-0.281732	0.017101	-0.124927
1.54717	-0.234777	0.023035	-0.128082
1.54717	-0.187822	0.052354	-0.079585
1.54717	-0.140866	0.109613	-0.058398
1.54717	-0.0939108	0.136323	-0.087336
1.54717	-0.0469554	0.124076	-0.106734
1.54717	0	0.077238	-0.126928
1.54717	0.0469554	0.059784	-0.136177
1.54717	0.0939108	0.057357	-0.075595
1.54717	0.140866	0.084757	-0.124217
1.54717	0.187822	0.065267	-0.117816
1.54717	0.234777	0.0409	-0.142281
1.54717	0.281732	0.031424	-0.086128
1.54717	0.328688	0.099827	-0.111827
1.54717	0.375643	0.118681	-0.140086
1.54717	0.422599	0.020953	-0.083194
1.54717	0.469554	0.026	-0.087006
1.54717	0.516509	0.001245	-0.092419
1.54717	0.563465	0.004366	-0.110208
1.54717	0.61042	0.038845	-0.074989
1.54717	0.657376	0.029906	-0.043736
1.54717	0.704331	0.003633	-0.002809
1.54717	0.751286	-0.016193	-0.041138
1.54717	0.798242	-0.005342	-0.038436
1.54717	0.845197	-0.021314	-0.048094
1.50404	-0.871471	0.0241	-0.044408
1.50404	-0.825604	-0.044614	-0.002714
1.50404	-0.779737	-0.11723	0.05537
1.50404	-0.73387	-0.016079	-0.013628
1.50404	-0.688003	-0.015543	0.033609
1.50404	-0.642136	0.03203	0.008293
1.50404	-0.596269	-0.003545	0.023145
1.50404	-0.550403	0.038643	-0.030623
1.50404	-0.504536	0.048062	-0.035483
1.50404	-0.458669	0.092321	-0.075139
1.50404	-0.412802	0.091963	-0.0176
1.50404	-0.366935	0.113654	-0.016405
1.50404	-0.321068	0.146683	-0.062574
1.50404	-0.275201	0.06441	-0.060088
1.50404	-0.229334	0.022977	-0.086201
1.50404	-0.183468	0.01219	-0.049966
1.50404	-0.137601	0.022403	-0.020087
1.50404	-0.0917338	0.00138	0.000127
1.50404	-0.0458669	0.031656	-0.022646
1.50404	0	0.072332	-0.013443
1.50404	0.0458669	0.080128	-0.023109
1.50404	0.0917338	0.079504	-0.075792
1.50404	0.137601	0.114109	-0.121391
1.50404	0.183468	0.106351	-0.061639
1.50404	0.229334	0.066303	-0.069795
1.50404	0.275201	0.062104	-0.136951
1.50404	0.321068	0.064146	-0.128876
1.50404	0.366935	0.049814	-0.118315
1.50404	0.412802	0.047116	-0.126269
1.50404	0.458669	0.026656	-0.106933
1.50404	0.504536	0.017352	-0.058595
1.50404	0.550403	0.066038	-0.101327
1.50404	0.596269	0.033604	-0.06939
1.50404	0.642136	-0.008684	-0.047389
1.50404	0.688003	-0.026246	-0.030193
1.50404	0.73387	-0.004363	-0.032171
1.50404	0.779737	-0.060379	-0.079804
1.50404	0.825604	-0.005261	-0.039766
1.50404	0.871471	-0.035258	-0.051116
1.46092	-0.894899	0.010666	-0.031224
1.46092	-0.849007	0.006226	-0.032654
1.46092	-0.803114	-0.069322	0.022435
1.46092	-0.757222	0.00016	-0.031179
1.46092	-0.71133	0.001996	0.043401
1.46092	-0.665438	0.019521	0.037151
1.46092	-0.619545	0.060459	-0.041419
1.46092	-0.573653	0.014954	0.027991
1.46092	-0.527761	0.026438	0.002902
1.46092	-0.481869	0.049549	0.015249
1.46092	-0.435976	0.051857	0.049203
1.46092	-0.390084	0.052648	0.08345
1.46092	-0.344192	0.027234	0.035507
1.46092	-0.2983	0.0769	-0.068363
1.46092	-0.252407	0.047759	-0.104745
1.46092	-0.206515	0.11914	-0.087468
1.46092	-0.160623	0.028324	-0.058819
1.46092	-0.114731	0.000955	0.007407
1.46092	-0.0688384	0.020692	-0.015747
1.46092	-0.0229461	0.034484	-0.037214
1.46092	0.0229461	0.06846	-0.097613
1.46092	0.0688384	0.056035	-0.143547
1.46092	0.114731	-0.001218	-0.022038
1.46092	0.160623	0.049534	-0.109237
1.46092	0.206515	0.096735	-0.104722
1.46092	0.252407	0.046966	-0.091136
1.46092	0.2983	0.050896	-0.126096
1.46092	0.344192	0.090828	-0.142647
1.46092	0.390084	0.113523	-0.12025
1.46092	0.435976	0.101824	-0.077757
1.46092	0.481869	0.032602	-0.069343
1.46092	0.527761	0.035977	-0.061833
1.46092	0.573653	0.053676	-0.05688
1.46092	0.619545	0.010662	-0.062309
1.46092	0.665438	0.024102	-0.057009
1.46092	0.71133	-0.002382	-0.014646
1.46092	0.757222	-0.009085	-0.057893
1.46092	0.803114	0.043617	-0.014301
1.46092	0.849007	-0.005665	-0.035055
1.46092	0.894899	-0.047422	-0.052167
1.41779	-0.915701	0.027656	-0.0377
1.41779	-0.869915	-0.020098	-0.009757
1.41779	-0.82413	-0.015771	-0.007737
1.41779	-0.778345	-0.082662	0.053505
1.41779	-0.73256	0.005289	0.032115
1.41779	-0.686775	0.007239	0.078136
1.41779	-0.64099	0.046728	0.017784
1.41779	-0.595205	0.040231	-0.043801
1.41779	-0.54942	0.017943	-0.06408
1.41779	-0.503635	0.033849	-0.05258
1.41779	-0.45785	0.060546	0.047046
1.41779	-0.412065	0.044498	-0.047215
1.41779	-0.36628	0.091381	0.026719
1.41779	-0.320495	0.159174	0.016481
1.41779	-0.27471	0.17043	-0.015443
1.41779	-0.228925	0.156873	-0.060939
1.41779	-0.18314	0.136445	0.033682
1.41779	-0.137355	0.011802	-0.025224
1.41779	-0.0915701	0.001733	0.006306
1.41779	-0.045785	0.019144	0.015077
1.41779	0	0.076905	0.007873
1.41779	0.045785	0.096511	-0.119717
1.41779	0.0915701	0.125191	-0.137329
1.41779	0.137355	0.103513	-0.113758
1.41779	0.18314	0.085687	-0.098943
1.41779	0.228925	0.056479	-0.053941
1.41779	0.27471	0.050923	-0.097581
1.41779	0.320495	0.03164	-0.118153
1.41779	0.36628	0.073423	-0.123923
1.41779	0.412065	0.056446	-0.086744
1.41779	0.45785	0.096592	-0.082039
1.41779	0.503635	0.045954	-0.057868
1.41779	0.54942	0.074263	-0.084856
1.41779	0.595205	0.002845	-0.049294
1.41779	0.64099	0.052931	-0.059227
1.41779	0.686775	0.046852	-0.055387
1.41779	0.73256	-0.031252	-0.067052
1.41779	0.778345	-0.008847	-0.028489
1.41779	0.82413	0.028484	-0.023985
1.41779	0.869915	-0.069054	-0.061583
1.41779	0.915701	-0.047848	-0.049366
1.37466	-0.934051	-0.057085	-0.000107
1.37466	-0.887348	-0.077688	0.014002
1.37466	-0.840646	-0.066096	0.01877
1.37466	-0.793943	-0.066557	0.046635
1.37466	-0.747241	-0.032296	0.046805
1.37466	-0.700538	-0.020519	0.073771
1.37466	-0.653836	0.019658	0.009981
1.37466	-0.607133	0.016976	0.031494
1.37466	-0.56043	-0.001002	-0.023631
1.37466	-0.513728	0.03102	-0.003024
1.37466	-0.467025	-0.029845	0.067539
1.37466	-0.420323	0.056856	0.032205
1.37466	-0.37362	0.12523	0.032622
1.37466	-0.326918	0.14621	-0.034302
1.37466	-0.280215	0.156365	0.014891
1.37466	-0.233513	0.139457	-0.045282
1.37466	-0.18681	0.112389	-0.044334
1.37466	-0.140108	0.005564	0.033866
1.37466	-0.0934051	0.096014	0.042178
1.37466	-0.0467025	0.173988	-0.057932
1.37466	0	0.127406	-0.070852
1.37466	0.0467025	0.184962	-0.116842
1.37466	0.0934051	0.12054	-0.226368
1.37466	0.140108	0.119209	-0.187946
1.37466	0.18681	0.130326	-0.207581
1.37466	0.233513	0.079996	-0.070549
1.37466	0.280215	0.029238	0.002163
1.37466	0.326918	0.002085	-0.096045
1.37466	0.37362	0.051686	-0.042992
1.37466	0.420323	0.044329	-0.078148
1.37466	0.467025	0.100144	-0.080757
1.37466	0.513728	0.007623	-0.067478
1.37466	0.56043	0.033831	-0.099447
1.37466	0.607133	0.008146	-0.05953
1.37466	0.653836	0.064872	-0.065712
1.37466	0.700538	0.064795	-0.082813
1.37466	0.747241	-0.008693	-0.067961
1.37466	0.793943	-0.02473	-0.022176
1.37466	0.840646	0.000835	-0.036776
1.37466	0.887348	-0.056491	-0.049841
1.37466	0.934051	-0.053411	-0.045314
1.33154	-0.950092	-0.066724	-0.000576
1.33154	-0.903746	-0.041984	-0.00636
1.33154	-0.8574	-0.093394	0.052504
1.33154	-0.811054	-0.052078	0.062558
1.33154	-0.764708	-0.070477	-0.000373
1.33154	-0.718362	-0.041621	0.047416
1.33154	-0.672016	0.042378	0.023907
1.33154	-0.62567	0.008891	0.081724
1.33154	-0.579324	0.025998	0.089989
1.33154	-0.532978	0.051427	0.033512
1.33154	-0.486632	0.072765	0.087863
1.33154	-0.440286	0.071132	0.015798
1.33154	-0.39394	0.090314	0.031783
1.33154	-0.347595	0.082403	-0.031726
1.33154	-0.301249	0.133459	0.019562
1.33154	-0.254903	0.006849	-0.032386
1.33154	-0.208557	0.046741	-0.067166
1.33154	-0.162211	0.077136	-0.035511
1.33154	-0.115865	0.225504	-0.146636
1.33154	-0.0695189	0.312822	-0.127594
1.33154	-0.023173	0.25109	-0.063584
1.33154	0.023173	0.161345	-0.069677
1.33154	0.0695189	0.138956	-0.141794
1.33154	0.115865	0.106447	-0.170442
1.33154	0.162211	0.165297	-0.185346
1.33154	0.208557	0.071416	-0.105813
1.33154	0.254903	0.029069	-0.05529
1.33154	0.301249	0.03169	-0.069012
1.33154	0.347595	-0.008438	-0.012243
1.33154	0.39394	0.038875	-0.071601
1.33154	0.440286	0.092008	-0.074535
1.33154	0.486632	0.037501	-0.120746
1.33154	0.532978	0.075193	-0.113263
1.33154	0.579324	0.075943	-0.170525
1.33154	0.62567	0.062078	-0.131898
1.33154	0.672016	0.126505	-0.092819
1.33154	0.718362	0.027956	-0.089179
1.33154	0.764708	-0.029099	-0.084251
1.33154	0.811054	-0.074314	-0.057591
1.33154	0.8574	-0.087256	-0.060111
1.33154	0.903746	-0.064095	-0.047242
1.33154	0.950092	-0.04186	-0.038297
1.28841	-0.963939	-0.002946	-0.028756
1.28841	-0.918037	-0.010076	-0.022253
1.28841	-0.872135	-0.012914	-0.013104
1.28841	-0.826233	-0.054852	0.013695
1.28841	-0.780331	-0.078886	-0.011777
1.28841	-0.73443	-0.067613	-0.032868
1.28841	-0.688528	-0.033272	0.055858
1.28841	-0.642626	0.012756	0.082411
1.28841	-0.596724	0.021037	0.138298
1.28841	-0.550822	0.044477	0.148347
1.28841	-0.50492	0.081287	0.15911
1.28841	-0.459018	0.121299	0.205591
1.28841	-0.413117	0.079719	0.127849
1.28841	-0.367215	0.10164	0.037261
1.28841	-0.321313	0.110159	-0.029136
1.28841	-0.275411	0.043179	0.059871
1.28841	-0.229509	0.038249	-0.006554
1.28841	-0.183607	0.042073	-0.136943
1.28841	-0.137706	0.129502	-0.039375
1.28841	-0.0918037	0.226359	-0.135364
1.28841	-0.0459018	0.352733	-0.140858
1.28841	0	0.237704	-0.101761
1.28841	0.0459018	0.176914	-0.052306
1.28841	0.0918037	0.146584	-0.141406
1.28841	0.137706	0.150349	-0.200125
1.28841	0.183607	0.154118	-0.153739
1.28841	0.229509	0.105882	-0.125825
1.28841	0.275411	0.102628	-0.172438
1.28841	0.321313	0.092392	-0.126901
1.28841	0.367215	0.095663	-0.090636
1.28841	0.413117	0.063501	-0.114186
1.28841	0.459018	0.071565	-0.198227
1.28841	0.50492	0.05209	-0.195208
1.28841	0.550822	0.080148	-0.178196
1.28841	0.596724	0.03996	-0.176173
1.28841	0.642626	0.023536	-0.175989
1.28841	0.688528	0.065372	-0.107972
1.28841	0.73443	0.016419	-0.133866
1.28841	0.780331	-0.014275	-0.119731
1.28841	0.826233	-0.129372	-0.102479
1.28841	0.872135	-0.170297	-0.075603
1.28841	0.918037	-0.137234	-0.064304
1.28841	0.963939	-0.164394	-0.065577
1.24528	-0.975685	0.006959	-0.034369
1.24528	-0.929224	0.021062	-0.034493
1.24528	-0.882763	-0.009156	-0.005209
1.24528	-0.836302	-0.061444	-0.000601
1.24528	-0.789841	-0.083425	0.007373
1.24528	-0.743379	-0.123635	-0.020075
1.24528	-0.696918	-0.093035	0.054495
1.24528	-0.650457	-0.036173	0.096426
1.24528	-0.603996	0.058442	0.169008
1.24528	-0.557535	0.14025	0.082802
1.24528	-0.511073	0.09111	0.177537
1.24528	-0.464612	0.098383	0.184601
1.24528	-0.418151	0.083897	0.078997
1.24528	-0.37169	0.073087	0.054479
1.24528	-0.325228	0.120203	-0.047155
1.24528	-0.278767	0.127535	0.000125
1.24528	-0.232306	0.141953	-0.103664
1.24528	-0.185845	0.046431	-0.046901
1.24528	-0.139384	0.06482	0.018469
1.24528	-0.0929224	0.153873	-0.113757
1.24528	-0.0464612	0.295737	-0.168376
1.24528	0	0.134091	-0.102289
1.24528	0.0464612	0.163342	-0.128307
1.24528	0.0929224	0.127137	-0.124772
1.24528	0.139384	0.213294	-0.200249
1.24528	0.185845	0.253505	-0.14026
1.24528	0.232306	0.113079	-0.143921
1.24528	0.278767	0.120451	-0.197609
1.24528	0.325228	0.125949	-0.150175
1.24528	0.37169	0.131071	-0.133559
1.24528	0.418151	0.081565	-0.131775
1.24528	0.464612	0.09592	-0.161698
1.24528	0.511073	0.088073	-0.186214
1.24528	0.557535	0.12955	-0.175659
1.24528	0.603996	0.056133	-0.166172
1.24528	0.650457	0.015694	-0.166324
1.24528	0.696918	0.022518	-0.169557
1.24528	0.743379	-0.033037	-0.128085
1.24528	0.789841	0.016666	-0.119249
1.24528	0.836302	-0.109201	-0.106765
1.24528	0.882763	-0.133991	-0.061357
1.24528	0.929224	-0.103024	-0.052774
1.24528	0.975685	-0.122006	-0.052789
1.20216	-0.985407	0.066717	-0.046361
1.20216	-0.938482	-0.021286	-0.018122
1.20216	-0.891558	0.046091	0.046026
1.20216	-0.844634	0.020709	0.063146
1.20216	-0.79771	-0.043386	0.04322
1.20216	-0.750786	-0.094048	0.003731
1.20216	-0.703862	-0.060042	0.05624
1.20216	-0.656938	-0.00989	0.050134
1.20216	-0.610014	0.009348	0.079591
1.20216	-0.563089	0.133879	0.070962
1.20216	-0.516165	0.14462	0.108643
1.20216	-0.469241	0.167615	0.113212
1.20216	-0.422317	0.147591	0.081684
1.20216	-0.375393	0.096132	0.054032
1.20216	-0.328469	0.044779	0.0168
1.20216	-0.281545	0.078264	0.032263
1.20216	-0.234621	0.081716	0.03237
1.20216	-0.187696	0.121389	0.010246
1.20216	-0.140772	0.129398	0.073543
1.20216	-0.0938482	0.18845	-0.083436
1.20216	-0.0469241	0.180474	-0.116016
1.20216	0	0.092403	-0.161723
1.20216	0.0469241	0.086001	-0.130271
1.20216	0.0938482	0.117703	-0.110943
1.20216	0.140772	0.144321	-0.161614
1.20216	0.187696	0.213506	-0.066561
1.20216	0.234621	0.067469	-0.174484
1.20216	0.281545	0.087434	-0.166613
1.20216	0.328469	0.132989	-0.176063
1.20216	0.375393	0.073249	-0.13837
1.20216	0.422317	0.059089	-0.079168
1.20216	0.469241	0.055771	-0.097826
1.20216	0.516165	0.04484	-0.127665
1.20216	0.563089	0.056573	-0.149446
1.20216	0.610014	0.033133	-0.185529
1.20216	0.656938	0.020601	-0.155418
1.20216	0.703862	0.022112	-0.146888
1.20216	0.750786	-0.030169	-0.090018
1.20216	0.79771	-0.025176	-0.081358
1.20216	0.844634	-0.073288	-0.095913
1.20216	0.891558	-0.032159	-0.033444
1.20216	0.938482	-0.083095	-0.044099
1.20216	0.985407	-0.053745	-0.037086
1.15903	-0.993162	0.065688	-0.044068
1.15903	-0.946968	0.051969	-0.039777
1.15903	-0.900775	-0.027382	-0.016958
1.15903	-0.854581	0.0315	0.032927
1.15903	-0.808388	0.000357	0.05678
1.15903	-0.762194	-0.013176	-0.026286
1.15903	-0.716	-0.045906	-0.023516
1.15903	-0.669807	-0.04828	-0.02571
1.15903	-0.623613	-0.029687	0.006612
1.15903	-0.57742	0.01928	0.085261
1.15903	-0.531226	0.078255	0.061525
1.15903	-0.485033	0.114629	0.047803
1.15903	-0.438839	0.097479	0.111911
1.15903	-0.392645	0.098756	0.102426
1.15903	-0.346452	0.049479	0.054618
1.15903	-0.300258	0.043967	0.060335
1.15903	-0.254065	0.117021	0.041666
1.15903	-0.207871	0.048741	0.043049
1.15903	-0.161678	0.185025	-0.048809
1.15903	-0.115484	0.146681	0.005226
1.15903	-0.0692904	0.301459	-0.104567
1.15903	-0.0230968	0.216591	-0.126732
1.15903	0.0230968	0.071045	-0.103897
1.15903	0.0692904	0.038891	-0.05346
1.15903	0.115484	0.07829	-0.112127
1.15903	0.161678	0.073005	-0.067276
1.15903	0.207871	0.115026	-0.049916
1.15903	0.254065	0.033189	-0.105639
1.15903	0.300258	0.071171	-0.162713
1.15903	0.346452	0.090549	-0.151098
1.15903	0.392645	0.110189	-0.1122
1.15903	0.438839	0.052337	-0.085637
1.15903	0.485033	0.064433	-0.092098
1.15903	0.531226	0.029421	-0.033365
1.15903	0.57742	0.007584	-0.046346
1.15903	0.623613	0.04181	-0.100851
1.15903	0.669807	-0.030426	-0.123407
1.15903	0.716	-0.045024	-0.122116
1.15903	0.762194	-0.064554	-0.064895
1.15903	0.808388	-0.07127	-0.055076
1.15903	0.854581	-0.069093	-0.066454
1.15903	0.900775	-0.080678	-0.028073
1.15903	0.946968	-0.067159	-0.040469
1.15903	0.993162	-0.054531	-0.034238
1.1159	-0.998997	0.035893	-0.028071
1.1159	-0.952532	0.021458	-0.025207
1.1159	-0.906067	-0.01513	-0.015796
1.1159	-0.859602	0.01669	0.001355
1.1159	-0.813137	-0.039612	-0.023073
1.1159	-0.766672	-0.061364	-0.049924
1.1159	-0.720207	0.04205	0.003306
1.1159	-0.673742	0.0531	0.012303
1.1159	-0.627277	0.093231	0.032404
1.1159	-0.580812	0.107562	0.036032
1.1159	-0.534347	-0.000634	0.012624
1.1159	-0.487882	0.049663	0.021049
1.1159	-0.441417	0.046183	0.091145
1.1159	-0.394952	0.093175	0.10468
1.1159	-0.348487	0.141768	0.093381
1.1159	-0.302022	0.130387	0.105683
1.1159	-0.255557	0.153553	0.044802
1.1159	-0.209092	0.069445	0.042008
1.1159	-0.162627	0.159528	0.000323
1.1159	-0.116162	0.146067	0.080005
1.1159	-0.0696975	0.318265	-0.139297
1.1159	-0.0232325	0.167737	-0.100439
1.1159	0.0232325	0.063016	-0.105391
1.1159	0.0696975	0.124027	-0.023353
1.1159	0.116162	0.145878	-0.129245
1.1159	0.162627	0.17347	-0.121415
1.1159	0.209092	0.21405	-0.054019
1.1159	0.255557	0.161747	-0.144072
1.1159	0.302022	0.168742	-0.135257
1.1159	0.348487	0.105871	-0.085783
1.1159	0.394952	0.068144	-0.116136
1.1159	0.441417	0.053734	-0.101333
1.1159	0.487882	0.094595	-0.092698
1.1159	0.534347	0.064456	-0.090837
1.1159	0.580812	0.03854	-0.098816
1.1159	0.627277	0.01788	-0.104647
1.1159	0.673742	-0.047518	-0.141628
1.1159	0.720207	-0.06473	-0.121547
1.1159	0.766672	-0.093945	-0.039315
1.1159	0.813137	-0.096452	-0.06028
1.1159	0.859602	-0.016009	-0.064631
1.1159	0.906067	-0.105396	-0.018375
1.1159	0.952532	-0.047345	-0.032261
1.1159	0.998997	-0.076788	-0.030873
1.07278	-1.00295	-0.007686	-0.019251
1.07278	-0.956297	0.00786	-0.0226
1.07278	-0.909648	-0.031434	-0.018298
1.07278	-0.863	-0.002739	-0.01779
1.07278	-0.816351	-0.041973	-0.016446
1.07278	-0.769702	-0.008992	0.01535
1.07278	-0.723054	0.011887	-0.0146
1.07278	-0.676405	0.0565	0.030722
1.07278	-0.629756	0.044406	0.023997
1.07278	-0.583108	0.043694	0.048811
1.07278	-0.536459	-0.022279	0.01211
1.07278	-0.489811	0.009578	0.019129
1.07278	-0.443162	0.030141	0.108287
1.07278	-0.396513	0.085855	0.098868
1.07278	-0.349865	0.177659	0.129322
1.07278	-0.303216	0.253256	0.08511
1.07278	-0.256567	0.227964	0.080715
1.07278	-0.209919	0.078762	0.085027
1.07278	-0.16327	0.156968	0.031795
1.07278	-0.116622	0.159834	0.084224
1.07278	-0.0699729	0.234457	-0.04001
1.07278	-0.0233243	0.219371	-0.000637
1.07278	0.0233243	0.146148	0.017427
1.07278	0.0699729	0.141653	0.046658
1.07278	0.116622	0.138409	-0.060918
1.07278	0.16327	0.148406	-0.042229
1.07278	0.209919	0.15683	-0.155715
1.07278	0.256567	0.133943	-0.167504
1.07278	0.303216	0.137278	-0.150984
1.07278	0.349865	0.152395	-0.078691
1.07278	0.396513	0.110618	-0.022588
1.07278	0.443162	0.061424	-0.106989
1.07278	0.489811	0.109209	-0.117204
1.07278	0.536459	0.086597	-0.105016
1.07278	0.583108	0.053176	-0.156171
1.07278	0.629756	-0.023767	-0.090693
1.07278	0.676405	-0.073539	-0.065059
1.07278	0.723054	-0.029908	-0.086405
1.07278	0.769702	-0.064757	-0.056635
1.07278	0.816351	-0.010875	-0.074627
1.07278	0.863	0.002917	-0.027872
1.07278	0.909648	-0.129176	-0.032448
1.07278	0.956297	-0.08017	-0.032362
1.07278	1.00295	-0.069125	-0.028396
1.02965	-1.00503	-0.059162	-0.027938
1.02965	-0.958284	-0.074617	-0.029484
1.02965	-0.911538	-0.031121	-0.029953
1.02965	-0.864793	-0.056111	-0.059575
1.02965	-0.818047	-0.053714	-0.041082
1.02965	-0.771302	-0.056091	-0.056848
1.02965	-0.724556	0.001753	-0.091065
1.02965	-0.677811	-0.012528	-0.041387
1.02965	-0.631065	-0.015834	0.000888
1.02965	-0.584319	0.043957	0.000307
1.02965	-0.537574	-0.034122	-0.023735
1.02965	-0.490828	-0.034563	-0.071814
1.02965	-0.444083	0.034243	0.042052
1.02965	-0.397337	0.12375	0.077923
1.02965	-0.350592	0.174366	0.072346
1.02965	-0.303846	0.237526	0.105601
1.02965	-0.257101	0.168933	0.108866
1.02965	-0.210355	0.144311	0.036698
1.02965	-0.163609	0.149356	0.088211
1.02965	-0.116864	0.148284	0.028545
1.02965	-0.0701183	0.168529	-0.061696
1.02965	-0.0233728	0.278112	0.003786
1.02965	0.0233728	0.178967	-0.049613
1.02965	0.0701183	0.226541	-0.026572
1.02965	0.116864	0.227503	-0.154723
1.02965	0.163609	0.25311	-0.127113
1.02965	0.210355	0.229928	-0.117689
1.02965	0.257101	0.170785	-0.146659
1.02965	0.303846	0.151681	-0.084421
1.02965	0.350592	0.154876	-0.107098
1.02965	0.397337	0.164392	-0.119062
1.02965	0.444083	0.156774	-0.135996
1.02965	0.490828	0.150528	-0.200686
1.02965	0.537574	0.164853	-0.131953
1.02965	0.584319	0.142154	-0.144648
1.02965	0.631065	0.00141	-0.123405
1.02965	0.677811	-0.071333	-0.047737
1.02965	0.724556	-0.08942	-0.022789
1.02965	0.771302	-0.109209	-0.05206
1.02965	0.818047	-0.08167	0.00329
1.02965	0.864793	-0.046959	-0.043771
1.02965	0.911538	-0.080932	-0.035031
1.02965	0.958284	-0.057012	-0.032322
1.02965	1.00503	-0.057699	-0.028275
0.986523	-1.00526	-0.031783	-0.028007
0.986523	-0.958504	-0.044265	-0.027824
0.986523	-0.911748	-0.038244	-0.035293
0.986523	-0.864992	-0.106328	-0.045654
0.986523	-0.818235	-0.051233	-0.019503
0.986523	-0.771479	-0.034222	-0.045572
0.986523	-0.724723	0.046148	-0.089335
0.986523	-0.677967	0.016838	-0.039435
0.986523	-0.63121	-0.021822	-0.040459
0.986523	-0.584454	-0.053248	-0.045677
0.986523	-0.537698	-0.063772	-0.027289
0.986523	-0.490941	-0.033644	-0.012092
0.986523	-0.444185	0.072909	0.056401
0.986523	-0.397429	0.134573	0.015501
0.986523	-0.350672	0.176774	0.031442
0.986523	-0.303916	0.252873	0.104149
0.986523	-0.25716	0.195107	0.04694
0.986523	-0.210403	0.269158	-0.06851
0.986523	-0.163647	0.292329	-0.033612
0.986523	-0.116891	0.131444	0.010739
0.986523	-0.0701345	0.1578	-0.014853
0.986523	-0.0233782	0.198206	-0.007539
0.986523	0.0233782	0.159147	-0.040085
0.986523	0.0701345	0.226183	0.016229
0.986523	0.116891	0.304883	-0.105497
0.986523	0.163647	0.33281	-0.15366
0.986523	0.210403	0.231667	-0.143128
0.986523	0.25716	0.193253	-0.152288
0.986523	0.303916	0.241495	-0.123653
0.986523	0.350672	0.17437	-0.130481
0.986523	0.397429	0.234148	-0.134661
0.986523	0.444185	0.204571	-0.196351
0.986523	0.490941	0.173948	-0.228962
0.986523	0.537698	0.17832	-0.214781
0.986523	0.584454	0.160013	-0.182747
0.986523	0.63121	-0.011546	-0.102407
0.986523	0.677967	-0.164178	-0.013138
0.986523	0.724723	-0.092747	-0.058714
0.986523	0.771479	-0.085998	-0.067398
0.986523	0.818235	-0.054461	-0.069408
0.986523	0.864992	-0.103461	0.010302
0.986523	0.911748	-0.077202	-0.017264
0.986523	0.958504	0.014207	-0.033043
0.986523	1.00526	0.027082	-0.029329
0.943396	-1.00364	-0.031886	-0.032392
0.943396	-0.95696	-0.043948	-0.036914
0.943396	-0.910279	-0.042791	-0.043542
0.943396	-0.863598	-0.032805	-0.040943
0.943396	-0.816917	0.002408	-0.095165
0.943396	-0.770236	-0.048428	-0.073435
0.943396	-0.723555	-0.025148	-0.082546
0.943396	-0.676874	-0.067493	-0.087575
0.943396	-0.630193	-0.048164	-0.082325
0.943396	-0.583512	-0.095904	-0.024822
0.943396	-0.536831	-0.029081	0.017527
0.943396	-0.49015	-0.077387	0.015079
0.943396	-0.443469	0.021722	0.024691
0.943396	-0.396788	0.057932	0.043499
0.943396	-0.350107	0.149699	0.049823
0.943396	-0.303426	0.23509	0.122658
0.943396	-0.256745	0.195421	0.073653
0.943396	-0.210064	0.316035	-0.014258
0.943396	-0.163383	0.361458	-0.043659
0.943396	-0.116702	0.30486	0.044116
0.943396	-0.0700214	0.317634	0.066151
0.943396	-0.0233405	0.295282	-0.063471
0.943396	0.0233405	0.286346	-0.086552
0.943396	0.0700214	0.226307	-0.02179
0.943396	0.116702	0.252483	-0.053342
0.943396	0.163383	0.304331	-0.115774
0.943396	0.210064	0.243105	-0.103051
0.943396	0.256745	0.269609	-0.147413
0.943396	0.303426	0.222305	-0.058105
0.943396	0.350107	0.190593	-0.087004
0.943396	0.396788	0.180402	-0.132165
0.943396	0.443469	0.208449	-0.17554
0.943396	0.49015	0.132396	-0.241589
0.943396	0.536831	0.135106	-0.252956
0.943396	0.583512	0.135888	-0.191012
0.943396	0.630193	-0.043842	-0.129218
0.943396	0.676874	-0.118504	-0.028483
0.943396	0.723555	-0.077945	-0.024703
0.943396	0.770236	-0.128243	-0.011986
0.943396	0.816917	-0.088411	-0.050426
0.943396	0.863598	-0.122349	-0.036314
0.943396	0.910279	-0.007948	-0.03715
0.943396	0.95696	0.044882	-0.034822
0.943396	1.00364	0.063887	-0.030838
0.90027	-1.00016	-0.008473	-0.032204
0.90027	-0.952533	-0.010981	-0.035868
0.90027	-0.904907	-0.038191	-0.020925
0.90027	-0.85728	-0.028668	-0.053175
0.90027	-0.809653	-0.06472	-0.062309
0.90027	-0.762027	-0.049608	-0.061451
0.90027	-0.7144	-0.063091	-0.017916
0.90027	-0.666773	-0.066477	-0.054012
0.90027	-0.619147	-0.066912	-0.013458
0.90027	-0.57152	-0.090174	-0.002199
0.90027	-0.523893	-0.07726	0.022978
0.90027	-0.476267	-0.012675	0.02372
0.90027	-0.42864	0.113504	0.035846
0.90027	-0.381013	0.15624	0.122896
0.90027	-0.333387	0.260293	0.131441
0.90027	-0.28576	0.190605	0.070039
0.90027	-0.238133	0.356352	0.127012
0.90027	-0.190507	0.414455	0.139054
0.90027	-0.14288	0.464193	0.1464
0.90027	-0.0952533	0.436899	0.08931
0.90027	-0.0476267	0.376292	0.047238
0.90027	0	0.401614	-0.038013
0.90027	0.0476267	0.249068	0.024466
0.90027	0.0952533	0.224921	-0.104179
0.90027	0.14288	0.280516	-0.128369
0.90027	0.190507	0.282483	-0.096821
0.90027	0.238133	0.25424	-0.14409
0.90027	0.28576	0.215999	-0.108709
0.90027	0.333387	0.190947	-0.122622
0.90027	0.381013	0.145501	-0.15304
0.90027	0.42864	0.153915	-0.180916
0.90027	0.476267	0.111936	-0.266862
0.90027	0.523893	0.07185	-0.228301
0.90027	0.57152	0.050438	-0.176721
0.90027	0.619147	-0.016403	-0.137417
0.90027	0.666773	-0.055701	-0.066968
0.90027	0.7144	-0.075063	-0.08725
0.90027	0.762027	-0.063314	-0.105441
0.90027	0.809653	-0.077174	-0.151255
0.90027	0.85728	-0.099789	0.102185
0.90027	0.904907	0.007571	-0.035437
0.90027	0.952533	0.009584	-0.032513
0.90027	1.00016	0.070862	-0.033706
0.857143	-0.994799	-0.038369	-0.054521
0.857143	-0.947428	-0.053892	-0.067738
0.857143	-0.900056	-0.077188	-0.086053
0.857143	-0.852685	-0.051453	-0.084962
0.857143	-0.805314	-0.009144	-0.047823
0.857143	-0.757942	-0.014548	-0.046219
0.857143	-0.710571	-0.045201	-0.107677
0.857143	-0.663199	-0.074338	-0.014976
0.857143	-0.615828	-0.123087	0.078563
0.857143	-0.568457	-0.205801	0.099341
0.857143	-0.521085	-0.187693	0.115236
0.857143	-0.473714	-0.106781	0.009223
0.857143	-0.426342	0.042611	0.059919
0.857143	-0.378971	0.095241	0.100734
0.857143	-0.3316	0.255874	0.111737
0.857143	-0.284228	0.31263	0.04444
0.857143	-0.236857	0.411167	0.059378
0.857143	-0.189486	0.523566	0.063573
0.857143	-0.142114	0.575849	0.133016
0.857143	-0.0947428	0.572539	0.169732
0.857143	-0.0473714	0.494555	-0.016543
0.857143	0	0.386646	-0.004781
0.857143	0.0473714	0.286468	0.012161
0.857143	0.0947428	0.215764	0.014739
0.857143	0.142114	0.239004	-0.101158
0.857143	0.189486	0.247189	-0.131863
0.857143	0.236857	0.265002	-0.194753
0.857143	0.284228	0.270046	-0.186459
0.857143	0.3316	0.27573	-0.232428
0.857143	0.378971	0.202867	-0.13588
0.857143	0.426342	0.209679	-0.162123
0.857143	0.473714	0.101386	-0.233352
0.857143	0.521085	0.068194	-0.266954
0.857143	0.568457	0.052023	-0.173908
0.857143	0.615828	0.00476	-0.140932
0.857143	0.663199	-0.073697	-0.182427
0.857143	0.710571	-0.109139	-0.16317
0.857143	0.757942	-0.097614	-0.166961
0.857143	0.805314	-0.103325	-0.204035
0.857143	0.852685	-0.093458	-0.052179
0.857143	0.900056	-0.036993	-0.02338
0.857143	0.947428	0.005135	-0.027504
0.857143	0.994799	0.02249	-0.026323
0.814016	-0.987528	-0.050067	-0.069233
0.814016	-0.939356	-0.032708	-0.060531
0.814016	-0.891183	-0.035143	-0.073213
0.814016	-0.843011	0.031355	-0.046142
0.814016	-0.794839	0.003368	-0.094882
0.814016	-0.746667	-0.035742	-0.051094
0.814016	-0.698495	-0.061662	-0.062927
0.814016	-0.650323	-0.127025	0.054257
0.814016	-0.602151	-0.178013	-0.013754
0.814016	-0.553979	-0.180885	0.124053
0.814016	-0.505807	-0.099965	0.135976
0.814016	-0.457635	-0.010917	0.172132
0.814016	-0.409463	0.111098	0.136439
0.814016	-0.361291	0.224596	0.084144
0.814016	-0.313119	0.318848	0.07161
0.814016	-0.264946	0.461853	0.086356
0.814016	-0.216774	0.567451	0.090684
0.814016	-0.168602	0.639748	0.133966
0.814016	-0.12043	0.555358	0.116205
0.814016	-0.0722581	0.494958	0.06277
0.814016	-0.024086	0.40087	0.081582
0.814016	0.024086	0.370292	0.003067
0.814016	0.0722581	0.256736	0.03854
0.814016	0.12043	0.323556	-0.039723
0.814016	0.168602	0.288385	-0.075517
0.814016	0.216774	0.327591	-0.160033
0.814016	0.264946	0.316486	-0.215168
0.814016	0.313119	0.291429	-0.222346
0.814016	0.361291	0.22955	-0.161239
0.814016	0.409463	0.169058	-0.148315
0.814016	0.457635	0.119994	-0.161008
0.814016	0.505807	0.104453	-0.166195
0.814016	0.553979	0.07696	-0.211974
0.814016	0.602151	0.014309	-0.209035
0.814016	0.650323	-0.145535	-0.201707
0.814016	0.698495	-0.137367	-0.171476
0.814016	0.746667	-0.143116	-0.143368
0.814016	0.794839	-0.166277	-0.1618
0.814016	0.843011	-0.13936	-0.064683
0.814016	0.891183	-0.126321	-0.006993
0.814016	0.939356	-0.022844	-0.024763
0.814016	0.987528	-0.083378	-0.004141
0.770889	-0.978303	0.000639	-0.051846
0.770889	-0.929388	-0.019298	-0.08503
0.770889	-0.880473	0.027934	-0.048741
0.770889	-0.831558	0.024029	-0.133552
0.770889	-0.782642	-0.044363	-0.096506
0.770889	-0.733727	-0.078005	-0.025508
0.770889	-0.684812	-0.171794	0.044159
0.770889	-0.635897	-0.155206	0.06002
0.770889	-0.586982	-0.268214	0.124945
0.770889	-0.538067	-0.163264	0.237691
0.770889	-0.489151	-0.16148	0.213525
0.770889	-0.440236	0.140537	0.167209
0.770889	-0.391321	0.16909	0.144155
0.770889	-0.342406	0.41127	0.09992
0.770889	-0.293491	0.486526	0.096031
0.770889	-0.244576	0.610379	0.014664
0.770889	-0.195661	0.650314	-0.040569
0.770889	-0.146745	0.565869	0.00645
0.770889	-0.0978303	0.466023	0.043498
0.770889	-0.0489151	0.356956	0.030154
0.770889	0	0.389609	0.043277
0.770889	0.0489151	0.295442	-0.032098
0.770889	0.0978303	0.360685	-0.075952
0.770889	0.146745	0.3478	-0.146978
0.770889	0.195661	0.370129	-0.169877
0.770889	0.244576	0.402499	-0.169329
0.770889	0.293491	0.355835	-0.148088
0.770889	0.342406	0.282235	-0.15614
0.770889	0.391321	0.164297	-0.16686
0.770889	0.440236	0.1716	-0.135299
0.770889	0.489151	0.121066	-0.123165
0.770889	0.538067	0.024859	-0.154662
0.770889	0.586982	-0.03227	-0.162002
0.770889	0.635897	-0.160481	-0.181761
0.770889	0.684812	-0.167006	-0.188195
0.770889	0.733727	-0.152827	-0.136032
0.770889	0.782642	-0.162616	-0.143197
0.770889	0.831558	-0.136146	-0.037759
0.770889	0.880473	-0.143474	0.0099
0.770889	0.929388	-0.063708	-0.01174
0.770889	0.978303	0.002593	-0.028736
0.727763	-0.967069	0.008757	-0.05536
0.727763	-0.918716	-0.000746	-0.07004
0.727763	-0.870362	0.018832	-0.051849
0.727763	-0.822009	-0.006003	-0.082081
0.727763	-0.773655	-0.104056	-0.119536
0.727763	-0.725302	-0.122365	0.04819
0.727763	-0.676948	-0.167734	0.071426
0.727763	-0.628595	-0.178938	0.118455
0.727763	-0.580242	-0.238461	0.075472
0.727763	-0.531888	-0.227924	0.143585
0.727763	-0.483535	-0.094628	0.181739
0.727763	-0.435181	0.060571	0.066948
0.727763	-0.386828	0.258863	0.089161
0.727763	-0.338474	0.476728	0.092581
0.727763	-0.290121	0.549234	0.085913
0.727763	-0.241767	0.651989	-0.015986
0.727763	-0.193414	0.691624	-0.097679
0.727763	-0.14506	0.680454	-0.104112
0.727763	-0.0967069	0.549022	-0.077726
0.727763	-0.0483535	0.370816	-0.028515
0.727763	0	0.387114	-0.042679
0.727763	0.0483535	0.350766	-0.024731
0.727763	0.0967069	0.383971	-0.006801
0.727763	0.14506	0.416398	-0.081764
0.727763	0.193414	0.372688	-0.05838
0.727763	0.241767	0.386269	-0.092725
0.727763	0.290121	0.364204	-0.111839
0.727763	0.338474	0.297018	-0.16197
0.727763	0.386828	0.24653	-0.121355
0.727763	0.435181	0.217698	-0.122572
0.727763	0.483535	0.114901	-0.161469
0.727763	0.531888	0.018717	-0.179738
0.727763	0.580242	-0.055566	-0.176351
0.727763	0.628595	-0.132254	-0.176425
0.727763	0.676948	-0.151705	-0.173386
0.727763	0.725302	-0.166184	-0.121014
0.727763	0.773655	-0.16667	-0.092867
0.727763	0.822009	-0.135069	-0.008097
0.727763	0.870362	-0.112754	0.000939
0.727763	0.918716	-0.027249	-0.02406
0.727763	0.967069	-0.038913	-0.017915
0.684636	-0.953755	0.01028	-0.064053
0.684636	-0.904845	0.010161	-0.068033
0.684636	-0.855934	-0.016885	-0.098037
0.684636	-0.807024	-0.105511	-0.144686
0.684636	-0.758113	-0.13497	0.005242
0.684636	-0.709203	-0.213338	-0.007662
0.684636	-0.660292	-0.245065	0.05782
0.684636	-0.611382	-0.289082	-0.029727
0.684636	-0.562471	-0.203723	0.093089
0.684636	-0.513561	-0.035824	0.123573
0.684636	-0.46465	0.15374	0.152832
0.684636	-0.415739	0.34929	0.089793
0.684636	-0.366829	0.494564	0.075654
0.684636	-0.317918	0.574961	0.081658
0.684636	-0.269008	0.721022	0.078937
0.684636	-0.220097	0.788894	-0.130599
0.684636	-0.171187	0.765033	-0.113899
0.684636	-0.122276	0.656609	-0.0456
0.684636	-0.0733658	0.354982	-0.010293
0.684636	-0.0244553	0.252011	0.034847
0.684636	0.0244553	0.367178	-0.001291
0.684636	0.0733658	0.405579	-0.045748
0.684636	0.122276	0.369738	-0.004734
0.684636	0.171187	0.345125	-0.007428
0.684636	0.220097	0.357208	-0.044721
0.684636	0.269008	0.314679	-0.074845
0.684636	0.317918	0.340433	-0.118256
0.684636	0.366829	0.286911	-0.120973
0.684636	0.415739	0.23001	-0.128738
0.684636	0.46465	0.11967	-0.061955
0.684636	0.513561	0.029805	-0.123021
0.684636	0.562471	-0.081155	-0.170663
0.684636	0.611382	-0.179654	-0.167122
0.684636	0.660292	-0.241387	-0.158966
0.684636	0.709203	-0.219183	-0.037771
0.684636	0.758113	-0.194145	-0.004444
0.684636	0.807024	-0.056528	-0.011476
0.684636	0.855934	0.002267	-0.032851
0.684636	0.904845	0.032221	-0.042163
0.684636	0.953755	0.044048	-0.041932
0.641509	-0.938273	0.01282	-0.064856
0.641509	-0.887555	-0.021342	-0.105344
0.641509	-0.836838	-0.083816	-0.163548
0.641509	-0.78612	-0.170385	-0.161778
0.641509	-0.735403	-0.283419	-0.106623
0.641509	-0.684685	-0.343539	-0.023607
0.641509	-0.633968	-0.325471	-0.025147
0.641509	-0.583251	-0.227616	-0.048099
0.641509	-0.532533	-0.092916	-0.043807
0.641509	-0.481816	-0.073462	-0.047831
0.641509	-0.431098	0.209206	0.052674
0.641509	-0.380381	0.403781	0.124919
0.641509	-0.329663	0.547426	0.055332
0.641509	-0.278946	0.709268	0.022226
0.641509	-0.228228	0.741769	-0.115836
0.641509	-0.177511	0.779932	-0.167828
0.641509	-0.126794	0.675964	-0.215497
0.641509	-0.0760762	0.449711	-0.123224
0.641509	-0.0253587	0.365089	-0.0686
0.641509	0.0253587	0.341183	-0.095719
0.641509	0.0760762	0.33971	-0.064981
0.641509	0.126794	0.265525	-0.017973
0.641509	0.177511	0.334108	0.001112
0.641509	0.228228	0.33048	-0.042929
0.641509	0.278946	0.313279	-0.042575
0.641509	0.329663	0.323945	-0.118282
0.641509	0.380381	0.334222	-0.164485
0.641509	0.431098	0.257672	-0.126755
0.641509	0.481816	0.111942	-0.03513
0.641509	0.532533	-0.014526	-0.06342
0.641509	0.583251	-0.098932	-0.098654
0.641509	0.633968	-0.201617	-0.08363
0.641509	0.684685	-0.241143	-0.065581
0.641509	0.735403	-0.274857	0.056022
0.641509	0.78612	-0.187862	0.059315
0.641509	0.836838	-0.066951	-0.002375
0.641509	0.887555	-0.065623	-0.005433
0.641509	0.938273	0.020745	-0.039537
0.598383	-0.920512	-0.008798	-0.08695
0.598383	-0.869372	-0.050597	-0.145086
0.598383	-0.818233	-0.098155	-0.163972
0.598383	-0.767093	-0.202306	-0.258369
0.598383	-0.715954	-0.286398	-0.23182
0.598383	-0.664814	-0.384512	-0.145335
0.598383	-0.613675	-0.292105	-0.126405
0.598383	-0.562535	-0.240799	-0.115476
0.598383	-0.511395	-0.065329	-0.198336
0.598383	-0.460256	0.100893	-0.11284
0.598383	-0.409116	0.46556	-0.053569
0.598383	-0.357977	0.602658	-0.042933
0.598383	-0.306837	0.719702	-0.121406
0.598383	-0.255698	0.742585	-0.21275
0.598383	-0.204558	0.681595	-0.209717
0.598383	-0.153419	0.623563	-0.298435
0.598383	-0.102279	0.43398	-0.229023
0.598383	-0.0511395	0.426845	-0.161599
0.598383	0	0.334683	-0.057918
0.598383	0.0511395	0.259826	0.003711
0.598383	0.102279	0.212076	-0.002562
0.598383	0.153419	0.26854	0.002018
0.598383	0.204558	0.332969	-0.05428
0.598383	0.255698	0.350529	-0.018404
0.598383	0.306837	0.336759	-0.050026
0.598383	0.357977	0.311669	-0.108928
0.598383	0.409116	0.202644	-0.101973
0.598383	0.460256	0.076838	-0.038218
0.598383	0.511395	-0.048101	-0.050248
0.598383	0.562535	-0.162275	0.059185
0.598383	0.613675	-0.246743	0.0537
0.598383	0.664814	-0.316239	0.099578
0.598383	0.715954	-0.339722	0.140408
0.598383	0.767093	-0.234269	0.074972
0.598383	0.818233	-0.163074	0.04397
0.598383	0.869372	-0.02432	-0.0187
0.598383	0.920512	0.00894	-0.033506
0.555256	-0.900338	-0.010279	-0.105939
0.555256	-0.847377	-0.044193	-0.141533
0.555256	-0.794416	-0.141383	-0.237561
0.555256	-0.741455	-0.217134	-0.296443
0.555256	-0.688494	-0.379247	-0.401176
[truncated: 298 more rows]

[truncated: 3 more sheets: Mm5, Mm6, Mm7]
